# Supplementary material for: Ryanodine receptor 2–mediated calcium leak is associated with increased glyoxalase I in the aging brain
Source: JCI Insight. 2025 Oct 16;10(22):e184041. doi: 10.1172/jci.insight.184041 (PMC12643534; doi:10.1172/jci.insight.184041)
Supplement: Supplemental data set 1 [file jciinsight-10-184041-s251.xlsx]

## Sheet: Column header description
Column Header	Description
Accession	Protein Accession obtained from SwissProt_Uniprot Protein database.
Peptide count	The number of peptides used to identify the protein.
Unique peptides	The number of unique peptides found in each protein.
Confidence Score	Equvalent to MASCOT score that is imported into Progenesis QI, this is a probability based scoring used to judge whether a results is significant or not. Additional information can be found here (http://www.matrixscience.com/help/scoring_help.html).
Anova (p)	The ANOVA calculation assumes that the conditions are independent and applies the statistical test that assumes the means of the conditions are equal.
Description	Additional description of the protein.
Gene Name	Obtained from the Description column ("GN"); If "#VALUE", then no "GN" was provided in Description)
Control_Sample1	Protein abundance for Control_Sample_1
Control_Sample2	Protein abundance for Control_Sample_2
Control_Sample3	Protein abundance for Control_Sample_3
Average (Condition_1)	Average abundances for Control. Mathematical mean (average) of the replicate within the condition.
Experimental_Sample1	Protein abundance for Experimental_Sample_1
Experimental_Sample2	Protein abundance for Experimental_Sample_2
Experimental_Sample3	Protein abundance for Experimental_Sample_3
Average (Experimental)	Average abundances for Experimental. Mathematical mean (average) of the replicate within the condition.
Mean Ratio(Experimental/Control)	Mean of the ratio [Experimental/Control].
log2(mean of ratio[Experimental/Control]	log base 2 of the mean or the ratio [Experimental/Control]. Used in Volcano plot as X-axis.
minus log (Anova p)	minus log base 10 of Anova p. Used in Volcano plot as y-axis.
…	…
Notes:	Tab with "....RAW" are export spreadsheet from Progenesis QI software (v. 4.2) with manual addition of average calculation of abundances and other data extraction of gene names and information for volcano plot. Note some hidden columns contain the raw abundances and spectral counts data.
	Tab labeled as "1+ unique peptide & Score >"x"" provides strigent criteria (95% confidence in ID) for quantification of proteins (requires atleast 1 unique peptides per protein with Mascot score of >"x") and should be the spreadsheet that you should use in your downstream analyses.
	Note that both Normalized (http://www.nonlinear.com/progenesis/qi-for-proteomics/v3.0/faq/how-normalisation-works.aspx) and Raw abundances are provided. Additionally, spectral counts are also provide, but we do not recomment utilizing these numbers as you will have a much higher "missing data" value for the protein quantitation (this is somewhat unavoidable due to how spectral counts values are c…

## Sheet: FRONTAL CORTEX RAW
									Normalized abundance								Raw abundance						Spectral counts
									WT_FC				RyR-25_FC				WT_FC			RyR-25_FC			WT_FC			RyR-25_FC
Accession	Accession	Peptide count	Unique peptides	Confidence score	Anova (p)	Mass	Description	Gene Names	QEp22-2760_Woo_WT_F3	QEp22-2785_Woo_WT_F2	QEp22-2810_Woo_WT_F1	Mean	QEp22-2770_Woo_RYR_F3	QEp22-2775_Woo_RYR_F2	QEp22-2805_Woo_RYR_F1	Mean	QEp22-2760_Woo_WT_F3	QEp22-2785_Woo_WT_F2	QEp22-2810_Woo_WT_F1	QEp22-2770_Woo_RYR_F3	QEp22-2775_Woo_RYR_F2	QEp22-2805_Woo_RYR_F1	QEp22-2760_Woo_WT_F3	QEp22-2785_Woo_WT_F2	QEp22-2810_Woo_WT_F1	QEp22-2770_Woo_RYR_F3	QEp22-2775_Woo_RYR_F2	QEp22-2805_Woo_RYR_F1
GPDM_MOUSE	GPDM	64	58	4326.26	0.000504181	80902	Glycerol-3-phosphate dehydrogenase, mitochondrial OS=Mus musculus OX=10090 GN=Gpd2 PE=1 SV=2	Gpd2	1.38904e+08	1.37284e+08	1.33481e+08	1.36557e+08	1.68116e+08	1.60506e+08	1.63745e+08	1.64122e+08	1.44826e+08	1.37284e+08	1.17792e+08	1.95639e+08	1.85045e+08	1.57017e+08	45	41	33	54	44	35
DHSD_MOUSE	DHSD	2	2	94.83	0.000785341	17003	Succinate dehydrogenase [ubiquinone] cytochrome b small subunit, mitochondrial OS=Mus musculus OX=10090 GN=Sdhd PE=1 SV=2	Sdhd	1.9129e+06	1.88589e+06	1.77515e+06	1.85798e+06	2.46674e+06	2.36053e+06	2.35073e+06	2.39267e+06	1.99446e+06	1.88589e+06	1.5665e+06	2.87059e+06	2.72141e+06	2.25415e+06	2	2	0	1	1	1
C1QA_MOUSE	C1QA	2	2	130.26	0.000969797	25958	Complement C1q subcomponent subunit A OS=Mus musculus OX=10090 GN=C1qa PE=1 SV=2	C1qa	309921	322320	342080	324774	199023	193253	165158	185811	323135	322320	301873	231606	222798	158372	1	1	0	1	0	2
MIGA2_MOUSE	MIGA2	1	1	35.37	0.00107308	65506	Mitoguardin 2 OS=Mus musculus OX=10090 GN=Miga2 PE=1 SV=1	Miga2	27732.5	36336.7	34254.4	32774.5	66677.9	67861.6	63981.4	66173.6	28914.9	36336.7	30228.2	77594.3	78236.5	61352.7	0	0	0	0	0	0
GPD1L_MOUSE	GPD1L	17	15	1026.13	0.00142774	38201	Glycerol-3-phosphate dehydrogenase 1-like protein OS=Mus musculus OX=10090 GN=Gpd1l PE=1 SV=2	Gpd1l	1.83801e+07	1.86397e+07	1.79534e+07	1.83244e+07	2.05782e+07	2.12393e+07	2.16368e+07	2.11514e+07	1.91638e+07	1.86397e+07	1.58432e+07	2.39472e+07	2.44865e+07	2.07479e+07	15	15	8	10	10	9
LGUL_MOUSE	LGUL	14	14	649.71	0.00142912	20796	Lactoylglutathione lyase OS=Mus musculus OX=10090 GN=Glo1 PE=1 SV=3	Glo1	1.7341e+07	1.37028e+07	1.26031e+07	1.4549e+07	3.05211e+07	3.35173e+07	3.08113e+07	3.16165e+07	1.80804e+07	1.37028e+07	1.11217e+07	3.55179e+07	3.86415e+07	2.95454e+07	6	4	4	8	9	6
PDIP3_MOUSE	PDIP3	1	1	37.39	0.00157315	46104	Polymerase delta-interacting protein 3 OS=Mus musculus OX=10090 GN=Poldip3 PE=1 SV=1	Poldip3	42767	37107.9	41728.7	40534.6	19941.3	18565.1	14298.5	17601.6	44590.4	37107.9	36824	23206	21403.4	13711.1	1	0	0	0	1	0
AOFB_MOUSE	AOFB	26	24	1317.38	0.00162507	58520	Amine oxidase [flavin-containing] B OS=Mus musculus OX=10090 GN=Maob PE=1 SV=4	Maob	2.09277e+07	1.99732e+07	1.99956e+07	2.02988e+07	2.27292e+07	2.31257e+07	2.29723e+07	2.29424e+07	2.18199e+07	1.99732e+07	1.76453e+07	2.64504e+07	2.66612e+07	2.20285e+07	16	14	13	19	14	17
TXND9_MOUSE	TXND9	2	2	66.4	0.00166578	26243	Thioredoxin domain-containing protein 9 OS=Mus musculus OX=10090 GN=Txndc9 PE=1 SV=1	Txndc9	92056.6	101254	94768	96026	143720	128282	131340	134447	95981.5	101254	83629.1	167249	147894	125944	1	1	0	1	0	1
C1QB_MOUSE;CBLN1_MOUSE	C1QB	3	3	160.48	0.00225213	26701	Complement C1q subcomponent subunit B OS=Mus musculus OX=10090 GN=C1qb PE=1 SV=2	C1qb	2.80844e+06	2.82862e+06	3.25884e+06	2.9653e+06	1.89827e+06	2.08624e+06	1.85261e+06	1.9457e+06	2.92818e+06	2.82862e+06	2.8758e+06	2.20904e+06	2.40519e+06	1.77649e+06	1	1	1	1	1	1
PGK1_MOUSE	PGK1	59	46	4246.64	0.00295877	44522	Phosphoglycerate kinase 1 OS=Mus musculus OX=10090 GN=Pgk1 PE=1 SV=4	Pgk1	2.62027e+08	2.6987e+08	2.63586e+08	2.65161e+08	2.90318e+08	2.88162e+08	3.00078e+08	2.92852e+08	2.73199e+08	2.6987e+08	2.32604e+08	3.37848e+08	3.32217e+08	2.87749e+08	38	41	30	44	42	32
NEUR1_MOUSE	NEUR1	1	1	36.81	0.00299701	44563	Sialidase-1 OS=Mus musculus OX=10090 GN=Neu1 PE=1 SV=1	Neu1	207522	217798	195881	207067	108560	118067	140734	122454	216370	217798	172857	126333	136118	134952	0	1	1	1	1	1
NDK3_MOUSE	NDK3	2	2	74.29	0.0032536	19087	Nucleoside diphosphate kinase 3 OS=Mus musculus OX=10090 GN=Nme3 PE=1 SV=3	Nme3	238910	275171	293811	269297	386668	405513	411628	401270	249096	275171	259277	449973	467510	394716	1	1	1	2	0	1
KLC1_MOUSE;KLC4_MOUSE	KLC1	16	11	843	0.00392327	61412	Kinesin light chain 1 OS=Mus musculus OX=10090 GN=Klc1 PE=1 SV=3	Klc1	4.42263e+06	4.48755e+06	4.69708e+06	4.53575e+06	5.08185e+06	5.06077e+06	5.03615e+06	5.05959e+06	4.61119e+06	4.48755e+06	4.14499e+06	5.91383e+06	5.83448e+06	4.82923e+06	8	4	3	7	5	4
NAA25_MOUSE	NAA25	6	2	244.33	0.00392847	111637	N-alpha-acetyltransferase 25, NatB auxiliary subunit OS=Mus musculus OX=10090 GN=Naa25 PE=1 SV=1	Naa25	109785	112354	104909	109016	77887.6	61296.5	61012.2	66732.1	114466	112354	92577.7	90639.2	70667.7	58505.5	1	1	1	1	1	1
GHC1_MOUSE	GHC1	33	27	2043.13	0.0042758	34648	Mitochondrial glutamate carrier 1 OS=Mus musculus OX=10090 GN=Slc25a22 PE=1 SV=1	Slc25a22	8.98772e+07	8.70117e+07	8.79706e+07	8.82865e+07	9.85078e+07	9.8504e+07	1.04611e+08	1.00541e+08	9.37092e+07	8.70117e+07	7.76306e+07	1.14635e+08	1.13564e+08	1.00313e+08	23	22	18	24	24	18
CTBP1_MOUSE;CTBP2_MOUSE	CTBP1	14	12	1146.93	0.00495929	47715	C-terminal-binding protein 1 OS=Mus musculus OX=10090 GN=Ctbp1 PE=1 SV=2	Ctbp1	1.89382e+07	1.91015e+07	1.92607e+07	1.91002e+07	2.08315e+07	2.04572e+07	2.00469e+07	2.04452e+07	1.97457e+07	1.91015e+07	1.69969e+07	2.42419e+07	2.35848e+07	1.92233e+07	12	12	13	16	15	17
S4A10_MOUSE	S4A10	21	15	1339.09	0.00545671	125736	Sodium-driven chloride bicarbonate exchanger OS=Mus musculus OX=10090 GN=Slc4a10 PE=1 SV=2	Slc4a10	1.37068e+07	1.311e+07	1.40666e+07	1.36278e+07	1.04848e+07	1.11632e+07	1.16819e+07	1.111e+07	1.42912e+07	1.311e+07	1.24132e+07	1.22013e+07	1.28699e+07	1.1202e+07	8	8	10	10	8	8
VIAAT_MOUSE	VIAAT	11	10	701.11	0.0056876	57344	Vesicular inhibitory amino acid transporter OS=Mus musculus OX=10090 GN=Slc32a1 PE=1 SV=3	Slc32a1	9.89535e+06	1.02403e+07	9.42933e+06	9.85501e+06	1.18364e+07	1.17456e+07	1.29288e+07	1.21703e+07	1.03172e+07	1.02403e+07	8.32102e+06	1.37742e+07	1.35413e+07	1.23976e+07	4	6	7	7	9	8
DAAM2_MOUSE	DAAM2	3	2	132.92	0.00607689	128289	Disheveled-associated activator of morphogenesis 2 OS=Mus musculus OX=10090 GN=Daam2 PE=1 SV=4	Daam2	237875	241688	194954	224839	318449	332998	323655	325034	248017	241688	172040	370585	383908	310358	0	1	1	1	0	0
ABCAD_MOUSE	ABCAD	2	1	58.9	0.00642025	568534	ATP-binding cassette sub-family A member 13 OS=Mus musculus OX=10090 GN=Abca13 PE=1 SV=1	Abca13	18954.3	19467	18459.3	18960.2	36793.1	27698.8	28357.5	30949.8	19762.4	19467	16289.7	42816.7	31933.4	27192.4	0	0	1	1	1	0
AP2B1_MOUSE	AP2B1	86	47	5780.75	0.0074345	104516	AP-2 complex subunit beta OS=Mus musculus OX=10090 GN=Ap2b1 PE=1 SV=1	Ap2b1	1.56087e+08	1.63462e+08	1.63137e+08	1.60895e+08	1.80721e+08	1.74477e+08	1.75058e+08	1.76752e+08	1.62742e+08	1.63462e+08	1.43962e+08	2.10308e+08	2.01152e+08	1.67866e+08	37	38	28	35	31	33
TM256_MOUSE	TM256	3	3	190.38	0.00819227	11648	Transmembrane protein 256 OS=Mus musculus OX=10090 GN=Tmem256 PE=1 SV=1	Tmem256	3.27437e+06	3.42765e+06	3.51771e+06	3.40658e+06	4.17784e+06	4.04261e+06	4.6471e+06	4.28918e+06	3.41397e+06	3.42765e+06	3.10425e+06	4.86182e+06	4.66065e+06	4.45617e+06	3	2	2	2	2	1
AAKB2_MOUSE	AAKB2	1	1	74.9	0.00823021	30190	5'-AMP-activated protein kinase subunit beta-2 OS=Mus musculus OX=10090 GN=Prkab2 PE=1 SV=1	Prkab2	86814.3	45810.7	55025.6	62550.2	173881	141931	162721	159511	90515.6	45810.7	48557.9	202348	163630	156035	1	0	0	0	1	1
FBCD1_MOUSE	FBCD1	1	1	49.54	0.00829927	50570	Fibrinogen C domain-containing protein 1 OS=Mus musculus OX=10090 GN=Fibcd1 PE=2 SV=1	Fibcd1	268.312	516.362	477.807	420.827	2674.58	1801.29	6217.75	3564.54	279.751	516.362	421.647	3112.45	2076.68	5962.29	0	0	0	0	0	0
CAH1_MOUSE	CAH1	1	1	32.89	0.00879345	28313	Carbonic anhydrase 1 OS=Mus musculus OX=10090 GN=Ca1 PE=1 SV=4	Ca1	86695	39783.5	45076	57184.8	17082.8	12320.9	16815	15406.2	90391.2	39783.5	39777.9	19879.6	14204.6	16124.1	1	1	1	0	0	1
ACBG1_MOUSE	ACBG1	16	16	881.22	0.00926952	80374	Long-chain-fatty-acid--CoA ligase ACSBG1 OS=Mus musculus OX=10090 GN=Acsbg1 PE=1 SV=1	Acsbg1	7.24413e+06	7.28593e+06	6.68282e+06	7.07096e+06	8.48435e+06	8.00255e+06	8.61649e+06	8.3678e+06	7.55299e+06	7.28593e+06	5.89733e+06	9.87339e+06	9.22601e+06	8.26247e+06	7	6	7	8	9	10
CCNY_MOUSE	CCNY	6	6	332.15	0.0100594	39370	Cyclin-Y OS=Mus musculus OX=10090 GN=Ccny PE=1 SV=1	Ccny	2.87775e+06	2.82452e+06	2.95457e+06	2.88561e+06	2.70971e+06	2.63119e+06	2.70057e+06	2.68049e+06	3.00045e+06	2.82452e+06	2.60729e+06	3.15333e+06	3.03346e+06	2.58962e+06	4	3	3	3	3	3
NCKX2_MOUSE	NCKX2	12	12	494.99	0.0130762	74194	Sodium/potassium/calcium exchanger 2 OS=Mus musculus OX=10090 GN=Slc24a2 PE=1 SV=1	Slc24a2	4.80285e+06	5.1414e+06	4.73261e+06	4.89229e+06	5.52545e+06	6.27017e+06	6.17922e+06	5.99161e+06	5.00762e+06	5.1414e+06	4.17634e+06	6.43006e+06	7.22877e+06	5.92534e+06	4	7	2	5	3	3
NPY_MOUSE	NPY	1	1	15.88	0.0132201	10866	Pro-neuropeptide Y OS=Mus musculus OX=10090 GN=Npy PE=1 SV=2	Npy	232193	248446	203555	228064	290499	353711	359101	334437	242092	248446	179629	338059	407787	344347	0	0	0	1	0	0
VDAC3_MOUSE	VDAC3	23	19	1778.18	0.0132282	30733	Voltage-dependent anion-selective channel protein 3 OS=Mus musculus OX=10090 GN=Vdac3 PE=1 SV=1	Vdac3	7.54954e+07	8.13411e+07	7.78344e+07	7.82236e+07	9.04378e+07	8.62254e+07	9.43797e+07	9.03477e+07	7.87142e+07	8.13411e+07	6.86858e+07	1.05244e+08	9.94079e+07	9.05021e+07	13	16	13	12	17	14
AP2A2_MOUSE	AP2A2	66	45	4762.21	0.0138508	103951	AP-2 complex subunit alpha-2 OS=Mus musculus OX=10090 GN=Ap2a2 PE=1 SV=2	Ap2a2	1.05912e+08	1.06426e+08	1.05269e+08	1.05869e+08	1.09845e+08	1.13279e+08	1.09612e+08	1.10912e+08	1.10427e+08	1.06426e+08	9.28959e+07	1.27829e+08	1.30597e+08	1.05109e+08	40	39	31	42	39	31
RL22_MOUSE	RL22	6	5	293.98	0.0140298	14750	60S ribosomal protein L22 OS=Mus musculus OX=10090 GN=Rpl22 PE=1 SV=2	Rpl22	1.10598e+07	1.09772e+07	1.10388e+07	1.10253e+07	9.64812e+06	9.93264e+06	8.78324e+06	9.45467e+06	1.15313e+07	1.09772e+07	9.74135e+06	1.12277e+07	1.14512e+07	8.42238e+06	4	4	3	2	4	3
VINC_MOUSE	VINC	5	4	185.99	0.0149707	116644	Vinculin OS=Mus musculus OX=10090 GN=Vcl PE=1 SV=4	Vcl	904973	736050	844319	828447	601481	653196	552583	602420	943557	736050	745079	699954	753059	529880	2	1	2	0	1	1
CHM4B_MOUSE	CHM4B	6	6	311.13	0.015522	24921	Charged multivesicular body protein 4b OS=Mus musculus OX=10090 GN=Chmp4b PE=1 SV=2	Chmp4b	8.47297e+06	8.03599e+06	9.06616e+06	8.52504e+06	6.13318e+06	6.94684e+06	7.13815e+06	6.73939e+06	8.83422e+06	8.03599e+06	8.00053e+06	7.13729e+06	8.0089e+06	6.84488e+06	4	2	3	2	1	3
CAMP2_MOUSE	CAMP2	4	3	197.68	0.0157058	164230	Calmodulin-regulated spectrin-associated protein 2 OS=Mus musculus OX=10090 GN=Camsap2 PE=1 SV=3	Camsap2	131735	102944	141490	125389	237611	222377	177202	212396	137351	102944	124859	276512	256374	169921	2	1	1	3	3	0
T10B_MOUSE	T10B	4	3	214.03	0.016283	11307	Mitochondrial import inner membrane translocase subunit Tim10 B OS=Mus musculus OX=10090 GN=Timm10b PE=1 SV=1	Timm10b	470621	476477	417791	454963	592814	531526	557156	560498	490686	476477	368684	689868	612787	534265	2	2	0	2	2	2
SE6L2_MOUSE	SE6L2	8	8	372.38	0.0163873	97442	Seizure 6-like protein 2 OS=Mus musculus OX=10090 GN=Sez6l2 PE=1 SV=1	Sez6l2	4.7251e+06	4.2819e+06	4.60464e+06	4.53721e+06	3.16746e+06	3.8064e+06	3.64723e+06	3.54037e+06	4.92656e+06	4.2819e+06	4.06342e+06	3.68603e+06	4.38834e+06	3.49738e+06	6	3	2	2	3	2
SCAM5_MOUSE	SCAM5	6	6	198.47	0.0164101	26051	Secretory carrier-associated membrane protein 5 OS=Mus musculus OX=10090 GN=Scamp5 PE=1 SV=1	Scamp5	9.71976e+06	1.09847e+07	1.17492e+07	1.08179e+07	1.35381e+07	1.32187e+07	1.39766e+07	1.35778e+07	1.01342e+07	1.09847e+07	1.03682e+07	1.57546e+07	1.52396e+07	1.34024e+07	2	1	2	2	2	1
AGM1_MOUSE	AGM1	2	2	53.5	0.0164773	59415	Phosphoacetylglucosamine mutase OS=Mus musculus OX=10090 GN=Pgm3 PE=1 SV=1	Pgm3	66855.1	71912.3	77657.1	72141.5	99509.5	85124.5	92906.3	92513.5	69705.5	71912.3	68529.4	115801	98138.7	89089.2	1	0	0	0	0	0
CI114_MOUSE	CI114	1	1	18.29	0.0166633	42931	Putative methyltransferase C9orf114 homolog OS=Mus musculus OX=10090 GN=Spout1 PE=1 SV=1	Spout1	5.79337e+08	3.42722e+08	3.1984e+08	4.13966e+08	2.09386e+08	1.4173e+08	1.39894e+08	1.6367e+08	6.04037e+08	3.42722e+08	2.82247e+08	2.43666e+08	1.63399e+08	1.34147e+08	0	0	0	0	1	0
VP37C_MOUSE	VP37C	1	1	29.08	0.0172153	38429	Vacuolar protein sorting-associated protein 37C OS=Mus musculus OX=10090 GN=Vps37c PE=1 SV=1	Vps37c	169082	109701	137594	138792	71543.8	89417.5	74699.1	78553.4	176291	109701	121421	83256.8	103088	71630	1	0	1	0	1	1
MTCH2_MOUSE	MTCH2	10	10	973.12	0.0175761	33477	Mitochondrial carrier homolog 2 OS=Mus musculus OX=10090 GN=Mtch2 PE=1 SV=1	Mtch2	4.07459e+07	4.46105e+07	3.80605e+07	4.1139e+07	5.01013e+07	4.81266e+07	5.15115e+07	4.99131e+07	4.24831e+07	4.46105e+07	3.35869e+07	5.83038e+07	5.54843e+07	4.93951e+07	9	13	14	12	14	12
ARPC4_MOUSE	ARPC4	13	13	1026.54	0.0176197	19654	Actin-related protein 2/3 complex subunit 4 OS=Mus musculus OX=10090 GN=Arpc4 PE=1 SV=3	Arpc4	3.47711e+07	3.5336e+07	3.52037e+07	3.51036e+07	3.77119e+07	3.85263e+07	3.64047e+07	3.75476e+07	3.62535e+07	3.5336e+07	3.10659e+07	4.3886e+07	4.44163e+07	3.4909e+07	12	14	13	13	12	14
ECSIT_MOUSE	ECSIT	4	3	214.94	0.0177802	49767	Evolutionarily conserved signaling intermediate in Toll pathway, mitochondrial OS=Mus musculus OX=10090 GN=Ecsit PE=1 SV=2	Ecsit	514285	508986	447247	490173	415934	359375	381105	385471	536212	508986	394678	484029	414317	365448	1	1	1	3	0	1
NFL_MOUSE	NFL	39	30	2141.79	0.0181009	61471	Neurofilament light polypeptide OS=Mus musculus OX=10090 GN=Nefl PE=1 SV=5	Nefl	3.25815e+07	3.59638e+07	3.40831e+07	3.42095e+07	2.58974e+07	2.97148e+07	2.43706e+07	2.66609e+07	3.39706e+07	3.59638e+07	3.00771e+07	3.01372e+07	3.42577e+07	2.33693e+07	18	15	17	19	17	16
RELL2_MOUSE	RELL2	1	1	37.41	0.018258	32306	RELT-like protein 2 OS=Mus musculus OX=10090 GN=Rell2 PE=1 SV=1	Rell2	415402	448990	430103	431498	359552	327389	381864	356268	433112	448990	379549	418417	377442	366175	0	0	0	0	0	1
HMGN3_MOUSE	HMGN3	1	1	36.72	0.0183447	10763	High mobility group nucleosome-binding domain-containing protein 3 OS=Mus musculus OX=10090 GN=Hmgn3 PE=1 SV=1	Hmgn3	824336	661091	836753	774060	560467	478819	395610	478299	859482	661091	738402	652225	552023	379356	0	0	0	0	0	0
RIDA_MOUSE	RIDA	5	4	329.4	0.0186721	14247	2-iminobutanoate/2-iminopropanoate deaminase OS=Mus musculus OX=10090 GN=Rida PE=1 SV=3	Rida	2.71146e+06	2.64852e+06	2.51657e+06	2.62552e+06	2.86652e+06	3.17455e+06	3.19242e+06	3.07783e+06	2.82706e+06	2.64852e+06	2.22077e+06	3.33581e+06	3.65989e+06	3.06126e+06	2	2	3	3	2	3
AGK_MOUSE	AGK	14	13	695.96	0.018904	46946	Acylglycerol kinase, mitochondrial OS=Mus musculus OX=10090 GN=Agk PE=1 SV=1	Agk	1.50785e+07	1.51125e+07	1.36211e+07	1.4604e+07	1.77406e+07	1.64623e+07	1.69162e+07	1.70397e+07	1.57214e+07	1.51125e+07	1.20201e+07	2.0645e+07	1.89792e+07	1.62212e+07	5	6	5	9	7	5
ACOT1_MOUSE;ACOT3_MOUSE;ACOT4_MOUSE;ACOT5_MOUSE	ACOT1	11	3	554.33	0.0190348	46107	Acyl-coenzyme A thioesterase 1 OS=Mus musculus OX=10090 GN=Acot1 PE=1 SV=1	Acot1	274652	277009	219608	257090	455177	363241	354625	391014	286362	277009	193796	529697	418775	340055	0	0	1	0	0	1
BLVRB_MOUSE	BLVRB	5	4	166.45	0.0193196	22183	Flavin reductase (NADPH) OS=Mus musculus OX=10090 GN=Blvrb PE=1 SV=3	Blvrb	2.50819e+06	2.02067e+06	1.59304e+06	2.04064e+06	1.29135e+06	1.14508e+06	1.1562e+06	1.19754e+06	2.61513e+06	2.02067e+06	1.4058e+06	1.50277e+06	1.32014e+06	1.10869e+06	1	3	1	1	0	0
RHG32_MOUSE	RHG32	5	4	148.96	0.0193545	229576	Rho GTPase-activating protein 32 OS=Mus musculus OX=10090 GN=Arhgap32 PE=1 SV=2	Arhgap32	539753	499549	583142	540814	465024	421413	439567	442001	562765	499549	514600	541156	485840	421507	2	3	1	2	1	2
PGP_MOUSE	PGP	7	6	310.47	0.0194757	34519	Glycerol-3-phosphate phosphatase OS=Mus musculus OX=10090 GN=Pgp PE=1 SV=1	Pgp	3.19893e+06	3.0708e+06	3.11919e+06	3.12964e+06	3.66522e+06	3.79189e+06	4.46863e+06	3.97525e+06	3.33532e+06	3.0708e+06	2.75257e+06	4.26528e+06	4.37161e+06	4.28503e+06	3	4	5	6	5	3
LYSM4_MOUSE	LYSM4	1	1	32.43	0.0195593	31640	LysM and putative peptidoglycan-binding domain-containing protein 4 OS=Mus musculus OX=10090 GN=Lysmd4 PE=2 SV=1	Lysmd4	1.09266e+06	1.45713e+06	2.62645e+06	1.72541e+06	528238	687781	521215	579078	1.13925e+06	1.45713e+06	2.31774e+06	614719	792931	499800	0	0	1	0	0	0
UBC12_MOUSE	UBC12	8	7	264.68	0.0195905	20887	NEDD8-conjugating enzyme Ubc12 OS=Mus musculus OX=10090 GN=Ube2m PE=1 SV=1	Ube2m	3.34659e+06	3.13326e+06	4.57182e+06	3.68389e+06	5.61654e+06	5.89941e+06	7.40594e+06	6.3073e+06	3.48927e+06	3.13326e+06	4.03445e+06	6.53607e+06	6.80133e+06	7.10166e+06	2	3	3	3	1	4
HPCL1_MOUSE	HPCL1	19	4	1076.62	0.0203953	22324	Hippocalcin-like protein 1 OS=Mus musculus OX=10090 GN=Hpcal1 PE=1 SV=2	Hpcal1	1.85702e+06	1.80286e+06	1.71097e+06	1.79028e+06	2.44819e+06	2.13148e+06	2.82239e+06	2.46735e+06	1.93619e+06	1.80286e+06	1.50986e+06	2.849e+06	2.45734e+06	2.70643e+06	1	1	1	3	2	2
SYK_MOUSE	SYK	8	8	435.72	0.0210168	67796	Lysine--tRNA ligase OS=Mus musculus OX=10090 GN=Kars1 PE=1 SV=1	Kars1	2.36687e+06	2.52149e+06	2.77535e+06	2.55457e+06	2.07138e+06	2.11816e+06	2.19183e+06	2.12712e+06	2.46778e+06	2.52149e+06	2.44914e+06	2.4105e+06	2.44199e+06	2.10178e+06	4	7	3	3	5	3
PDPR_MOUSE	PDPR	7	7	313.96	0.0210944	99167	Pyruvate dehydrogenase phosphatase regulatory subunit, mitochondrial OS=Mus musculus OX=10090 GN=Pdpr PE=1 SV=1	Pdpr	868788	880514	903281	884195	1.34305e+06	1.0423e+06	1.13542e+06	1.17359e+06	905829	880514	797111	1.56293e+06	1.20164e+06	1.08877e+06	3	1	1	3	2	2
PP14A_MOUSE	PP14A	1	1	27.62	0.0215635	16639	Protein phosphatase 1 regulatory subunit 14A OS=Mus musculus OX=10090 GN=Ppp1r14a PE=1 SV=1	Ppp1r14a	63029.9	57056.8	69088.9	63058.5	98428.3	94762.6	150113	114435	65717.2	57056.8	60968.2	114543	109250	143946	0	0	0	0	0	0
RPA43_MOUSE	RPA43	1	1	24.18	0.022216	36698	DNA-directed RNA polymerase I subunit RPA43 OS=Mus musculus OX=10090 GN=Polr1f PE=1 SV=1	Polr1f	270787	290880	341756	301141	523211	664462	412668	533447	282332	290880	301587	608870	766047	395713	1	0	0	0	0	1
TOM34_MOUSE	TOM34	8	7	492.29	0.0224732	34257	Mitochondrial import receptor subunit TOM34 OS=Mus musculus OX=10090 GN=Tomm34 PE=1 SV=1	Tomm34	1.16661e+06	1.29064e+06	1.30235e+06	1.2532e+06	1.08577e+06	998284	1.09657e+06	1.06021e+06	1.21635e+06	1.29064e+06	1.14928e+06	1.26353e+06	1.1509e+06	1.05152e+06	2	1	4	2	2	2
ADDB_MOUSE	ADDB	36	31	1969.62	0.0230418	80591	Beta-adducin OS=Mus musculus OX=10090 GN=Add2 PE=1 SV=4	Add2	3.76076e+07	3.93355e+07	4.00088e+07	3.89839e+07	4.32407e+07	4.12242e+07	4.26627e+07	4.23759e+07	3.9211e+07	3.93355e+07	3.53062e+07	5.032e+07	4.75267e+07	4.09099e+07	16	20	20	23	25	26
DLGP3_MOUSE	DLGP3	4	2	217.16	0.0235556	105808	Disks large-associated protein 3 OS=Mus musculus OX=10090 GN=Dlgap3 PE=1 SV=1	Dlgap3	1.05742e+06	1.08559e+06	1.39535e+06	1.17945e+06	812152	743127	550245	701842	1.1025e+06	1.08559e+06	1.23134e+06	945116	856739	527638	2	2	2	2	2	1
ABRAL_MOUSE	ABRAL	1	1	81.07	0.0239524	9025	Costars family protein ABRACL OS=Mus musculus OX=10090 GN=Abracl PE=1 SV=1	Abracl	652926	534777	647314	611672	425511	502006	442195	456571	680764	534777	571229	495175	578754	424027	1	0	1	1	1	1
RIMC1_MOUSE	RIMC1	2	2	73.41	0.0254313	33450	RAB7A-interacting MON1-CCZ1 complex subunit 1 OS=Mus musculus OX=10090 GN=Rimoc1 PE=1 SV=1	Rimoc1	422058	362515	387911	390828	264185	311792	324127	300035	440053	362515	342316	307436	359460	310810	2	1	1	2	0	1
EIF3C_MOUSE	EIF3C	8	8	314.4	0.0256573	105465	Eukaryotic translation initiation factor 3 subunit C OS=Mus musculus OX=10090 GN=Eif3c PE=1 SV=1	Eif3c	1.51075e+06	1.37594e+06	1.56551e+06	1.48406e+06	1.24129e+06	1.32815e+06	1.22903e+06	1.26616e+06	1.57516e+06	1.37594e+06	1.3815e+06	1.44451e+06	1.5312e+06	1.17854e+06	4	5	4	4	2	2
MINY2_MOUSE	MINY2	2	2	105.1	0.0259177	65596	Ubiquitin carboxyl-terminal hydrolase MINDY-2 OS=Mus musculus OX=10090 GN=Mindy2 PE=1 SV=1	Mindy2	21598.3	27725.5	46727.9	32017.2	97988.3	77439.3	59716	78381.2	22519.2	27725.5	41235.5	114031	89278.5	57262.5	0	0	0	1	1	0
SYCC_MOUSE	SYCC	10	10	506.61	0.0268425	94800	Cysteine--tRNA ligase, cytoplasmic OS=Mus musculus OX=10090 GN=Cars1 PE=1 SV=2	Cars1	3.21992e+06	3.21406e+06	2.97513e+06	3.13637e+06	2.77046e+06	2.70339e+06	2.38635e+06	2.62007e+06	3.3572e+06	3.21406e+06	2.62544e+06	3.22404e+06	3.11669e+06	2.28831e+06	6	7	5	6	6	4
EF1A2_MOUSE	EF1A2	39	27	2427.28	0.027729	50422	Elongation factor 1-alpha 2 OS=Mus musculus OX=10090 GN=Eef1a2 PE=1 SV=1	Eef1a2	1.48354e+08	1.59587e+08	1.57595e+08	1.55179e+08	1.35262e+08	1.40552e+08	1.44814e+08	1.40209e+08	1.54679e+08	1.59587e+08	1.39071e+08	1.57406e+08	1.6204e+08	1.38864e+08	22	24	15	20	20	12
CSKI1_MOUSE	CSKI1	23	23	1276.18	0.0280176	150403	Caskin-1 OS=Mus musculus OX=10090 GN=Caskin1 PE=1 SV=2	Caskin1	1.58094e+07	1.67347e+07	1.70783e+07	1.65408e+07	1.35587e+07	1.5233e+07	1.44726e+07	1.44214e+07	1.64835e+07	1.67347e+07	1.50709e+07	1.57785e+07	1.75618e+07	1.3878e+07	14	14	11	11	11	13
REPS1_MOUSE	REPS1	2	1	101.98	0.0286994	86466	RalBP1-associated Eps domain-containing protein 1 OS=Mus musculus OX=10090 GN=Reps1 PE=1 SV=2	Reps1	80059.8	42647.2	29366.5	50691.2	15212	5427.43	14216.3	11618.6	83473.1	42647.2	25914.8	17702.4	6257.19	13632.2	1	1	1	0	0	0
RM41_MOUSE	RM41	1	1	53.39	0.0288289	15252	39S ribosomal protein L41, mitochondrial OS=Mus musculus OX=10090 GN=Mrpl41 PE=1 SV=1	Mrpl41	206580	164181	189760	186840	143553	153520	133898	143657	215388	164181	167456	167055	176991	128397	0	0	1	1	0	1
BEGIN_MOUSE	BEGIN	2	2	45.73	0.0292331	65269	Brain-enriched guanylate kinase-associated protein OS=Mus musculus OX=10090 GN=Begain PE=1 SV=2	Begain	152551	115044	151244	139613	69945.9	105473	73355.6	82924.7	159055	115044	133467	81397.2	121598	70341.8	1	1	1	2	1	0
PP2AA_MOUSE;PP2AB_MOUSE;HSC20_MOUSE	PP2AA	15	12	827.35	0.029244	35585	Serine/threonine-protein phosphatase 2A catalytic subunit alpha isoform OS=Mus musculus OX=10090 GN=Ppp2ca PE=1 SV=1	Ppp2ca	2.34086e+07	2.32494e+07	2.19938e+07	2.28839e+07	2.43595e+07	2.69211e+07	2.70448e+07	2.61085e+07	2.44066e+07	2.32494e+07	1.94087e+07	2.83476e+07	3.10369e+07	2.59336e+07	8	10	2	10	6	8
CDN1B_MOUSE	CDN1B	3	3	147.85	0.0294026	22180	Cyclin-dependent kinase inhibitor 1B OS=Mus musculus OX=10090 GN=Cdkn1b PE=1 SV=2	Cdkn1b	733682	532112	622220	629338	383464	462985	308344	384931	764962	532112	549085	446244	533767	295676	1	0	1	0	1	0
HBA_MOUSE;HBAZ_MOUSE	HBA	16	16	1501.59	0.0296493	15076	Hemoglobin subunit alpha OS=Mus musculus OX=10090 GN=Hba PE=1 SV=2	Hba	2.67417e+09	1.77991e+09	1.29037e+09	1.91482e+09	1.04616e+09	7.14058e+08	6.97251e+08	8.19157e+08	2.78819e+09	1.77991e+09	1.1387e+09	1.21744e+09	8.23225e+08	6.68604e+08	27	24	21	21	23	15
TNPO1_MOUSE	TNPO1	3	2	95.3	0.0298566	102291	Transportin-1 OS=Mus musculus OX=10090 GN=Tnpo1 PE=1 SV=2	Tnpo1	116751	127455	123211	122472	88936.3	71923.1	48537	69798.8	121729	127455	108729	103497	82919	46542.9	0	1	0	0	0	0
NMDE2_MOUSE;NMDE3_MOUSE	NMDE2	16	15	572.29	0.0301244	165853	Glutamate receptor ionotropic, NMDA 2B OS=Mus musculus OX=10090 GN=Grin2b PE=1 SV=3	Grin2b	4.93268e+06	4.98361e+06	6.14407e+06	5.35345e+06	3.40695e+06	4.3352e+06	3.81429e+06	3.85215e+06	5.14298e+06	4.98361e+06	5.4219e+06	3.96473e+06	4.99799e+06	3.65758e+06	8	10	10	4	6	4
ARL8A_MOUSE	ARL8A	14	4	764.36	0.0304029	21376	ADP-ribosylation factor-like protein 8A OS=Mus musculus OX=10090 GN=Arl8a PE=1 SV=1	Arl8a	702886	565068	647028	638328	1.08241e+06	870858	802572	918614	732853	565068	570978	1.25962e+06	1.004e+06	769598	1	0	2	2	2	1
NUD10_MOUSE	NUD10	1	1	31.93	0.0304686	18581	Diphosphoinositol polyphosphate phosphohydrolase 3-alpha OS=Mus musculus OX=10090 GN=Nudt10 PE=1 SV=1	Nudt10	92313.8	78156.6	86070.5	85513.6	97202.7	114491	115205	108966	96249.6	78156.6	75953.9	113116	131995	110472	0	0	0	0	0	0
LRRT1_MOUSE	LRRT1	1	1	63.25	0.0308039	58680	Leucine-rich repeat transmembrane neuronal protein 1 OS=Mus musculus OX=10090 GN=Lrrtm1 PE=2 SV=1	Lrrtm1	522616	439216	325221	429018	269247	276676	229889	258604	544898	439216	286995	313328	318975	220444	0	0	0	0	1	0
MIC13_MOUSE	MIC13	11	11	829.2	0.0308145	13365	MICOS complex subunit MIC13 OS=Mus musculus OX=10090 GN=Micos13 PE=1 SV=1	Micos13	8.80145e+06	8.92114e+06	7.51936e+06	8.41398e+06	9.93925e+06	1.00451e+07	1.09428e+07	1.0309e+07	9.17671e+06	8.92114e+06	6.63554e+06	1.15665e+07	1.15808e+07	1.04932e+07	9	10	6	5	6	7
CLH1_MOUSE	CLH1	193	180	16710.9	0.030925	191435	Clathrin heavy chain 1 OS=Mus musculus OX=10090 GN=Cltc PE=1 SV=3	Cltc	1.11885e+09	1.16104e+09	1.10634e+09	1.12875e+09	1.19602e+09	1.19844e+09	1.17342e+09	1.18929e+09	1.16656e+09	1.16104e+09	9.76304e+08	1.39183e+09	1.38166e+09	1.12521e+09	175	192	156	179	185	156
EPHB3_MOUSE;EPHA6_MOUSE	EPHB3	4	1	151.05	0.0310246	109592	Ephrin type-B receptor 3 OS=Mus musculus OX=10090 GN=Ephb3 PE=1 SV=2	Ephb3	40291.9	65588.3	63338.1	56406.1	19164.3	32059.9	30030.8	27085	42009.7	65588.3	55893.4	22301.9	36961.3	28796.9	0	0	1	0	1	1
LTOR4_MOUSE	LTOR4	1	1	21.97	0.0314123	10672	Ragulator complex protein LAMTOR4 OS=Mus musculus OX=10090 GN=Lamtor4 PE=1 SV=2	Lamtor4	548549	601405	607224	585726	535819	501345	516587	517917	571937	601405	535851	623542	577992	495363	0	0	0	0	1	0
CAPR1_MOUSE	CAPR1	11	9	517.87	0.0324008	78121	Caprin-1 OS=Mus musculus OX=10090 GN=Caprin1 PE=1 SV=2	Caprin1	9.25575e+06	8.11852e+06	1.01759e+07	9.18338e+06	6.14911e+06	7.71554e+06	6.36508e+06	6.74324e+06	9.65037e+06	8.11852e+06	8.9798e+06	7.15582e+06	8.89512e+06	6.10357e+06	8	7	6	7	6	5
PHB2_MOUSE	PHB2	27	24	1796.3	0.0330314	33276	Prohibitin-2 OS=Mus musculus OX=10090 GN=Phb2 PE=1 SV=1	Phb2	6.78771e+07	7.1443e+07	7.33243e+07	7.08815e+07	7.68812e+07	7.56098e+07	7.98116e+07	7.74342e+07	7.0771e+07	7.1443e+07	6.47058e+07	8.9468e+07	8.71693e+07	7.65325e+07	21	21	21	20	20	19
DDX3Y_MOUSE	DDX3Y	17	1	874.76	0.0338942	73382	ATP-dependent RNA helicase DDX3Y OS=Mus musculus OX=10090 GN=Ddx3y PE=1 SV=2	Ddx3y	360574	196249	267147	274656	136384	169463	124146	143331	375947	196249	235746	158712	195371	119046	1	1	1	0	1	1
ADCY9_MOUSE	ADCY9	17	17	801.85	0.0343039	150857	Adenylate cyclase type 9 OS=Mus musculus OX=10090 GN=Adcy9 PE=1 SV=1	Adcy9	4.1325e+06	4.13718e+06	3.56639e+06	3.94536e+06	4.92737e+06	4.55787e+06	4.58398e+06	4.68974e+06	4.30869e+06	4.13718e+06	3.1472e+06	5.73406e+06	5.25469e+06	4.39564e+06	5	4	3	8	7	8
ICEF1_MOUSE	ICEF1	1	1	32.75	0.0348563	45784	Interactor protein for cytohesin exchange factors 1 OS=Mus musculus OX=10090 GN=Ipcef1 PE=1 SV=2	Ipcef1	104160	127858	127211	119743	141799	154545	153866	150070	108601	127858	112259	165014	178172	147544	1	1	0	0	0	1
PACN1_MOUSE	PACN1	56	50	4231.29	0.0351611	50544	Protein kinase C and casein kinase substrate in neurons protein 1 OS=Mus musculus OX=10090 GN=Pacsin1 PE=1 SV=1	Pacsin1	1.95267e+08	2.09545e+08	1.92221e+08	1.99011e+08	2.15311e+08	2.51908e+08	2.39084e+08	2.35434e+08	2.03593e+08	2.09545e+08	1.69627e+08	2.50561e+08	2.90421e+08	2.29261e+08	46	41	32	45	43	44
NDUAC_MOUSE	NDUAC	15	14	954.77	0.0357227	17076	NADH dehydrogenase [ubiquinone] 1 alpha subcomplex subunit 12 OS=Mus musculus OX=10090 GN=Ndufa12 PE=1 SV=2	Ndufa12	2.63492e+07	3.13189e+07	2.77704e+07	2.84795e+07	3.62579e+07	3.34484e+07	3.28923e+07	3.41995e+07	2.74726e+07	3.13189e+07	2.45063e+07	4.21939e+07	3.85621e+07	3.15409e+07	15	15	9	16	12	10
GTPB1_MOUSE	GTPB1	3	3	111.06	0.0372111	72255	GTP-binding protein 1 OS=Mus musculus OX=10090 GN=Gtpbp1 PE=1 SV=2	Gtpbp1	214442	178735	186311	193163	140324	158167	164392	154294	223584	178735	164412	163297	182348	157638	1	0	1	1	1	1
NFM_MOUSE	NFM	41	34	2606.34	0.0374222	95859	Neurofilament medium polypeptide OS=Mus musculus OX=10090 GN=Nefm PE=1 SV=4	Nefm	4.03127e+07	4.47631e+07	4.23464e+07	4.24741e+07	3.63118e+07	3.95291e+07	3.59457e+07	3.72622e+07	4.20315e+07	4.47631e+07	3.73691e+07	4.22567e+07	4.55724e+07	3.44688e+07	25	23	20	19	23	22
PKD2_MOUSE	PKD2	1	1	18.75	0.0375782	108914	Polycystin-2 OS=Mus musculus OX=10090 GN=Pkd2 PE=1 SV=2	Pkd2	63114.2	67221.3	89147.6	73161	106070	94717.3	105926	102238	65805	67221.3	78669.3	123435	109198	101574	1	0	0	0	0	0
FLOT2_MOUSE	FLOT2	21	20	1156.05	0.0378597	47009	Flotillin-2 OS=Mus musculus OX=10090 GN=Flot2 PE=1 SV=2	Flot2	1.37504e+07	1.28338e+07	1.3297e+07	1.32937e+07	1.26615e+07	1.18741e+07	1.21415e+07	1.22257e+07	1.43367e+07	1.28338e+07	1.17341e+07	1.47344e+07	1.36895e+07	1.16427e+07	15	9	12	12	10	12
H13_MOUSE	H13	9	1	534.67	0.0378749	22086	Histone H1.3 OS=Mus musculus OX=10090 GN=H1-3 PE=1 SV=2	H1-3	2.76842e+06	2.14825e+06	3.15828e+06	2.69165e+06	1.97484e+06	1.22987e+06	1.51903e+06	1.57458e+06	2.88646e+06	2.14825e+06	2.78706e+06	2.29815e+06	1.4179e+06	1.45662e+06	0	1	0	0	1	1
RAB4B_MOUSE	RAB4B	9	7	533.49	0.0385318	23614	Ras-related protein Rab-4B OS=Mus musculus OX=10090 GN=Rab4b PE=1 SV=2	Rab4b	2.23441e+06	2.34891e+06	2.42696e+06	2.33676e+06	2.11782e+06	2.1874e+06	2.01048e+06	2.10523e+06	2.32967e+06	2.34891e+06	2.14169e+06	2.46454e+06	2.52182e+06	1.92788e+06	4	1	5	2	5	2
OSTF1_MOUSE	OSTF1	2	2	113.18	0.038576	23768	Osteoclast-stimulating factor 1 OS=Mus musculus OX=10090 GN=Ostf1 PE=1 SV=2	Ostf1	181450	211708	240339	211166	269732	291797	260892	274141	189186	211708	212090	313892	336408	250173	0	0	1	0	0	0
SMC3_MOUSE	SMC3	3	1	128.91	0.0389263	141468	Structural maintenance of chromosomes protein 3 OS=Mus musculus OX=10090 GN=Smc3 PE=1 SV=2	Smc3	1.26138e+08	1.1457e+08	1.12547e+08	1.17752e+08	9.74676e+07	6.68389e+07	5.71186e+07	7.38084e+07	1.31516e+08	1.1457e+08	9.93185e+07	1.13425e+08	7.70575e+07	5.47718e+07	0	0	1	0	1	0
P5I11_MOUSE	P5I11	1	1	148.58	0.038956	20897	Tumor protein p53-inducible protein 11 OS=Mus musculus OX=10090 GN=Trp53i11 PE=1 SV=1	Trp53i11	1.15884e+06	1.00083e+06	1.24719e+06	1.13562e+06	770673	962715	712871	815420	1.20825e+06	1.00083e+06	1.1006e+06	896846	1.1099e+06	683582	2	1	2	0	1	0
AKCL2_MOUSE	AKCL2	2	1	144.22	0.0390236	34439	1,5-anhydro-D-fructose reductase OS=Mus musculus OX=10090 GN=Akr1e2 PE=1 SV=1	Akr1e2	337148	244233	239291	273557	187097	203305	167113	185838	351522	244233	211165	217728	234387	160247	0	1	1	0	1	1
ERP29_MOUSE	ERP29	14	13	807.74	0.0393208	28805	Endoplasmic reticulum resident protein 29 OS=Mus musculus OX=10090 GN=Erp29 PE=1 SV=2	Erp29	1.05808e+07	1.05073e+07	1.11345e+07	1.07409e+07	1.14536e+07	1.12784e+07	1.13604e+07	1.13642e+07	1.10319e+07	1.05073e+07	9.82573e+06	1.33288e+07	1.30027e+07	1.08936e+07	9	8	6	10	7	12
SNG3_MOUSE	SNG3	12	11	558.32	0.0397037	24545	Synaptogyrin-3 OS=Mus musculus OX=10090 GN=Syngr3 PE=1 SV=1	Syngr3	3.44349e+07	3.96862e+07	4.5715e+07	3.99453e+07	5.11107e+07	4.93323e+07	5.66246e+07	5.23558e+07	3.5903e+07	3.96862e+07	4.03417e+07	5.94784e+07	5.68743e+07	5.42982e+07	4	6	3	6	8	6
ACLY_MOUSE	ACLY	29	27	1849.13	0.0398769	119651	ATP-citrate synthase OS=Mus musculus OX=10090 GN=Acly PE=1 SV=1	Acly	1.96097e+07	1.87607e+07	1.86943e+07	1.90216e+07	2.19392e+07	2.00063e+07	2.27862e+07	2.15772e+07	2.04458e+07	1.87607e+07	1.6497e+07	2.5531e+07	2.30649e+07	2.18501e+07	21	16	18	21	17	20
AATM_MOUSE	AATM	51	49	3562.1	0.039938	47381	Aspartate aminotransferase, mitochondrial OS=Mus musculus OX=10090 GN=Got2 PE=1 SV=1	Got2	4.7486e+08	4.82533e+08	4.82262e+08	4.79885e+08	5.48484e+08	5.24251e+08	6.28185e+08	5.66973e+08	4.95106e+08	4.82533e+08	4.25577e+08	6.3828e+08	6.044e+08	6.02375e+08	48	49	42	51	47	39
CHM2A_MOUSE	CHM2A	1	1	34.6	0.040084	25118	Charged multivesicular body protein 2a OS=Mus musculus OX=10090 GN=Chmp2a PE=1 SV=1	Chmp2a	139988	68145.5	90031	99388.1	47052.5	56460.7	38910.5	47474.6	145956	68145.5	79448.9	54755.8	65092.6	37311.8	1	0	1	0	1	0
TBB5_MOUSE	TBB5	96	12	9188.31	0.0403238	49639	Tubulin beta-5 chain OS=Mus musculus OX=10090 GN=Tubb5 PE=1 SV=1	Tubb5	1.13884e+08	1.24304e+08	1.16737e+08	1.18308e+08	1.33825e+08	1.26755e+08	1.28397e+08	1.29659e+08	1.18739e+08	1.24304e+08	1.03016e+08	1.55735e+08	1.46134e+08	1.23122e+08	11	14	12	11	14	10
NACAM_MOUSE	NACAM	7	6	494.98	0.0405993	220364	Nascent polypeptide-associated complex subunit alpha, muscle-specific form OS=Mus musculus OX=10090 GN=Naca PE=1 SV=2	Naca	8.09858e+06	7.16077e+06	8.2695e+06	7.84295e+06	6.2792e+06	6.95118e+06	5.67412e+06	6.3015e+06	8.44387e+06	7.16077e+06	7.29751e+06	7.30721e+06	8.01389e+06	5.44099e+06	5	4	3	5	5	2
TR112_MOUSE	TR112	1	1	43.85	0.0406996	14132	Multifunctional methyltransferase subunit TRM112-like protein OS=Mus musculus OX=10090 GN=Trmt112 PE=1 SV=1	Trmt112	846375	645083	763250	751569	574044	495639	364357	478013	882460	645083	673539	668025	571413	349387	0	0	0	0	0	1
GTR3_MOUSE	GTR3	15	15	959.08	0.0409212	53444	Solute carrier family 2, facilitated glucose transporter member 3 OS=Mus musculus OX=10090 GN=Slc2a3 PE=1 SV=1	Slc2a3	2.57538e+07	2.57296e+07	2.44654e+07	2.53163e+07	2.71822e+07	2.68681e+07	2.91391e+07	2.77298e+07	2.68518e+07	2.57296e+07	2.15898e+07	3.16325e+07	3.09757e+07	2.79419e+07	13	9	10	12	11	11
DCLK1_MOUSE	DCLK1	26	23	1341.27	0.0414467	84101	Serine/threonine-protein kinase DCLK1 OS=Mus musculus OX=10090 GN=Dclk1 PE=1 SV=1	Dclk1	2.40289e+07	2.47573e+07	2.41127e+07	2.42996e+07	2.74858e+07	2.65819e+07	2.51311e+07	2.63996e+07	2.50534e+07	2.47573e+07	2.12785e+07	3.19857e+07	3.06459e+07	2.40986e+07	13	14	11	12	10	10
ACSL1_MOUSE;ACSL5_MOUSE	ACSL1	15	13	552.26	0.0418995	77901	Long-chain-fatty-acid--CoA ligase 1 OS=Mus musculus OX=10090 GN=Acsl1 PE=1 SV=2	Acsl1	2.66829e+06	2.5974e+06	3.01622e+06	2.76064e+06	3.41485e+06	3.19641e+06	3.09684e+06	3.23604e+06	2.78206e+06	2.5974e+06	2.66169e+06	3.97392e+06	3.68509e+06	2.96961e+06	6	6	2	6	2	7
VAS1_MOUSE	VAS1	5	5	173.32	0.041946	50975	V-type proton ATPase subunit S1 OS=Mus musculus OX=10090 GN=Atp6ap1 PE=1 SV=1	Atp6ap1	2.95324e+06	3.37038e+06	3.80249e+06	3.37537e+06	4.25346e+06	4.0175e+06	4.53956e+06	4.27017e+06	3.07915e+06	3.37038e+06	3.35555e+06	4.94983e+06	4.63171e+06	4.35305e+06	2	2	3	2	4	5
MYH14_MOUSE	MYH14	13	6	506.34	0.0420967	228446	Myosin-14 OS=Mus musculus OX=10090 GN=Myh14 PE=1 SV=1	Myh14	763460	774292	731762	756505	627443	489489	642828	586587	796010	774292	645751	730166	564324	616417	2	1	1	3	1	0
UBL3_MOUSE	UBL3	1	1	27.32	0.042391	13172	Ubiquitin-like protein 3 OS=Mus musculus OX=10090 GN=Ubl3 PE=1 SV=1	Ubl3	19267.8	19661.1	10659	16529.3	31727.9	25693	38759.3	32060.1	20089.3	19661.1	9406.2	36922.3	29621.1	37166.8	0	0	0	0	0	0
WDR44_MOUSE	WDR44	5	4	200.33	0.0425226	101493	WD repeat-containing protein 44 OS=Mus musculus OX=10090 GN=Wdr44 PE=1 SV=1	Wdr44	234985	312979	356120	301361	458849	468402	395971	441074	245003	312979	314262	533971	540013	379703	1	2	1	2	1	2
TOM7_MOUSE	TOM7	2	2	62.98	0.0426301	6173	Mitochondrial import receptor subunit TOM7 homolog OS=Mus musculus OX=10090 GN=Tomm7 PE=3 SV=1	Tomm7	602052	911504	501525	671694	1.28517e+06	974224	1.25084e+06	1.17008e+06	627721	911504	442576	1.49558e+06	1.12317e+06	1.19944e+06	1	1	0	1	0	2
KCC2G_MOUSE	KCC2G	29	9	1783.8	0.0427832	59569	Calcium/calmodulin-dependent protein kinase type II subunit gamma OS=Mus musculus OX=10090 GN=Camk2g PE=1 SV=1	Camk2g	1.31627e+07	1.4106e+07	1.36102e+07	1.36263e+07	1.06488e+07	1.19695e+07	8.77489e+06	1.04644e+07	1.37239e+07	1.4106e+07	1.20105e+07	1.23921e+07	1.37994e+07	8.41437e+06	5	9	6	6	7	4
RL40_MOUSE	RL40	9	1	690.41	0.0428206	14719	Ubiquitin-60S ribosomal protein L40 OS=Mus musculus OX=10090 GN=Uba52 PE=1 SV=2	Uba52	58329.9	53225.1	96816.7	69457.2	41897.5	32744	37982.1	37541.2	60816.8	53225.1	85436.9	48756.9	37750	36421.5	0	0	0	0	0	0
DPP6_MOUSE	DPP6	25	23	1472.17	0.0433216	91203	Dipeptidyl aminopeptidase-like protein 6 OS=Mus musculus OX=10090 GN=Dpp6 PE=1 SV=1	Dpp6	1.94468e+07	1.91526e+07	2.08116e+07	1.98037e+07	2.26666e+07	2.23054e+07	2.67697e+07	2.39139e+07	2.02759e+07	1.91526e+07	1.83654e+07	2.63776e+07	2.57155e+07	2.56699e+07	11	13	8	14	10	14
PLLP_MOUSE	PLLP	4	4	140.93	0.0438879	19788	Plasmolipin OS=Mus musculus OX=10090 GN=Pllp PE=1 SV=1	Pllp	994130	1.4889e+06	612500	1.03184e+06	2.12237e+06	1.8272e+06	2.58365e+06	2.17774e+06	1.03651e+06	1.4889e+06	540508	2.46984e+06	2.10655e+06	2.4775e+06	1	1	0	1	1	3
CTTB2_MOUSE	CTTB2	4	4	210.17	0.0439322	178662	Cortactin-binding protein 2 OS=Mus musculus OX=10090 GN=Cttnbp2 PE=1 SV=2	Cttnbp2	845077	915006	912616	890900	1.20975e+06	1.00069e+06	1.02639e+06	1.07894e+06	881107	915006	805349	1.40781e+06	1.15368e+06	984222	1	1	1	3	2	0
VPS41_MOUSE	VPS41	1	1	64.25	0.0443854	98539	Vacuolar protein sorting-associated protein 41 homolog OS=Mus musculus OX=10090 GN=Vps41 PE=1 SV=1	Vps41	72511.3	61426.8	70457	68131.7	48381.4	57782.3	39740.4	48634.7	75602.9	61426.8	62175.6	56302.3	66616.2	38107.7	1	0	1	1	1	1
MATK_MOUSE	MATK	1	1	100.38	0.0444703	56021	Megakaryocyte-associated tyrosine-protein kinase OS=Mus musculus OX=10090 GN=Matk PE=1 SV=2	Matk	110864	107687	175547	131366	70758	90120.3	62477.6	74452	115590	107687	154913	82342.3	103898	59910.7	1	0	1	0	1	1
COX41_MOUSE	COX41	18	18	1265.71	0.0445137	19518	Cytochrome c oxidase subunit 4 isoform 1, mitochondrial OS=Mus musculus OX=10090 GN=Cox4i1 PE=1 SV=2	Cox4i1	2.64082e+08	2.97326e+08	2.67369e+08	2.76259e+08	3.05693e+08	3.11031e+08	3.39168e+08	3.18631e+08	2.75342e+08	2.97326e+08	2.35943e+08	3.5574e+08	3.58582e+08	3.25233e+08	13	19	10	15	21	13
SYPM_MOUSE	SYPM	1	1	27.5	0.0447658	53483	Probable proline--tRNA ligase, mitochondrial OS=Mus musculus OX=10090 GN=Pars2 PE=1 SV=2	Pars2	12974.5	37622.6	7914	19503.7	93204.8	47954.5	64670.4	68609.9	13527.7	37622.6	6983.8	108464	55286	62013.4	0	1	0	1	0	0
STX12_MOUSE	STX12	5	5	455.5	0.0451053	31176	Syntaxin-12 OS=Mus musculus OX=10090 GN=Stx12 PE=1 SV=1	Stx12	7.37462e+06	7.58861e+06	8.38126e+06	7.7815e+06	6.67934e+06	6.99796e+06	6.99708e+06	6.89146e+06	7.68904e+06	7.58861e+06	7.39614e+06	7.77286e+06	8.06783e+06	6.7096e+06	5	4	3	3	4	5
LRRC7_MOUSE	LRRC7	13	11	543.84	0.0451581	166796	Leucine-rich repeat-containing protein 7 OS=Mus musculus OX=10090 GN=Lrrc7 PE=1 SV=2	Lrrc7	2.47099e+06	2.45375e+06	2.73146e+06	2.55207e+06	2.11606e+06	2.13165e+06	1.63591e+06	1.9612e+06	2.57635e+06	2.45375e+06	2.41041e+06	2.46249e+06	2.45754e+06	1.5687e+06	4	6	5	4	4	3
EFTS_MOUSE	EFTS	5	5	329.44	0.0454819	35312	Elongation factor Ts, mitochondrial OS=Mus musculus OX=10090 GN=Tsfm PE=1 SV=1	Tsfm	2.4616e+06	2.52681e+06	2.60229e+06	2.53023e+06	3.04095e+06	2.65212e+06	3.03487e+06	2.90931e+06	2.56655e+06	2.52681e+06	2.29642e+06	3.53881e+06	3.05759e+06	2.91018e+06	3	2	4	4	3	3
MECR_MOUSE	MECR	9	9	488.6	0.0457696	40317	Enoyl-[acyl-carrier-protein] reductase, mitochondrial OS=Mus musculus OX=10090 GN=Mecr PE=1 SV=2	Mecr	2.38983e+06	2.04533e+06	2.22721e+06	2.22079e+06	2.70562e+06	2.43301e+06	2.75664e+06	2.63176e+06	2.49172e+06	2.04533e+06	1.96543e+06	3.14858e+06	2.80498e+06	2.64338e+06	4	5	3	6	5	2
KAP3_MOUSE	KAP3	21	17	1743.47	0.0459358	46138	cAMP-dependent protein kinase type II-beta regulatory subunit OS=Mus musculus OX=10090 GN=Prkar2b PE=1 SV=3	Prkar2b	2.98389e+07	3.09933e+07	2.96816e+07	3.01712e+07	3.52515e+07	3.17774e+07	3.27296e+07	3.32529e+07	3.11111e+07	3.09933e+07	2.61928e+07	4.10228e+07	3.66356e+07	3.13849e+07	13	16	17	12	13	17
ALDOA_MOUSE;ALDOB_MOUSE	ALDOA	60	50	5870.28	0.0459629	39331	Fructose-bisphosphate aldolase A OS=Mus musculus OX=10090 GN=Aldoa PE=1 SV=2	Aldoa	8.96072e+08	9.96713e+08	8.86716e+08	9.265e+08	1.02059e+09	1.02689e+09	1.04969e+09	1.03239e+09	9.34276e+08	9.96713e+08	7.82493e+08	1.18768e+09	1.18388e+09	1.00656e+09	64	67	54	69	74	64
S4A7_MOUSE	S4A7	5	2	314.17	0.0459652	116440	Sodium bicarbonate cotransporter 3 OS=Mus musculus OX=10090 GN=Slc4a7 PE=1 SV=2	Slc4a7	29971.5	19698.4	23466.4	24378.8	17978.3	14323.2	11203.9	14501.8	31249.3	19698.4	20708.2	20921.7	16513	10743.5	0	0	0	1	0	0
SCRG1_MOUSE	SCRG1	1	1	22.42	0.046125	11166	Scrapie-responsive protein 1 OS=Mus musculus OX=10090 GN=Scrg1 PE=2 SV=1	Scrg1	70656.3	90829.6	78074.6	79853.5	65059.9	65313.5	57905.7	62759.7	73668.8	90829.6	68897.8	75711.4	75298.8	55526.6	0	0	0	1	0	0
SNX6_MOUSE	SNX6	7	6	275.18	0.0465228	46620	Sorting nexin-6 OS=Mus musculus OX=10090 GN=Snx6 PE=1 SV=2	Snx6	1.56359e+06	1.37506e+06	1.24038e+06	1.39301e+06	1.11934e+06	1.09633e+06	1.18551e+06	1.13372e+06	1.63025e+06	1.37506e+06	1.09459e+06	1.3026e+06	1.26394e+06	1.1368e+06	4	4	3	2	5	3
DMAC1_MOUSE	DMAC1	1	1	25.08	0.0469223	11337	Distal membrane-arm assembly complex protein 1 OS=Mus musculus OX=10090 GN=Dmac1 PE=1 SV=1	Dmac1	124807	94114.6	106034	108319	143828	160721	129454	144668	130128	94114.6	93571.1	167375	185293	124135	0	0	0	0	1	0
PRRT3_MOUSE	PRRT3	9	8	358.84	0.0470385	101162	Proline-rich transmembrane protein 3 OS=Mus musculus OX=10090 GN=Prrt3 PE=1 SV=1	Prrt3	2.99496e+06	3.10948e+06	2.67524e+06	2.92656e+06	3.66352e+06	3.64664e+06	3.19876e+06	3.50298e+06	3.12265e+06	3.10948e+06	2.36079e+06	4.2633e+06	4.20416e+06	3.06734e+06	3	4	2	5	2	3
TRIM2_MOUSE	TRIM2	15	13	722.34	0.0470538	81394	Tripartite motif-containing protein 2 OS=Mus musculus OX=10090 GN=Trim2 PE=1 SV=1	Trim2	6.56405e+06	6.48758e+06	6.80708e+06	6.61957e+06	7.84224e+06	6.89935e+06	7.62463e+06	7.45541e+06	6.84391e+06	6.48758e+06	6.00698e+06	9.12615e+06	7.95415e+06	7.31136e+06	4	7	8	6	5	8
TM14C_MOUSE	TM14C	2	1	112.58	0.0475957	11634	Transmembrane protein 14C OS=Mus musculus OX=10090 GN=Tmem14c PE=1 SV=1	Tmem14c	855797	1.0002e+06	995548	950514	1.40756e+06	1.08431e+06	1.21068e+06	1.23418e+06	892284	1.0002e+06	878532	1.638e+06	1.25008e+06	1.16093e+06	0	1	1	1	1	1
NDUB6_MOUSE	NDUB6	15	13	744.06	0.0481252	15505	NADH dehydrogenase [ubiquinone] 1 beta subcomplex subunit 6 OS=Mus musculus OX=10090 GN=Ndufb6 PE=1 SV=3	Ndufb6	2.45043e+07	2.78625e+07	2.77426e+07	2.67031e+07	3.11879e+07	2.91564e+07	3.25174e+07	3.09539e+07	2.5549e+07	2.78625e+07	2.44818e+07	3.62939e+07	3.36139e+07	3.11814e+07	7	10	9	9	8	6
TROAP_MOUSE	TROAP	1	1	25.36	0.048197	71915	Tastin OS=Mus musculus OX=10090 GN=Troap PE=2 SV=1	Troap	209791	88259	59423.9	119158	37164.1	40255.6	26457	34625.6	218735	88259	52439.3	43248.5	46410.1	25370	1	1	0	0	0	0
T22D1_MOUSE;T22D3_MOUSE	T22D1	2	1	90.64	0.0483389	109744	TSC22 domain family protein 1 OS=Mus musculus OX=10090 GN=Tsc22d1 PE=1 SV=2	Tsc22d1	1.73147e+06	1.82255e+06	1.78316e+06	1.77906e+06	1.41076e+06	1.68806e+06	1.42928e+06	1.50937e+06	1.80529e+06	1.82255e+06	1.57357e+06	1.64173e+06	1.94613e+06	1.37056e+06	1	1	1	0	0	1
FIBA_MOUSE	FIBA	4	4	155.14	0.0486552	87375	Fibrinogen alpha chain OS=Mus musculus OX=10090 GN=Fga PE=1 SV=1	Fga	1.73943e+06	939781	1.07932e+06	1.25284e+06	602143	811318	485408	632956	1.81359e+06	939781	952458	700724	935355	465464	3	2	1	0	1	0
GLGB_MOUSE	GLGB	2	2	82.63	0.048691	80313	1,4-alpha-glucan-branching enzyme OS=Mus musculus OX=10090 GN=Gbe1 PE=1 SV=1	Gbe1	119268	100208	127440	115639	159154	136956	142369	146160	124353	100208	112460	185210	157894	136520	2	1	1	0	1	1
SF01_MOUSE	SF01	4	3	214.21	0.04884	70358	Splicing factor 1 OS=Mus musculus OX=10090 GN=Sf1 PE=1 SV=6	Sf1	1.44583e+06	994132	979574	1.13985e+06	806627	798735	675112	760158	1.50747e+06	994132	864436	938686	920848	647375	0	0	2	1	0	1
NMT1_MOUSE	NMT1	14	11	747.24	0.0489877	56852	Glycylpeptide N-tetradecanoyltransferase 1 OS=Mus musculus OX=10090 GN=Nmt1 PE=1 SV=1	Nmt1	6.33828e+06	6.00858e+06	6.32993e+06	6.2256e+06	5.34063e+06	5.9779e+06	5.39435e+06	5.57096e+06	6.60852e+06	6.00858e+06	5.58592e+06	6.21499e+06	6.89182e+06	5.17272e+06	6	5	7	5	8	5
DCTN4_MOUSE	DCTN4	9	8	404.26	0.0496742	53023	Dynactin subunit 4 OS=Mus musculus OX=10090 GN=Dctn4 PE=1 SV=1	Dctn4	1.88359e+06	2.38045e+06	2.15226e+06	2.13877e+06	2.70315e+06	2.75097e+06	2.45603e+06	2.63672e+06	1.9639e+06	2.38045e+06	1.89929e+06	3.14571e+06	3.17155e+06	2.35512e+06	4	4	4	3	5	5
NUDC2_MOUSE	NUDC2	1	1	19.42	0.049683	17649	NudC domain-containing protein 2 OS=Mus musculus OX=10090 GN=Nudcd2 PE=1 SV=1	Nudcd2	99737	98595.9	108124	102152	61728.2	76822.4	89116.1	75888.9	103989	98595.9	95414.9	71834.2	88567.3	85454.7	1	0	1	1	0	0
MYDGF_MOUSE	MYDGF	5	5	255.58	0.0501963	17971	Myeloid-derived growth factor OS=Mus musculus OX=10090 GN=Mydgf PE=1 SV=1	Mydgf	5.85676e+06	6.17789e+06	5.7223e+06	5.91898e+06	4.99484e+06	5.4561e+06	5.51082e+06	5.32059e+06	6.10646e+06	6.17789e+06	5.04971e+06	5.81259e+06	6.29024e+06	5.28441e+06	7	5	2	7	7	4
4F2_MOUSE	4F2	28	25	2010.31	0.0504148	58300	4F2 cell-surface antigen heavy chain OS=Mus musculus OX=10090 GN=Slc3a2 PE=1 SV=1	Slc3a2	6.67989e+07	6.9294e+07	6.99093e+07	6.86674e+07	7.23947e+07	7.11539e+07	7.11841e+07	7.15776e+07	6.96469e+07	6.9294e+07	6.16923e+07	8.4247e+07	8.20321e+07	6.82594e+07	23	22	20	25	26	21
AOFA_MOUSE	AOFA	14	12	517.78	0.0504601	59564	Amine oxidase [flavin-containing] A OS=Mus musculus OX=10090 GN=Maoa PE=1 SV=3	Maoa	1.04996e+07	9.29206e+06	1.00366e+07	9.94273e+06	1.24338e+07	1.06672e+07	1.19849e+07	1.16953e+07	1.09472e+07	9.29206e+06	8.85688e+06	1.44694e+07	1.22981e+07	1.14925e+07	6	7	4	7	5	6
ODPB_MOUSE	ODPB	29	28	2548.95	0.0509908	38912	Pyruvate dehydrogenase E1 component subunit beta, mitochondrial OS=Mus musculus OX=10090 GN=Pdhb PE=1 SV=1	Pdhb	2.1463e+08	2.16723e+08	2.03562e+08	2.11638e+08	2.33237e+08	2.20179e+08	2.28041e+08	2.27152e+08	2.23781e+08	2.16723e+08	1.79636e+08	2.71422e+08	2.5384e+08	2.18671e+08	31	33	19	25	28	15
NDRG4_MOUSE	NDRG4	9	8	535.43	0.0514729	38484	Protein NDRG4 OS=Mus musculus OX=10090 GN=Ndrg4 PE=1 SV=1	Ndrg4	3.57007e+06	3.74348e+06	4.15728e+06	3.82361e+06	4.46124e+06	4.19012e+06	4.66002e+06	4.43713e+06	3.72228e+06	3.74348e+06	3.66863e+06	5.19162e+06	4.83072e+06	4.46856e+06	3	3	2	4	4	5
CTNA1_MOUSE	CTNA1	11	2	830.33	0.0522281	100044	Catenin alpha-1 OS=Mus musculus OX=10090 GN=Ctnna1 PE=1 SV=1	Ctnna1	148672	154512	220152	174445	99521.4	99770.7	135446	111580	155010	154512	194276	115815	115024	129882	0	0	0	1	0	1
GBRL1_MOUSE	GBRL1	4	2	322.88	0.0528076	14035	Gamma-aminobutyric acid receptor-associated protein-like 1 OS=Mus musculus OX=10090 GN=Gabarapl1 PE=1 SV=2	Gabarapl1	1.03208e+06	1.03863e+06	1.19294e+06	1.08788e+06	953922	952051	840386	915453	1.07609e+06	1.03863e+06	1.05272e+06	1.1101e+06	1.0976e+06	805858	0	0	1	2	0	1
CHMP6_MOUSE	CHMP6	3	1	165.97	0.0532949	23401	Charged multivesicular body protein 6 OS=Mus musculus OX=10090 GN=Chmp6 PE=1 SV=2	Chmp6	533587	529403	457049	506680	630320	589229	784281	667943	556336	529403	403328	733515	679312	752058	1	0	0	0	0	0
RL32_MOUSE;RL32P_MOUSE	RL32	5	3	190.91	0.0533071	15850	60S ribosomal protein L32 OS=Mus musculus OX=10090 GN=Rpl32 PE=1 SV=2	Rpl32	3.69942e+06	4.85657e+06	6.15564e+06	4.90388e+06	2.74535e+06	2.76272e+06	3.5963e+06	3.03479e+06	3.85714e+06	4.85657e+06	5.43212e+06	3.19482e+06	3.1851e+06	3.44855e+06	2	3	1	1	1	1
ATP5L_MOUSE	ATP5L	10	8	665.23	0.0538769	11417	ATP synthase subunit g, mitochondrial OS=Mus musculus OX=10090 GN=Atp5mg PE=1 SV=1	Atp5mg	7.04428e+07	7.78645e+07	6.63997e+07	7.1569e+07	8.22227e+07	7.9016e+07	8.68783e+07	8.27057e+07	7.34461e+07	7.78645e+07	5.85951e+07	9.5684e+07	9.10962e+07	8.33088e+07	5	9	5	7	7	7
SC23A_MOUSE	SC23A	11	6	749.85	0.054539	86106	Protein transport protein Sec23A OS=Mus musculus OX=10090 GN=Sec23a PE=1 SV=2	Sec23a	5.73224e+06	5.39806e+06	5.59047e+06	5.57359e+06	4.19543e+06	5.26355e+06	4.43408e+06	4.63102e+06	5.97664e+06	5.39806e+06	4.93337e+06	4.8823e+06	6.06826e+06	4.25191e+06	4	4	4	8	6	3
COX7R_MOUSE	COX7R	2	2	129.56	0.0548383	12391	Cytochrome c oxidase subunit 7A-related protein, mitochondrial OS=Mus musculus OX=10090 GN=Cox7a2l PE=1 SV=1	Cox7a2l	586530	697797	468208	584178	915015	728693	841454	828387	611536	697797	413175	1.06482e+06	840098	806882	1	0	0	2	2	1
GBB3_MOUSE	GBB3	7	1	314.94	0.0549312	37216	Guanine nucleotide-binding protein G(I)/G(S)/G(T) subunit beta-3 OS=Mus musculus OX=10090 GN=Gnb3 PE=1 SV=2	Gnb3	472990	330966	289336	364431	268688	182845	149908	200480	493156	330966	255328	312677	210799	143749	0	0	0	0	1	0
KAPCB_MOUSE	KAPCB	22	8	1099.2	0.0549748	40682	cAMP-dependent protein kinase catalytic subunit beta OS=Mus musculus OX=10090 GN=Prkacb PE=1 SV=2	Prkacb	8.13313e+06	8.16891e+06	8.17936e+06	8.16047e+06	8.88851e+06	8.50429e+06	9.62359e+06	9.00546e+06	8.47989e+06	8.16891e+06	7.21797e+06	1.03437e+07	9.80446e+06	9.2282e+06	4	7	7	5	8	8
LAMP2_MOUSE	LAMP2	2	2	49.19	0.0552633	45652	Lysosome-associated membrane glycoprotein 2 OS=Mus musculus OX=10090 GN=Lamp2 PE=1 SV=2	Lamp2	527781	441653	562173	510536	420216	348904	417834	395651	550283	441653	496096	489012	402246	400667	2	1	1	1	1	0
BDH_MOUSE	BDH	25	25	1524.03	0.0554975	38274	D-beta-hydroxybutyrate dehydrogenase, mitochondrial OS=Mus musculus OX=10090 GN=Bdh1 PE=1 SV=2	Bdh1	4.73713e+07	5.29555e+07	5.14089e+07	5.05786e+07	5.38492e+07	5.82417e+07	5.70172e+07	5.63694e+07	4.9391e+07	5.29555e+07	4.53663e+07	6.26653e+07	6.71459e+07	5.46746e+07	12	12	14	14	17	15
TPPC9_MOUSE	TPPC9	3	2	93.31	0.0556678	128150	Trafficking protein particle complex subunit 9 OS=Mus musculus OX=10090 GN=Trappc9 PE=1 SV=2	Trappc9	287120	339835	291225	306060	351460	447887	373417	390922	299361	339835	256995	409000	516362	358075	1	1	0	1	0	0
FHL1_MOUSE	FHL1	3	2	134.97	0.055748	31867	Four and a half LIM domains protein 1 OS=Mus musculus OX=10090 GN=Fhl1 PE=1 SV=3	Fhl1	762197	762782	725373	750118	639814	619814	720250	659959	794694	762782	640114	744563	714573	690658	1	1	0	1	0	0
SC31A_MOUSE	SC31A	12	11	485.77	0.0558012	133486	Protein transport protein Sec31A OS=Mus musculus OX=10090 GN=Sec31a PE=1 SV=2	Sec31a	3.96189e+06	3.45692e+06	4.10806e+06	3.84229e+06	2.91933e+06	3.40592e+06	2.53325e+06	2.95283e+06	4.13081e+06	3.45692e+06	3.6252e+06	3.39727e+06	3.92663e+06	2.42917e+06	9	8	4	4	8	4
ECI1_MOUSE	ECI1	8	8	553.87	0.0563093	32230	Enoyl-CoA delta isomerase 1, mitochondrial OS=Mus musculus OX=10090 GN=Eci1 PE=1 SV=2	Eci1	1.00209e+07	9.39819e+06	8.70233e+06	9.37382e+06	7.63406e+06	8.49568e+06	8.32246e+06	8.15073e+06	1.04482e+07	9.39819e+06	7.67947e+06	8.88388e+06	9.79452e+06	7.98053e+06	6	6	2	5	2	4
WDFY3_MOUSE	WDFY3	3	2	71.34	0.0565242	392088	WD repeat and FYVE domain-containing protein 3 OS=Mus musculus OX=10090 GN=Wdfy3 PE=1 SV=1	Wdfy3	123921	132083	147243	134415	211995	164699	158461	178385	129204	132083	129936	246702	189878	151950	0	0	0	1	1	1
LYPA2_MOUSE	LYPA2	6	6	393.18	0.0565688	24778	Acyl-protein thioesterase 2 OS=Mus musculus OX=10090 GN=Lypla2 PE=1 SV=1	Lypla2	6.96069e+06	7.12303e+06	7.21255e+06	7.09876e+06	6.20383e+06	6.90937e+06	6.31865e+06	6.47728e+06	7.25746e+06	7.12303e+06	6.3648e+06	7.2195e+06	7.9657e+06	6.05905e+06	4	4	3	5	8	3
NDUAB_MOUSE	NDUAB	4	4	335.98	0.0570686	14972	NADH dehydrogenase [ubiquinone] 1 alpha subcomplex subunit 11 OS=Mus musculus OX=10090 GN=Ndufa11 PE=1 SV=2	Ndufa11	7.28568e+06	8.54476e+06	5.80804e+06	7.21283e+06	1.18471e+07	9.93478e+06	9.0857e+06	1.02892e+07	7.59631e+06	8.54476e+06	5.12537e+06	1.37867e+07	1.14536e+07	8.71241e+06	4	5	4	5	6	3
PSA_MOUSE	PSA	36	33	2069.81	0.0573047	103260	Puromycin-sensitive aminopeptidase OS=Mus musculus OX=10090 GN=Npepps PE=1 SV=2	Npepps	3.41227e+07	3.38399e+07	3.50263e+07	3.43296e+07	3.88113e+07	3.519e+07	3.81595e+07	3.73869e+07	3.55776e+07	3.38399e+07	3.09093e+07	4.51653e+07	4.057e+07	3.65917e+07	20	21	20	23	19	20
NECA2_MOUSE	NECA2	4	4	202.32	0.0576194	43414	N-terminal EF-hand calcium-binding protein 2 OS=Mus musculus OX=10090 GN=Necab2 PE=1 SV=1	Necab2	318516	285182	272211	291970	348077	373437	505062	408859	332096	285182	240216	405063	430530	484311	0	1	1	2	1	1
SFXN3_MOUSE	SFXN3	28	25	2261.3	0.0580474	35384	Sideroflexin-3 OS=Mus musculus OX=10090 GN=Sfxn3 PE=1 SV=1	Sfxn3	8.96953e+07	9.31482e+07	9.04142e+07	9.10859e+07	9.83127e+07	9.47311e+07	1.05303e+08	9.94489e+07	9.35195e+07	9.31482e+07	7.9787e+07	1.14408e+08	1.09214e+08	1.00976e+08	20	18	16	22	21	13
PRS7_MOUSE	PRS7	7	7	308.42	0.0581217	48617	26S proteasome regulatory subunit 7 OS=Mus musculus OX=10090 GN=Psmc2 PE=1 SV=5	Psmc2	2.24979e+06	2.02191e+06	2.48573e+06	2.25248e+06	1.79374e+06	1.85135e+06	1.99699e+06	1.88069e+06	2.34571e+06	2.02191e+06	2.19356e+06	2.0874e+06	2.13439e+06	1.91494e+06	4	5	5	5	3	6
CSTN2_MOUSE	CSTN2	2	1	55.25	0.0582679	107819	Calsyntenin-2 OS=Mus musculus OX=10090 GN=Clstn2 PE=1 SV=2	Clstn2	51813.2	24320.2	103037	59723.5	21209.1	12740.1	5958.82	13302.7	54022.2	24320.2	90926.3	24681.4	14687.9	5713.99	0	0	0	0	0	0
RUXF_MOUSE	RUXF	1	1	72.05	0.0585726	9719	Small nuclear ribonucleoprotein F OS=Mus musculus OX=10090 GN=Snrpf PE=1 SV=1	Snrpf	600333	484238	951670	678747	384686	188622	356175	309828	625928	484238	839812	447665	217459	341541	1	0	1	1	1	1
COMD9_MOUSE	COMD9	1	1	135.28	0.0587742	21836	COMM domain-containing protein 9 OS=Mus musculus OX=10090 GN=Commd9 PE=1 SV=3	Commd9	388053	272427	283903	314794	227945	224996	154633	202525	404597	272427	250533	265264	259394	148280	0	1	1	1	1	1
AAPK2_MOUSE	AAPK2	1	1	17.53	0.0588535	61982	5'-AMP-activated protein kinase catalytic subunit alpha-2 OS=Mus musculus OX=10090 GN=Prkaa2 PE=1 SV=3	Prkaa2	29544.4	25291.4	24268.3	26368	33650.7	31971	29486	31702.6	30804	25291.4	21415.8	39159.9	36858.9	28274.6	0	0	0	1	0	0
FXR1_MOUSE	FXR1	5	5	303.95	0.0590618	76175	Fragile X mental retardation syndrome-related protein 1 OS=Mus musculus OX=10090 GN=Fxr1 PE=1 SV=2	Fxr1	1.65531e+06	1.60005e+06	1.71233e+06	1.6559e+06	1.38365e+06	1.4675e+06	1.09901e+06	1.31672e+06	1.72588e+06	1.60005e+06	1.51107e+06	1.61018e+06	1.69185e+06	1.05386e+06	2	1	3	3	2	2
CACP_MOUSE	CACP	9	8	322.88	0.0591123	70794	Carnitine O-acetyltransferase OS=Mus musculus OX=10090 GN=Crat PE=1 SV=3	Crat	1.68053e+06	1.6326e+06	1.73394e+06	1.68236e+06	2.27159e+06	1.7748e+06	2.19856e+06	2.08165e+06	1.75218e+06	1.6326e+06	1.53014e+06	2.64349e+06	2.04614e+06	2.10823e+06	2	4	4	3	4	4
DGKB_MOUSE;DGKA_MOUSE	DGKB	10	10	416.01	0.0592294	90213	Diacylglycerol kinase beta OS=Mus musculus OX=10090 GN=Dgkb PE=1 SV=2	Dgkb	1.65336e+06	1.713e+06	2.06999e+06	1.81212e+06	2.64888e+06	2.05027e+06	2.40533e+06	2.36816e+06	1.72385e+06	1.713e+06	1.82668e+06	3.08255e+06	2.36373e+06	2.30651e+06	5	6	2	7	4	5
KIF2A_MOUSE	KIF2A	12	11	536.61	0.0600619	79707	Kinesin-like protein KIF2A OS=Mus musculus OX=10090 GN=Kif2a PE=1 SV=2	Kif2a	6.73554e+06	6.94119e+06	6.92277e+06	6.8665e+06	7.21192e+06	7.36661e+06	8.08074e+06	7.55309e+06	7.02271e+06	6.94119e+06	6.10907e+06	8.39263e+06	8.49284e+06	7.74874e+06	6	8	6	7	7	7
GNA13_MOUSE;GNA12_MOUSE	GNA13	12	9	636.61	0.0604501	44027	Guanine nucleotide-binding protein subunit alpha-13 OS=Mus musculus OX=10090 GN=Gna13 PE=1 SV=1	Gna13	4.23917e+06	4.44945e+06	4.66467e+06	4.4511e+06	4.75848e+06	4.75635e+06	5.01486e+06	4.84323e+06	4.41991e+06	4.44945e+06	4.11639e+06	5.53752e+06	5.48352e+06	4.80883e+06	4	3	2	5	4	2
ROBO2_MOUSE	ROBO2	4	4	111.94	0.0613346	161090	Roundabout homolog 2 OS=Mus musculus OX=10090 GN=Robo2 PE=1 SV=2	Robo2	275136	232658	268187	258660	306523	403804	310184	340170	286866	232658	236665	356706	465539	297440	0	1	0	1	2	0
FAK1_MOUSE	FAK1	6	6	278.6	0.0613971	119167	Focal adhesion kinase 1 OS=Mus musculus OX=10090 GN=Ptk2 PE=1 SV=4	Ptk2	1.93041e+06	1.77462e+06	2.07308e+06	1.92604e+06	1.59839e+06	1.78044e+06	1.54767e+06	1.64217e+06	2.01272e+06	1.77462e+06	1.82942e+06	1.86008e+06	2.05264e+06	1.48409e+06	4	4	3	4	3	3
LSM12_MOUSE	LSM12	1	1	71.24	0.0617395	21687	Protein LSM12 homolog OS=Mus musculus OX=10090 GN=Lsm12 PE=1 SV=1	Lsm12	661628	752275	906473	773459	517490	648471	563569	576510	689837	752275	799928	602212	747611	540414	1	0	1	1	1	0
TIM16_MOUSE	TIM16	5	4	234.14	0.0622077	13776	Mitochondrial import inner membrane translocase subunit TIM16 OS=Mus musculus OX=10090 GN=Pam16 PE=1 SV=1	Pam16	1.83612e+06	1.73511e+06	1.47538e+06	1.6822e+06	1.94522e+06	2.01671e+06	1.99842e+06	1.98678e+06	1.9144e+06	1.73511e+06	1.30197e+06	2.26368e+06	2.32503e+06	1.91631e+06	2	2	2	1	2	4
F210A_MOUSE	F210A	4	3	211.17	0.0624086	31580	Protein FAM210A OS=Mus musculus OX=10090 GN=Fam210a PE=1 SV=1	Fam210a	1.6389e+06	1.7501e+06	1.72193e+06	1.70364e+06	2.02967e+06	1.79882e+06	2.22586e+06	2.01812e+06	1.70878e+06	1.7501e+06	1.51954e+06	2.36196e+06	2.07383e+06	2.13441e+06	2	1	2	2	2	1
VCAM1_MOUSE	VCAM1	3	2	134.6	0.0628526	81265	Vascular cell adhesion protein 1 OS=Mus musculus OX=10090 GN=Vcam1 PE=1 SV=1	Vcam1	498467	290136	362484	383696	274478	227176	231418	244357	519719	290136	319878	319414	261907	221910	2	0	2	2	1	1
NICA_MOUSE	NICA	2	2	62.88	0.0628829	78443	Nicastrin OS=Mus musculus OX=10090 GN=Ncstn PE=1 SV=3	Ncstn	274056	264643	266224	268308	463133	308332	344423	371963	285740	264643	234933	538956	355471	330272	1	1	2	1	1	2
SH3K1_MOUSE	SH3K1	2	2	105.37	0.0631513	78122	SH3 domain-containing kinase-binding protein 1 OS=Mus musculus OX=10090 GN=Sh3kbp1 PE=1 SV=1	Sh3kbp1	257541	193888	196811	216080	390772	275084	280678	315511	268522	193888	173678	454748	317139	269146	1	1	0	2	1	0
TXTP_MOUSE	TXTP	9	9	366.79	0.0631619	33910	Tricarboxylate transport protein, mitochondrial OS=Mus musculus OX=10090 GN=Slc25a1 PE=1 SV=1	Slc25a1	5.08369e+06	4.52347e+06	4.73104e+06	4.7794e+06	5.61342e+06	5.07505e+06	5.97493e+06	5.55447e+06	5.30043e+06	4.52347e+06	4.17496e+06	6.53244e+06	5.85094e+06	5.72945e+06	3	5	6	5	5	4
TYB10_MOUSE	TYB10	5	4	292.83	0.0634257	5023	Thymosin beta-10 OS=Mus musculus OX=10090 GN=Tmsb10 PE=1 SV=3	Tmsb10	1.91023e+07	1.60228e+07	2.04362e+07	1.85204e+07	2.19004e+07	2.48469e+07	3.22221e+07	2.63231e+07	1.99167e+07	1.60228e+07	1.80341e+07	2.54859e+07	2.86456e+07	3.08982e+07	4	4	1	4	3	3
CSDC2_MOUSE	CSDC2	1	1	50.38	0.0642171	16843	Cold shock domain-containing protein C2 OS=Mus musculus OX=10090 GN=Csdc2 PE=1 SV=2	Csdc2	2528.93	15404.6	2406.91	6780.14	38485.8	20990.8	17208.2	25561.6	2636.75	15404.6	2124	44786.6	24199.9	16501.2	0	0	0	0	0	1
E41L2_MOUSE	E41L2	37	31	2175.37	0.0644711	109873	Band 4.1-like protein 2 OS=Mus musculus OX=10090 GN=Epb41l2 PE=1 SV=2	Epb41l2	2.20386e+07	2.37938e+07	2.26401e+07	2.28242e+07	2.44166e+07	2.54764e+07	2.3872e+07	2.45883e+07	2.29782e+07	2.37938e+07	1.9979e+07	2.8414e+07	2.93713e+07	2.28912e+07	23	20	18	23	20	18
NCDN_MOUSE	NCDN	30	30	2259.04	0.0646244	78845	Neurochondrin OS=Mus musculus OX=10090 GN=Ncdn PE=1 SV=1	Ncdn	4.33674e+07	4.15777e+07	4.25983e+07	4.25144e+07	4.84052e+07	4.35851e+07	4.6917e+07	4.63024e+07	4.52163e+07	4.15777e+07	3.75913e+07	5.633e+07	5.02485e+07	4.49893e+07	21	22	21	20	22	24
TBCEL_MOUSE	TBCEL	1	1	38	0.0646505	48001	Tubulin-specific chaperone cofactor E-like protein OS=Mus musculus OX=10090 GN=Tbcel PE=1 SV=1	Tbcel	38819.1	28577.8	8211.91	25203	97705	51933.2	89002.1	79546.8	40474.2	28577.8	7246.69	113701	59873	85345.4	0	0	0	0	0	1
PDCD6_MOUSE	PDCD6	8	8	426.93	0.0647943	21854	Programmed cell death protein 6 OS=Mus musculus OX=10090 GN=Pdcd6 PE=1 SV=2	Pdcd6	5.22381e+06	5.23674e+06	5.02078e+06	5.16045e+06	5.3332e+06	5.325e+06	5.47519e+06	5.3778e+06	5.44653e+06	5.23674e+06	4.43065e+06	6.20633e+06	6.1391e+06	5.25024e+06	4	7	4	5	6	5
RB33B_MOUSE;RB33A_MOUSE	RB33B	7	2	413.29	0.0649379	25750	Ras-related protein Rab-33B OS=Mus musculus OX=10090 GN=Rab33b PE=1 SV=1	Rab33b	403310	559237	519125	493891	582109	743914	682943	669655	420505	559237	458108	677410	857646	654884	0	0	0	0	0	0
PSMD2_MOUSE	PSMD2	15	15	791.47	0.0649635	100139	26S proteasome non-ATPase regulatory subunit 2 OS=Mus musculus OX=10090 GN=Psmd2 PE=1 SV=1	Psmd2	7.29427e+06	6.2832e+06	7.40577e+06	6.99441e+06	6.39561e+06	5.70865e+06	5.62714e+06	5.91047e+06	7.60527e+06	6.2832e+06	6.53531e+06	7.44269e+06	6.58141e+06	5.39595e+06	9	9	7	10	8	11
DDX3X_MOUSE;DDX3L_MOUSE;DDX4_MOUSE	DDX3X	19	3	1085.05	0.0650398	73056	ATP-dependent RNA helicase DDX3X OS=Mus musculus OX=10090 GN=Ddx3x PE=1 SV=3	Ddx3x	2.48204e+06	1.886e+06	2.67803e+06	2.34869e+06	1.47498e+06	1.85449e+06	1.7536e+06	1.69436e+06	2.58786e+06	1.886e+06	2.36326e+06	1.71646e+06	2.13801e+06	1.68155e+06	3	3	3	3	3	0
SDHB_MOUSE;CC020_MOUSE	SDHB	16	15	822.37	0.0652634	31793	Succinate dehydrogenase [ubiquinone] iron-sulfur subunit, mitochondrial OS=Mus musculus OX=10090 GN=Sdhb PE=1 SV=1	Sdhb	4.75308e+07	5.12438e+07	4.54041e+07	4.80596e+07	5.1676e+07	5.31638e+07	5.71865e+07	5.40087e+07	4.95573e+07	5.12438e+07	4.00673e+07	6.01363e+07	6.12916e+07	5.48369e+07	11	9	10	12	9	13
CTND2_MOUSE	CTND2	19	15	1096.07	0.0655144	134916	Catenin delta-2 OS=Mus musculus OX=10090 GN=Ctnnd2 PE=1 SV=1	Ctnnd2	8.75475e+06	8.81907e+06	8.80413e+06	8.79265e+06	7.68774e+06	8.54502e+06	8.19781e+06	8.14352e+06	9.12802e+06	8.81907e+06	7.76931e+06	8.94635e+06	9.85141e+06	7.861e+06	17	13	11	16	12	10
GDS1_MOUSE	GDS1	30	28	2101.96	0.0657291	66034	Rap1 GTPase-GDP dissociation stimulator 1 OS=Mus musculus OX=10090 GN=Rap1gds1 PE=2 SV=1	Rap1gds1	3.5403e+07	3.6638e+07	3.74522e+07	3.64978e+07	3.79366e+07	4.43946e+07	4.15657e+07	4.1299e+07	3.69124e+07	3.6638e+07	3.30501e+07	4.41475e+07	5.11818e+07	3.9858e+07	30	24	22	23	31	22
PI42C_MOUSE	PI42C	7	7	302.65	0.0658809	47306	Phosphatidylinositol 5-phosphate 4-kinase type-2 gamma OS=Mus musculus OX=10090 GN=Pip4k2c PE=1 SV=1	Pip4k2c	4.04843e+06	4.36539e+06	4.73098e+06	4.3816e+06	3.79334e+06	4.03231e+06	3.70945e+06	3.84504e+06	4.22104e+06	4.36539e+06	4.17491e+06	4.41438e+06	4.64879e+06	3.55705e+06	6	4	4	5	1	2
SYRM_MOUSE	SYRM	1	1	69.02	0.0660354	65295	Probable arginine--tRNA ligase, mitochondrial OS=Mus musculus OX=10090 GN=Rars2 PE=1 SV=1	Rars2	48877.5	36037.3	29214	38042.9	53285.5	55820.8	53586.8	54231	50961.4	36037.3	25780.2	62009.2	64354.9	51385.2	0	0	0	0	0	1
AKA7A_MOUSE	AKA7A	2	2	88.27	0.0666173	9163	A-kinase anchor protein 7 isoform alpha OS=Mus musculus OX=10090 GN=Akap7 PE=1 SV=4	Akap7	1.2014e+06	1.42282e+06	1.36387e+06	1.32936e+06	1.64516e+06	1.73141e+06	1.43832e+06	1.60497e+06	1.25262e+06	1.42282e+06	1.20356e+06	1.91451e+06	1.99611e+06	1.37923e+06	1	0	1	1	1	1
B2MG_MOUSE	B2MG	1	1	31.11	0.0671693	13770	Beta-2-microglobulin OS=Mus musculus OX=10090 GN=B2m PE=1 SV=2	B2m	354547	321897	393244	356563	174859	312229	156850	214646	369664	321897	347022	203486	359964	150405	0	1	0	0	0	0
RIN1_MOUSE	RIN1	4	1	157.34	0.067202	82962	Ras and Rab interactor 1 OS=Mus musculus OX=10090 GN=Rin1 PE=1 SV=1	Rin1	36706.7	79358.9	56646.8	57570.8	103109	83935.3	121087	102711	38271.7	79358.9	49988.6	119990	96767.6	116112	0	0	0	1	0	0
KCND3_MOUSE	KCND3	3	1	155.42	0.0673261	73415	Potassium voltage-gated channel subfamily D member 3 OS=Mus musculus OX=10090 GN=Kcnd3 PE=1 SV=1	Kcnd3	45535.9	53886	65646.6	55022.8	36461.9	45605.5	31843	37970.1	47477.4	53886	57930.6	42431.4	52577.8	30534.7	0	1	1	1	0	0
T126A_MOUSE	T126A	1	1	30.66	0.0677952	21526	Transmembrane protein 126A OS=Mus musculus OX=10090 GN=Tmem126a PE=1 SV=1	Tmem126a	160110	146670	122963	143248	176486	202095	166406	181662	166937	146670	108510	205380	232992	159569	0	0	0	0	1	0
SYNE1_MOUSE	SYNE1	5	3	168.18	0.0678325	1009295	Nesprin-1 OS=Mus musculus OX=10090 GN=Syne1 PE=1 SV=2	Syne1	447486	437635	390267	425130	311437	397004	327070	345170	466565	437635	344395	362424	457699	313632	0	2	1	3	1	1
GNAZ_MOUSE	GNAZ	15	12	1018.96	0.0679753	40824	Guanine nucleotide-binding protein G(z) subunit alpha OS=Mus musculus OX=10090 GN=Gnaz PE=1 SV=4	Gnaz	1.93552e+07	1.93641e+07	1.8497e+07	1.90721e+07	2.18703e+07	1.99842e+07	2.01836e+07	2.06794e+07	2.01804e+07	1.93641e+07	1.63229e+07	2.54509e+07	2.30395e+07	1.93543e+07	8	10	8	9	12	11
SMD2_MOUSE	SMD2	1	1	32.16	0.0680262	13518	Small nuclear ribonucleoprotein Sm D2 OS=Mus musculus OX=10090 GN=Snrpd2 PE=1 SV=1	Snrpd2	549206	456893	806412	604170	394981	396067	366694	385914	572622	456893	711628	459647	456619	351628	0	1	0	1	1	0
CX7A2_MOUSE	CX7A2	6	6	572.48	0.0681543	9285	Cytochrome c oxidase subunit 7A2, mitochondrial OS=Mus musculus OX=10090 GN=Cox7a2 PE=1 SV=2	Cox7a2	2.06911e+07	2.83453e+07	2.08357e+07	2.32907e+07	2.97718e+07	2.99563e+07	4.06685e+07	3.34655e+07	2.15733e+07	2.83453e+07	1.83867e+07	3.4646e+07	3.45361e+07	3.89976e+07	3	6	5	7	6	4
FIS1_MOUSE	FIS1	9	9	764.39	0.0685727	16998	Mitochondrial fission 1 protein OS=Mus musculus OX=10090 GN=Fis1 PE=1 SV=1	Fis1	1.24713e+07	1.09859e+07	1.08777e+07	1.1445e+07	1.26766e+07	1.28258e+07	1.27226e+07	1.27416e+07	1.3003e+07	1.09859e+07	9.59914e+06	1.47519e+07	1.47866e+07	1.21999e+07	8	7	5	6	8	8
JIP3_MOUSE	JIP3	10	8	441.44	0.0688031	147469	C-Jun-amino-terminal kinase-interacting protein 3 OS=Mus musculus OX=10090 GN=Mapk8ip3 PE=1 SV=1	Mapk8ip3	1.354e+06	1.44612e+06	1.30443e+06	1.36818e+06	1.57245e+06	1.73186e+06	1.45305e+06	1.58579e+06	1.41173e+06	1.44612e+06	1.15111e+06	1.82989e+06	1.99664e+06	1.39335e+06	3	2	1	3	3	3
MACF1_MOUSE;K0754_MOUSE	MACF1	46	39	2150.39	0.0690725	831362	Microtubule-actin cross-linking factor 1, isoforms 1/2/3/4 OS=Mus musculus OX=10090 GN=Macf1 PE=1 SV=2	Macf1	7.80902e+06	7.54618e+06	7.61957e+06	7.65826e+06	7.53166e+06	6.98284e+06	7.03157e+06	7.18203e+06	8.14196e+06	7.54618e+06	6.72398e+06	8.76473e+06	8.05041e+06	6.74267e+06	18	15	18	15	14	11
RL38_MOUSE	RL38	4	4	398.46	0.0692977	8199	60S ribosomal protein L38 OS=Mus musculus OX=10090 GN=Rpl38 PE=1 SV=3	Rpl38	1.04163e+07	1.09016e+07	1.06018e+07	1.06399e+07	1.01558e+07	9.57795e+06	8.66527e+06	9.46634e+06	1.08604e+07	1.09016e+07	9.35564e+06	1.18185e+07	1.10423e+07	8.30925e+06	5	4	5	3	2	2
DLG4_MOUSE	DLG4	33	24	2109.23	0.0697529	80423	Disks large homolog 4 OS=Mus musculus OX=10090 GN=Dlg4 PE=1 SV=1	Dlg4	5.23058e+07	5.29612e+07	7.00468e+07	5.84379e+07	3.71286e+07	5.02743e+07	3.4569e+07	4.06573e+07	5.45359e+07	5.29612e+07	6.18136e+07	4.32072e+07	5.79604e+07	3.31487e+07	22	21	23	18	19	15
AF1Q_MOUSE	AF1Q	2	2	133.57	0.0699638	10023	Protein AF1q OS=Mus musculus OX=10090 GN=Mllt11 PE=1 SV=1	Mllt11	1.6141e+06	805534	1.01025e+06	1.14329e+06	581508	698636	315117	531754	1.68291e+06	805534	891508	676711	805446	302170	1	0	1	0	0	1
2AAA_MOUSE;2AAB_MOUSE	2AAA	44	44	3577.56	0.0704323	65281	Serine/threonine-protein phosphatase 2A 65 kDa regulatory subunit A alpha isoform OS=Mus musculus OX=10090 GN=Ppp2r1a PE=1 SV=3	Ppp2r1a	1.18006e+08	1.23079e+08	1.26021e+08	1.22368e+08	1.32169e+08	1.28561e+08	1.27072e+08	1.29267e+08	1.23037e+08	1.23079e+08	1.11208e+08	1.53808e+08	1.48216e+08	1.21851e+08	43	40	39	42	36	35
KCNA3_MOUSE	KCNA3	6	1	325.43	0.0711516	58526	Potassium voltage-gated channel subfamily A member 3 OS=Mus musculus OX=10090 GN=Kcna3 PE=1 SV=3	Kcna3	127241	136485	175976	146567	170029	214606	250537	211724	132666	136485	155292	197866	247416	240244	1	1	1	0	1	1
DMXL2_MOUSE	DMXL2	83	77	4201.58	0.0714614	337995	DmX-like protein 2 OS=Mus musculus OX=10090 GN=Dmxl2 PE=1 SV=3	Dmxl2	5.3124e+07	5.3321e+07	5.01114e+07	5.21855e+07	5.87012e+07	5.46954e+07	5.5101e+07	5.61659e+07	5.5389e+07	5.3321e+07	4.42214e+07	6.83116e+07	6.30574e+07	5.28372e+07	46	40	36	56	42	37
RALA_MOUSE	RALA	15	6	924.24	0.0723156	23538	Ras-related protein Ral-A OS=Mus musculus OX=10090 GN=Rala PE=1 SV=1	Rala	1.29472e+07	1.26607e+07	1.18053e+07	1.24711e+07	1.39746e+07	1.3722e+07	1.67677e+07	1.48214e+07	1.34992e+07	1.26607e+07	1.04177e+07	1.62624e+07	1.58199e+07	1.60788e+07	6	7	5	6	7	4
CSN1_MOUSE	CSN1	9	9	392.64	0.0723838	53408	COP9 signalosome complex subunit 1 OS=Mus musculus OX=10090 GN=Gps1 PE=1 SV=1	Gps1	4.45304e+06	4.70907e+06	5.02514e+06	4.72908e+06	5.56726e+06	4.97311e+06	5.81827e+06	5.45288e+06	4.6429e+06	4.70907e+06	4.43449e+06	6.47872e+06	5.73341e+06	5.57922e+06	6	4	5	8	4	4
TFR1_MOUSE	TFR1	14	13	576.58	0.072443	85677	Transferrin receptor protein 1 OS=Mus musculus OX=10090 GN=Tfrc PE=1 SV=1	Tfrc	3.71006e+06	3.77058e+06	4.57979e+06	4.02014e+06	3.27787e+06	3.36357e+06	3.49058e+06	3.37734e+06	3.86824e+06	3.77058e+06	4.04149e+06	3.81451e+06	3.87781e+06	3.34717e+06	7	8	9	4	6	4
VAT1_MOUSE	VAT1	8	8	388.21	0.0726869	43069	Synaptic vesicle membrane protein VAT-1 homolog OS=Mus musculus OX=10090 GN=Vat1 PE=1 SV=3	Vat1	6.48577e+06	6.20112e+06	5.55401e+06	6.0803e+06	7.17645e+06	6.54464e+06	7.75784e+06	7.15964e+06	6.76229e+06	6.20112e+06	4.9012e+06	8.35136e+06	7.54521e+06	7.43911e+06	3	3	4	4	4	3
PDK2_MOUSE	PDK2	8	5	476.98	0.0727884	46011	[Pyruvate dehydrogenase (acetyl-transferring)] kinase isozyme 2, mitochondrial OS=Mus musculus OX=10090 GN=Pdk2 PE=1 SV=2	Pdk2	2.13326e+06	2.07189e+06	1.92755e+06	2.04423e+06	2.19721e+06	2.26433e+06	2.17048e+06	2.21068e+06	2.22421e+06	2.07189e+06	1.70099e+06	2.55694e+06	2.61051e+06	2.08131e+06	4	4	4	4	4	3
EEA1_MOUSE	EEA1	22	20	1280.37	0.0736686	160817	Early endosome antigen 1 OS=Mus musculus OX=10090 GN=Eea1 PE=1 SV=2	Eea1	8.89412e+06	1.013e+07	1.27864e+07	1.06035e+07	6.93276e+06	8.60319e+06	7.91889e+06	7.81828e+06	9.27332e+06	1.013e+07	1.12835e+07	8.06778e+06	9.91847e+06	7.59354e+06	15	14	12	9	12	9
COX1_MOUSE	COX1	5	5	204.54	0.0736981	56872	Cytochrome c oxidase subunit 1 OS=Mus musculus OX=10090 GN=Mtco1 PE=1 SV=2	Mtco1	1.6738e+07	1.5434e+07	1.35199e+07	1.52307e+07	2.21586e+07	2.00167e+07	1.66762e+07	1.96172e+07	1.74516e+07	1.5434e+07	1.19308e+07	2.57864e+07	2.3077e+07	1.5991e+07	4	2	2	4	4	1
GRHPR_MOUSE	GRHPR	7	6	388.9	0.0737789	35306	Glyoxylate reductase/hydroxypyruvate reductase OS=Mus musculus OX=10090 GN=Grhpr PE=1 SV=1	Grhpr	2.9505e+06	2.43056e+06	2.88017e+06	2.75375e+06	3.37115e+06	3.03196e+06	3.35035e+06	3.25115e+06	3.0763e+06	2.43056e+06	2.54164e+06	3.92306e+06	3.49549e+06	3.2127e+06	2	2	2	3	5	4
PKP4_MOUSE	PKP4	9	7	394.91	0.0743219	131470	Plakophilin-4 OS=Mus musculus OX=10090 GN=Pkp4 PE=1 SV=1	Pkp4	1.13759e+06	968051	917074	1.00757e+06	1.2927e+06	1.23194e+06	1.11376e+06	1.2128e+06	1.18609e+06	968051	809282	1.50433e+06	1.42028e+06	1.068e+06	3	4	1	4	2	1
VDAC2_MOUSE	VDAC2	23	21	1869.09	0.0743533	31713	Voltage-dependent anion-selective channel protein 2 OS=Mus musculus OX=10090 GN=Vdac2 PE=1 SV=2	Vdac2	1.75383e+08	1.93042e+08	1.6695e+08	1.78458e+08	2.01226e+08	1.97875e+08	1.9451e+08	1.9787e+08	1.8286e+08	1.93042e+08	1.47327e+08	2.3417e+08	2.28127e+08	1.86518e+08	13	21	18	14	19	19
ELMO1_MOUSE	ELMO1	4	2	96.77	0.0749119	83882	Engulfment and cell motility protein 1 OS=Mus musculus OX=10090 GN=Elmo1 PE=1 SV=2	Elmo1	497157	386389	280375	387974	277696	238388	231469	249185	518354	386389	247420	323159	274834	221959	2	1	0	0	1	0
DLG2_MOUSE	DLG2	31	21	1561.57	0.0751701	94821	Disks large homolog 2 OS=Mus musculus OX=10090 GN=Dlg2 PE=1 SV=2	Dlg2	1.51969e+07	1.60388e+07	1.94763e+07	1.6904e+07	1.20613e+07	1.48462e+07	1.00806e+07	1.23294e+07	1.58449e+07	1.60388e+07	1.71871e+07	1.40359e+07	1.71159e+07	9.66643e+06	16	18	18	13	14	11
FIBP_MOUSE	FIBP	3	3	81.03	0.076154	41178	Acidic fibroblast growth factor intracellular-binding protein OS=Mus musculus OX=10090 GN=Fibp PE=1 SV=1	Fibp	145573	162472	123655	143900	204168	159074	211227	191490	151780	162472	109121	237594	183394	202548	0	0	0	0	0	1
TMM33_MOUSE	TMM33	3	3	120.69	0.0762307	28013	Transmembrane protein 33 OS=Mus musculus OX=10090 GN=Tmem33 PE=1 SV=1	Tmem33	1.22998e+06	1.24428e+06	1.43668e+06	1.30365e+06	1.69558e+06	1.5493e+06	1.40954e+06	1.55147e+06	1.28242e+06	1.24428e+06	1.26782e+06	1.97317e+06	1.78616e+06	1.35163e+06	2	2	1	1	0	1
ELAV2_MOUSE	ELAV2	8	1	354.79	0.0767508	39552	ELAV-like protein 2 OS=Mus musculus OX=10090 GN=Elavl2 PE=1 SV=1	Elavl2	868671	663351	837173	789732	627940	648278	647216	641145	905707	663351	738773	730745	747388	620625	0	1	1	1	1	1
ANXA2_MOUSE	ANXA2	8	7	467.13	0.0773785	38652	Annexin A2 OS=Mus musculus OX=10090 GN=Anxa2 PE=1 SV=2	Anxa2	4.19403e+06	1.4687e+06	3.81525e+06	3.15933e+06	1.34985e+06	1.33744e+06	1.18848e+06	1.29193e+06	4.37285e+06	1.4687e+06	3.36681e+06	1.57085e+06	1.54191e+06	1.13965e+06	8	3	6	5	5	4
PDE4A_MOUSE	PDE4A	3	1	106.16	0.0776057	93499	cAMP-specific 3',5'-cyclic phosphodiesterase 4A OS=Mus musculus OX=10090 GN=Pde4a PE=1 SV=2	Pde4a	47566.8	45148.3	42369.8	45028.3	62486.3	47183.3	59875.3	56515	49594.8	45148.3	37389.7	72716.4	54396.8	57415.3	0	0	1	0	0	0
GBG7_MOUSE	GBG7	7	7	601.91	0.0779657	7475	Guanine nucleotide-binding protein G(I)/G(S)/G(O) subunit gamma-7 OS=Mus musculus OX=10090 GN=Gng7 PE=1 SV=2	Gng7	9.91905e+06	1.13871e+07	1.07969e+07	1.0701e+07	1.82294e+07	1.14954e+07	1.95686e+07	1.64311e+07	1.0342e+07	1.13871e+07	9.52788e+06	2.12139e+07	1.32529e+07	1.87646e+07	5	3	6	6	4	7
COPA_MOUSE	COPA	8	6	389.69	0.0780355	138344	Coatomer subunit alpha OS=Mus musculus OX=10090 GN=Copa PE=1 SV=2	Copa	2.94156e+06	2.48461e+06	2.46902e+06	2.63173e+06	2.01235e+06	2.3472e+06	1.62629e+06	1.99528e+06	3.06698e+06	2.48461e+06	2.17882e+06	2.34181e+06	2.70604e+06	1.55947e+06	2	4	5	2	5	5
CLCN6_MOUSE	CLCN6	5	5	178.85	0.0783061	96917	H(+)/Cl(-) exchange transporter 6 OS=Mus musculus OX=10090 GN=Clcn6 PE=1 SV=1	Clcn6	580119	398053	448569	475581	392432	326070	334062	350855	604853	398053	395845	456680	375920	320337	3	1	2	1	1	3
HBB1_MOUSE;HBB2_MOUSE;HBE_MOUSE	HBB1	37	36	3971.61	0.0786147	15830	Hemoglobin subunit beta-1 OS=Mus musculus OX=10090 GN=Hbb-b1 PE=1 SV=2	Hbb-b1	2.71883e+09	1.61349e+09	1.17283e+09	1.83505e+09	1.22742e+09	6.72777e+08	6.58571e+08	8.52923e+08	2.83475e+09	1.61349e+09	1.03498e+09	1.42837e+09	7.75634e+08	6.31513e+08	69	57	40	46	37	26
SMRC2_MOUSE;SMRC1_MOUSE	SMRC2	4	3	139.73	0.0787881	132522	SWI/SNF complex subunit SMARCC2 OS=Mus musculus OX=10090 GN=Smarcc2 PE=1 SV=2	Smarcc2	337261	241840	555518	378206	244487	169179	133713	182459	351640	241840	490223	284514	195044	128219	2	1	1	1	0	0
FUMH_MOUSE	FUMH	48	45	3858.52	0.0794389	54322	Fumarate hydratase, mitochondrial OS=Mus musculus OX=10090 GN=Fh PE=1 SV=3	Fh	1.27256e+08	1.27616e+08	1.14363e+08	1.23079e+08	1.31857e+08	1.33871e+08	1.4257e+08	1.36099e+08	1.32682e+08	1.27616e+08	1.00921e+08	1.53445e+08	1.54338e+08	1.36712e+08	42	40	31	40	38	30
RAP1A_MOUSE	RAP1A	13	3	1076.83	0.079945	20974	Ras-related protein Rap-1A OS=Mus musculus OX=10090 GN=Rap1a PE=1 SV=1	Rap1a	3.35434e+06	3.66483e+06	2.90336e+06	3.30751e+06	4.66967e+06	3.60791e+06	4.34066e+06	4.20608e+06	3.49735e+06	3.66483e+06	2.5621e+06	5.43417e+06	4.1595e+06	4.16232e+06	2	1	1	2	1	1
OX2G_MOUSE	OX2G	4	4	201.87	0.0802849	31236	OX-2 membrane glycoprotein OS=Mus musculus OX=10090 GN=Cd200 PE=1 SV=1	Cd200	5.34406e+06	5.63374e+06	5.52518e+06	5.50099e+06	5.91862e+06	5.77853e+06	6.5986e+06	6.09858e+06	5.57191e+06	5.63374e+06	4.87576e+06	6.8876e+06	6.66197e+06	6.3275e+06	4	2	2	4	2	0
KCC2A_MOUSE	KCC2A	51	37	4317.17	0.0804784	54081	Calcium/calmodulin-dependent protein kinase type II subunit alpha OS=Mus musculus OX=10090 GN=Camk2a PE=1 SV=2	Camk2a	4.18203e+08	4.8486e+08	5.89986e+08	4.97683e+08	3.62913e+08	4.21784e+08	3.5168e+08	3.78793e+08	4.36033e+08	4.8486e+08	5.20639e+08	4.22329e+08	4.86268e+08	3.37231e+08	40	39	34	32	37	30
IGHM_MOUSE	IGHM	1	1	63.71	0.0805086	49940	Immunoglobulin heavy constant mu OS=Mus musculus OX=10090 GN=Ighm PE=1 SV=2	Ighm	345200	198748	265116	269688	194402	167615	176070	179362	359917	198748	233955	226229	193241	168836	2	1	1	0	1	0
PLCG1_MOUSE	PLCG1	3	2	111.77	0.080716	149573	1-phosphatidylinositol 4,5-bisphosphate phosphodiesterase gamma-1 OS=Mus musculus OX=10090 GN=Plcg1 PE=1 SV=2	Plcg1	240986	158351	211052	203463	277175	277945	254142	269754	251261	158351	186245	322553	320438	243700	1	0	0	1	0	0
TBB4B_MOUSE	TBB4B	100	3	10065.7	0.080778	49799	Tubulin beta-4B chain OS=Mus musculus OX=10090 GN=Tubb4b PE=1 SV=1	Tubb4b	4.80829e+07	6.38179e+07	5.63826e+07	5.60944e+07	6.31884e+07	7.254e+07	7.28733e+07	6.95339e+07	5.01329e+07	6.38179e+07	4.97554e+07	7.35334e+07	8.36301e+07	6.98792e+07	1	2	2	1	1	3
RUVB1_MOUSE	RUVB1	5	5	155.74	0.0809516	50182	RuvB-like 1 OS=Mus musculus OX=10090 GN=Ruvbl1 PE=1 SV=1	Ruvbl1	964116	724163	891722	860001	751849	650220	596912	666327	1.00522e+06	724163	786910	874940	749628	572387	2	0	3	1	2	2
SSRA_MOUSE	SSRA	2	2	196.94	0.0814901	32045	Translocon-associated protein subunit alpha OS=Mus musculus OX=10090 GN=Ssr1 PE=1 SV=1	Ssr1	2.79366e+06	2.33372e+06	2.5443e+06	2.55722e+06	2.33948e+06	2.21652e+06	2.10733e+06	2.22111e+06	2.91277e+06	2.33372e+06	2.24524e+06	2.72249e+06	2.55538e+06	2.02075e+06	1	1	3	1	1	2
AINX_MOUSE	AINX	37	30	2880.24	0.0816113	55349	Alpha-internexin OS=Mus musculus OX=10090 GN=Ina PE=1 SV=3	Ina	4.35718e+07	4.9854e+07	5.02278e+07	4.78845e+07	4.12636e+07	4.25493e+07	4.39903e+07	4.26011e+07	4.54295e+07	4.9854e+07	4.43241e+07	4.80192e+07	4.90544e+07	4.21829e+07	24	23	20	26	20	21
NDRG3_MOUSE	NDRG3	10	9	726.67	0.0819934	41529	Protein NDRG3 OS=Mus musculus OX=10090 GN=Ndrg3 PE=1 SV=1	Ndrg3	5.40584e+06	6.23303e+06	6.85892e+06	6.16593e+06	6.99015e+06	8.04996e+06	7.21605e+06	7.41872e+06	5.63632e+06	6.23303e+06	6.05273e+06	8.13456e+06	9.28066e+06	6.91957e+06	8	4	9	7	10	6
ATPO_MOUSE	ATPO	29	29	2588.67	0.0822446	23349	ATP synthase subunit O, mitochondrial OS=Mus musculus OX=10090 GN=Atp5po PE=1 SV=1	Atp5po	2.13413e+08	2.41513e+08	2.24505e+08	2.26477e+08	2.56269e+08	2.37815e+08	2.58818e+08	2.50967e+08	2.22512e+08	2.41513e+08	1.98117e+08	2.98225e+08	2.74173e+08	2.48185e+08	23	22	26	32	27	20
SYT1_MOUSE	SYT1	53	32	4258.06	0.0828416	47388	Synaptotagmin-1 OS=Mus musculus OX=10090 GN=Syt1 PE=1 SV=1	Syt1	2.31859e+08	2.42494e+08	2.57441e+08	2.43931e+08	2.80218e+08	2.65264e+08	2.56401e+08	2.67295e+08	2.41744e+08	2.42494e+08	2.27181e+08	3.26094e+08	3.05819e+08	2.45867e+08	34	37	27	35	32	25
LSM3_MOUSE	LSM3	1	1	18.87	0.0834478	11838	U6 snRNA-associated Sm-like protein LSm3 OS=Mus musculus OX=10090 GN=Lsm3 PE=1 SV=2	Lsm3	78171.5	37531.4	47286.2	54329.7	20912.6	37433.7	26778.3	28374.9	81504.3	37531.4	41728.2	24336.3	43156.7	25678.1	0	0	0	0	0	0
TCEA1_MOUSE	TCEA1	2	1	60.4	0.0842181	33859	Transcription elongation factor A protein 1 OS=Mus musculus OX=10090 GN=Tcea1 PE=1 SV=2	Tcea1	242626	131630	194420	189559	112615	126373	124836	121275	252971	131630	171568	131052	145694	119707	1	0	0	0	0	0
PFD5_MOUSE	PFD5	1	1	54.13	0.0843622	17345	Prefoldin subunit 5 OS=Mus musculus OX=10090 GN=Pfdn5 PE=1 SV=1	Pfdn5	91072	27389.1	38272.9	52244.7	140285	112808	85091.9	112728	94954.9	27389.1	33774.3	163252	130055	81595.8	0	0	0	0	0	1
ABCE1_MOUSE	ABCE1	10	9	433.59	0.0846483	67271	ATP-binding cassette sub-family E member 1 OS=Mus musculus OX=10090 GN=Abce1 PE=1 SV=1	Abce1	2.88369e+06	2.83017e+06	2.77658e+06	2.83014e+06	2.69752e+06	2.572e+06	2.26246e+06	2.51066e+06	3.00663e+06	2.83017e+06	2.45022e+06	3.13915e+06	2.96522e+06	2.16951e+06	5	5	5	5	4	3
AAKG1_MOUSE	AAKG1	2	2	105.48	0.0848874	37497	5'-AMP-activated protein kinase subunit gamma-1 OS=Mus musculus OX=10090 GN=Prkag1 PE=1 SV=2	Prkag1	233835	267663	266607	256035	237574	212421	227002	225666	243805	267663	235271	276469	244897	217676	1	1	1	2	1	0
MARE3_MOUSE	MARE3	17	15	989.31	0.0849053	31946	Microtubule-associated protein RP/EB family member 3 OS=Mus musculus OX=10090 GN=Mapre3 PE=1 SV=1	Mapre3	1.84819e+07	1.89498e+07	1.83025e+07	1.85781e+07	1.89803e+07	1.98232e+07	1.91264e+07	1.931e+07	1.92698e+07	1.89498e+07	1.61513e+07	2.20877e+07	2.28539e+07	1.83406e+07	8	9	7	9	9	8
S27A4_MOUSE	S27A4	6	6	217.92	0.0859542	72272	Long-chain fatty acid transport protein 4 OS=Mus musculus OX=10090 GN=Slc27a4 PE=1 SV=1	Slc27a4	2.05452e+06	2.34374e+06	2.25442e+06	2.21756e+06	2.0431e+06	2.03858e+06	1.98143e+06	2.02103e+06	2.14211e+06	2.34374e+06	1.98944e+06	2.37759e+06	2.35024e+06	1.90002e+06	4	3	3	3	3	0
ELAV3_MOUSE	ELAV3	7	2	238.67	0.0861609	39508	ELAV-like protein 3 OS=Mus musculus OX=10090 GN=Elavl3 PE=1 SV=1	Elavl3	1.09394e+06	778634	897445	923340	813053	605789	578496	665779	1.14058e+06	778634	791960	946164	698404	554728	1	0	1	1	0	0
GPM6A_MOUSE	GPM6A	23	22	1783.05	0.086235	31128	Neuronal membrane glycoprotein M6-a OS=Mus musculus OX=10090 GN=Gpm6a PE=1 SV=1	Gpm6a	1.97058e+08	2.22069e+08	2.326e+08	2.17242e+08	2.28874e+08	2.91338e+08	2.8175e+08	2.6732e+08	2.0546e+08	2.22069e+08	2.0526e+08	2.66344e+08	3.35878e+08	2.70174e+08	23	27	24	28	21	26
GLPK_MOUSE;GLPK2_MOUSE	GLPK	18	17	829.23	0.0862814	61188	Glycerol kinase OS=Mus musculus OX=10090 GN=Gk PE=1 SV=2	Gk	1.15541e+07	1.358e+07	1.16504e+07	1.22615e+07	1.33126e+07	1.41764e+07	1.4261e+07	1.39166e+07	1.20467e+07	1.358e+07	1.0281e+07	1.5492e+07	1.63437e+07	1.3675e+07	4	8	4	11	6	7
ARMD3_MOUSE	ARMD3	1	1	34.34	0.0862907	78581	Armadillo-like helical domain-containing protein 3 OS=Mus musculus OX=10090 GN=Armh3 PE=1 SV=2	Armh3	55745.9	38249.2	47323.1	47106.1	27540.4	40158.5	31896.9	33198.6	58122.7	38249.2	41760.8	32049.2	46298.1	30586.4	1	0	1	1	0	1
UBXN1_MOUSE	UBXN1	3	2	178.74	0.086699	33552	UBX domain-containing protein 1 OS=Mus musculus OX=10090 GN=Ubxn1 PE=1 SV=1	Ubxn1	401346	422870	342765	388994	227051	228928	361943	272641	418457	422870	302477	264224	263928	347072	2	1	1	0	1	1
ACON_MOUSE	ACON	93	90	8383.01	0.0869219	85410	Aconitate hydratase, mitochondrial OS=Mus musculus OX=10090 GN=Aco2 PE=1 SV=1	Aco2	8.21536e+08	8.45375e+08	7.37552e+08	8.01488e+08	8.77287e+08	8.75429e+08	8.84363e+08	8.79026e+08	8.56562e+08	8.45375e+08	6.50861e+08	1.02091e+09	1.00927e+09	8.48028e+08	88	92	79	80	93	85
ADA22_MOUSE	ADA22	8	7	587.41	0.0872355	99651	Disintegrin and metalloproteinase domain-containing protein 22 OS=Mus musculus OX=10090 GN=Adam22 PE=1 SV=2	Adam22	8.78301e+06	8.75373e+06	8.11112e+06	8.54929e+06	1.0634e+07	8.96808e+06	9.55611e+06	9.71941e+06	9.15748e+06	8.75373e+06	7.15775e+06	1.2375e+07	1.03392e+07	9.16349e+06	7	7	3	6	9	5
GBRB3_MOUSE	GBRB3	9	2	333.62	0.0880178	54131	Gamma-aminobutyric acid receptor subunit beta-3 OS=Mus musculus OX=10090 GN=Gabrb3 PE=1 SV=1	Gabrb3	549011	713100	634118	632076	784187	773989	709878	756018	572418	713100	559585	912572	892319	680712	0	0	1	1	2	1
ITAM_MOUSE	ITAM	3	3	110.16	0.0880427	127400	Integrin alpha-M OS=Mus musculus OX=10090 GN=Itgam PE=1 SV=2	Itgam	276532	234569	227072	246058	189768	221892	154495	188718	288322	234569	200382	220836	255816	148148	2	1	2	1	0	1
ITB1_MOUSE	ITB1	2	2	61.1	0.0882145	88173	Integrin beta-1 OS=Mus musculus OX=10090 GN=Itgb1 PE=1 SV=1	Itgb1	264156	215520	278335	252670	229517	145349	125705	166857	275418	215520	245620	267093	167570	120541	1	0	0	1	0	0
MTX1_MOUSE	MTX1	7	7	280.06	0.0882159	35601	Metaxin-1 OS=Mus musculus OX=10090 GN=Mtx1 PE=1 SV=1	Mtx1	2.49234e+06	2.89188e+06	2.46911e+06	2.61778e+06	3.48058e+06	2.77043e+06	3.27933e+06	3.17678e+06	2.5986e+06	2.89188e+06	2.1789e+06	4.05041e+06	3.19399e+06	3.1446e+06	3	2	2	4	0	2
AGRL3_MOUSE	AGRL3	3	3	136.43	0.0885347	170971	Adhesion G protein-coupled receptor L3 OS=Mus musculus OX=10090 GN=Adgrl3 PE=1 SV=3	Adgrl3	771500	762390	728896	754262	1.08816e+06	921144	795189	934830	804393	762390	643222	1.26631e+06	1.06197e+06	762518	2	1	2	2	3	2
SCOT1_MOUSE	SCOT1	30	30	3179.16	0.08953	55953	Succinyl-CoA:3-ketoacid coenzyme A transferase 1, mitochondrial OS=Mus musculus OX=10090 GN=Oxct1 PE=1 SV=1	Oxct1	1.1819e+08	1.27993e+08	1.23404e+08	1.23196e+08	1.27409e+08	1.31246e+08	1.3425e+08	1.30969e+08	1.23229e+08	1.27993e+08	1.08899e+08	1.48269e+08	1.51311e+08	1.28735e+08	30	37	30	34	35	26
ATPK_MOUSE	ATPK	9	9	439.61	0.0895304	10337	ATP synthase subunit f, mitochondrial OS=Mus musculus OX=10090 GN=Atp5mf PE=1 SV=3	Atp5mf	7.33465e+07	7.57055e+07	6.17639e+07	7.0272e+07	8.76989e+07	7.67132e+07	8.39255e+07	8.27792e+07	7.64736e+07	7.57055e+07	5.45042e+07	1.02057e+08	8.84414e+07	8.04774e+07	7	7	3	8	6	6
GRAP1_MOUSE	GRAP1	6	6	232.4	0.0895556	92658	GRIP1-associated protein 1 OS=Mus musculus OX=10090 GN=Gripap1 PE=1 SV=1	Gripap1	1.01669e+06	1.12412e+06	1.03201e+06	1.05761e+06	982782	1.00081e+06	941782	975124	1.06004e+06	1.12412e+06	910705	1.14368e+06	1.15381e+06	903089	2	4	3	1	5	2
PDC6I_MOUSE	PDC6I	21	21	1408.49	0.0896636	95964	Programmed cell death 6-interacting protein OS=Mus musculus OX=10090 GN=Pdcd6ip PE=1 SV=3	Pdcd6ip	1.1434e+07	1.12629e+07	1.2854e+07	1.18503e+07	9.834e+06	1.12974e+07	9.58888e+06	1.02401e+07	1.19215e+07	1.12629e+07	1.13432e+07	1.1444e+07	1.30246e+07	9.19491e+06	20	12	13	13	15	13
RABX5_MOUSE	RABX5	1	1	22.79	0.0897755	56833	Rab5 GDP/GTP exchange factor OS=Mus musculus OX=10090 GN=Rabgef1 PE=1 SV=1	Rabgef1	104822	61726.9	53473.1	73340.5	42596.4	30894	49902.9	41131.1	109291	61726.9	47187.9	49570.1	35617.2	47852.6	0	0	0	0	0	0
KPCA_MOUSE	KPCA	22	10	1473.54	0.0900074	76802	Protein kinase C alpha type OS=Mus musculus OX=10090 GN=Prkca PE=1 SV=3	Prkca	2.33426e+06	2.58949e+06	2.20704e+06	2.37693e+06	2.56765e+06	2.72761e+06	3.10956e+06	2.80161e+06	2.43378e+06	2.58949e+06	1.94763e+06	2.98802e+06	3.14461e+06	2.9818e+06	4	5	2	3	2	2
RBP1_MOUSE	RBP1	1	1	40.39	0.0900667	74997	RalA-binding protein 1 OS=Mus musculus OX=10090 GN=Ralbp1 PE=1 SV=4	Ralbp1	264428	184178	187304	211970	366961	285872	253680	302171	275702	184178	165289	427039	329578	243257	1	1	2	1	0	1
PON2_MOUSE	PON2	2	2	70.64	0.0910019	39592	Serum paraoxonase/arylesterase 2 OS=Mus musculus OX=10090 GN=Pon2 PE=1 SV=2	Pon2	352190	267732	324106	314676	286324	214749	196817	232630	367205	267732	286011	333201	247580	188731	1	1	2	0	1	2
SHAN2_MOUSE	SHAN2	13	13	649.05	0.0912036	158871	SH3 and multiple ankyrin repeat domains protein 2 OS=Mus musculus OX=10090 GN=Shank2 PE=1 SV=2	Shank2	5.12429e+06	5.17634e+06	6.10202e+06	5.46755e+06	4.11544e+06	5.13505e+06	3.88031e+06	4.37693e+06	5.34276e+06	5.17634e+06	5.3848e+06	4.7892e+06	5.92012e+06	3.72089e+06	8	10	9	8	8	6
SNTA1_MOUSE	SNTA1	3	2	129.8	0.0912893	53632	Alpha-1-syntrophin OS=Mus musculus OX=10090 GN=Snta1 PE=1 SV=1	Snta1	482529	378274	503818	454874	376716	350989	251574	326426	503102	378274	444600	438391	404650	241238	1	1	2	1	2	1
GDN_MOUSE	GDN	1	1	24.21	0.091661	44179	Glia-derived nexin OS=Mus musculus OX=10090 GN=Serpine2 PE=1 SV=2	Serpine2	47681.6	82360.8	77557.9	69200.1	56620	27345.7	26474.8	36813.5	49714.5	82360.8	68441.8	65889.7	31526.4	25387	0	0	0	0	0	0
FBX41_MOUSE	FBX41	8	5	296.24	0.0918295	94272	F-box only protein 41 OS=Mus musculus OX=10090 GN=Fbxo41 PE=1 SV=3	Fbxo41	1.13174e+06	1.28947e+06	1.45789e+06	1.29303e+06	1.02472e+06	1.13691e+06	1.08193e+06	1.08118e+06	1.17999e+06	1.28947e+06	1.28653e+06	1.19248e+06	1.31072e+06	1.03748e+06	1	5	3	3	3	0
NDUS2_MOUSE	NDUS2	35	33	2673.29	0.0920873	52592	NADH dehydrogenase [ubiquinone] iron-sulfur protein 2, mitochondrial OS=Mus musculus OX=10090 GN=Ndufs2 PE=1 SV=1	Ndufs2	9.72114e+07	1.03313e+08	8.85365e+07	9.63537e+07	1.05387e+08	1.05377e+08	1.08502e+08	1.06422e+08	1.01356e+08	1.03313e+08	7.813e+07	1.22641e+08	1.21487e+08	1.04044e+08	36	36	24	33	26	28
NOVA2_MOUSE;NOVA1_MOUSE	NOVA2	5	5	292.82	0.0926445	49037	RNA-binding protein Nova-2 OS=Mus musculus OX=10090 GN=Nova2 PE=1 SV=1	Nova2	2.8703e+06	2.15125e+06	2.70616e+06	2.5759e+06	2.28379e+06	1.89797e+06	1.8952e+06	2.02565e+06	2.99268e+06	2.15125e+06	2.38808e+06	2.65768e+06	2.18814e+06	1.81733e+06	2	3	4	3	2	3
SYVC_MOUSE	SYVC	22	21	1398.35	0.0928513	140127	Valine--tRNA ligase OS=Mus musculus OX=10090 GN=Vars1 PE=1 SV=1	Vars1	1.51235e+07	1.40098e+07	1.27842e+07	1.39725e+07	1.23428e+07	1.27344e+07	1.07053e+07	1.19275e+07	1.57683e+07	1.40098e+07	1.12816e+07	1.43635e+07	1.46813e+07	1.02655e+07	13	16	15	10	12	13
C1TM_MOUSE	C1TM	16	14	869.08	0.0931412	105662	Monofunctional C1-tetrahydrofolate synthase, mitochondrial OS=Mus musculus OX=10090 GN=Mthfd1l PE=1 SV=2	Mthfd1l	6.482e+06	6.6376e+06	5.69079e+06	6.27013e+06	7.90889e+06	7.07241e+06	6.77773e+06	7.25301e+06	6.75836e+06	6.6376e+06	5.0219e+06	9.20372e+06	8.15366e+06	6.49926e+06	10	8	7	13	4	10
ARL8B_MOUSE	ARL8B	17	6	1016.93	0.0934673	21525	ADP-ribosylation factor-like protein 8B OS=Mus musculus OX=10090 GN=Arl8b PE=1 SV=1	Arl8b	9.54313e+06	8.75791e+06	7.60748e+06	8.63617e+06	7.54902e+06	7.50562e+06	6.40163e+06	7.15209e+06	9.95e+06	8.75791e+06	6.71331e+06	8.78492e+06	8.6531e+06	6.13861e+06	5	5	5	3	6	4
LMAN1_MOUSE	LMAN1	3	3	111.82	0.0935738	57753	Protein ERGIC-53 OS=Mus musculus OX=10090 GN=Lman1 PE=1 SV=1	Lman1	776258	839072	1.0376e+06	884309	564393	652241	785553	667396	809354	839072	915639	656794	751958	753278	1	1	2	0	1	0
MICU3_MOUSE	MICU3	7	7	403.7	0.0935739	59772	Calcium uptake protein 3, mitochondrial OS=Mus musculus OX=10090 GN=Micu3 PE=2 SV=2	Micu3	1.78724e+06	1.73853e+06	1.93482e+06	1.82019e+06	2.7031e+06	1.987e+06	2.13583e+06	2.27531e+06	1.86344e+06	1.73853e+06	1.7074e+06	3.14565e+06	2.29077e+06	2.04808e+06	3	4	3	5	5	5
PFKAL_MOUSE	PFKAL	26	19	1995.32	0.0948297	85305	ATP-dependent 6-phosphofructokinase, liver type OS=Mus musculus OX=10090 GN=Pfkl PE=1 SV=4	Pfkl	2.47224e+07	2.59234e+07	2.49882e+07	2.52113e+07	2.72149e+07	2.56435e+07	2.65801e+07	2.64795e+07	2.57764e+07	2.59234e+07	2.20511e+07	3.16705e+07	2.9564e+07	2.54881e+07	15	15	17	15	13	11
CH60_MOUSE	CH60	71	64	6855.53	0.0956444	60917	60 kDa heat shock protein, mitochondrial OS=Mus musculus OX=10090 GN=Hspd1 PE=1 SV=1	Hspd1	3.23942e+08	3.16294e+08	2.90564e+08	3.10267e+08	3.33092e+08	3.28133e+08	3.52824e+08	3.38016e+08	3.37754e+08	3.16294e+08	2.56412e+08	3.87625e+08	3.78299e+08	3.38328e+08	65	69	50	61	69	55
WDR7_MOUSE	WDR7	38	36	1952.18	0.0957231	163345	WD repeat-containing protein 7 OS=Mus musculus OX=10090 GN=Wdr7 PE=1 SV=3	Wdr7	2.4741e+07	2.56692e+07	2.24847e+07	2.42983e+07	2.68646e+07	2.62157e+07	2.63395e+07	2.64733e+07	2.57958e+07	2.56692e+07	1.98419e+07	3.12628e+07	3.02237e+07	2.52574e+07	23	23	21	21	23	22
SI1L3_MOUSE	SI1L3	1	1	14.77	0.0957599	194943	Signal-induced proliferation-associated 1-like protein 3 OS=Mus musculus OX=10090 GN=Sipa1l3 PE=1 SV=1	Sipa1l3	4163.77	25048.6	6721.3	11977.9	52536.5	20157	33716.8	35470.1	4341.3	25048.6	5931.28	61137.6	23238.6	32331.5	0	0	0	0	0	0
SEM4A_MOUSE	SEM4A	2	2	69.41	0.0960944	83367	Semaphorin-4A OS=Mus musculus OX=10090 GN=Sema4a PE=1 SV=2	Sema4a	589110	652161	622726	621332	699352	953162	710153	787556	614227	652161	549532	813848	1.09888e+06	680976	2	2	1	1	1	1
RTN4_MOUSE	RTN4	48	46	3401.09	0.0967699	126535	Reticulon-4 OS=Mus musculus OX=10090 GN=Rtn4 PE=1 SV=2	Rtn4	9.48458e+07	9.38268e+07	8.61951e+07	9.16226e+07	9.9073e+07	9.78474e+07	9.67464e+07	9.7889e+07	9.88896e+07	9.38268e+07	7.60638e+07	1.15293e+08	1.12807e+08	9.27715e+07	30	33	36	43	38	33
NLGN2_MOUSE;NLGN4_MOUSE	NLGN2	7	3	384.71	0.0967935	90932	Neuroligin-2 OS=Mus musculus OX=10090 GN=Nlgn2 PE=1 SV=2	Nlgn2	1.05526e+06	1.11654e+06	798350	990050	1.64942e+06	1.29193e+06	1.1527e+06	1.36468e+06	1.10025e+06	1.11654e+06	704513	1.91946e+06	1.48945e+06	1.10534e+06	3	1	0	1	1	0
SODM_MOUSE	SODM	20	20	1633.7	0.096825	24588	Superoxide dismutase [Mn], mitochondrial OS=Mus musculus OX=10090 GN=Sod2 PE=1 SV=3	Sod2	9.89687e+07	1.06214e+08	8.453e+07	9.6571e+07	1.07354e+08	1.13126e+08	1.16239e+08	1.1224e+08	1.03188e+08	1.06214e+08	7.45945e+07	1.2493e+08	1.30421e+08	1.11463e+08	16	24	18	18	16	15
PSMD1_MOUSE	PSMD1	7	7	389.89	0.0968877	105663	26S proteasome non-ATPase regulatory subunit 1 OS=Mus musculus OX=10090 GN=Psmd1 PE=1 SV=1	Psmd1	2.32699e+06	1.86542e+06	2.2198e+06	2.1374e+06	1.94266e+06	1.75813e+06	1.69524e+06	1.79868e+06	2.4262e+06	1.86542e+06	1.95889e+06	2.26071e+06	2.02692e+06	1.62559e+06	5	3	3	3	4	3
NONO_MOUSE	NONO	11	8	452.53	0.0970037	54506	Non-POU domain-containing octamer-binding protein OS=Mus musculus OX=10090 GN=Nono PE=1 SV=3	Nono	6.05271e+06	3.42982e+06	6.59981e+06	5.36078e+06	3.89552e+06	2.70907e+06	2.83471e+06	3.14643e+06	6.31077e+06	3.42982e+06	5.82407e+06	4.53328e+06	3.12324e+06	2.71824e+06	4	3	5	3	3	1
SAHH_MOUSE	SAHH	9	8	513.9	0.0972818	47657	Adenosylhomocysteinase OS=Mus musculus OX=10090 GN=Ahcy PE=1 SV=3	Ahcy	3.86932e+06	4.00261e+06	4.2587e+06	4.04354e+06	4.22986e+06	4.36273e+06	4.71661e+06	4.4364e+06	4.03429e+06	4.00261e+06	3.75813e+06	4.92236e+06	5.02972e+06	4.52282e+06	4	1	2	5	4	5
GPR37_MOUSE	GPR37	1	1	36.37	0.0981253	66732	Prosaposin receptor GPR37 OS=Mus musculus OX=10090 GN=Gpr37 PE=2 SV=1	Gpr37	62451.9	20025.7	36110.5	39529.4	82805.4	57301.5	133859	91322	65114.6	20025.7	31866.1	96362.1	66061.9	128359	0	0	0	0	0	1
ANXA3_MOUSE	ANXA3	5	2	210.75	0.0982239	36362	Annexin A3 OS=Mus musculus OX=10090 GN=Anxa3 PE=1 SV=4	Anxa3	618525	557260	793434	656406	527739	535653	456546	506646	644896	557260	700174	614139	617545	437788	2	1	2	0	1	2
CRIP2_MOUSE	CRIP2	10	10	640.23	0.0984019	22712	Cysteine-rich protein 2 OS=Mus musculus OX=10090 GN=Crip2 PE=1 SV=1	Crip2	2.95429e+07	3.08827e+07	2.69203e+07	2.91153e+07	3.36612e+07	3.16861e+07	3.11356e+07	3.2161e+07	3.08025e+07	3.08827e+07	2.37561e+07	3.91721e+07	3.65304e+07	2.98564e+07	10	7	6	8	8	7
LRP1B_MOUSE	LRP1B	1	1	15.88	0.0985603	513297	Low-density lipoprotein receptor-related protein 1B OS=Mus musculus OX=10090 GN=Lrp1b PE=1 SV=1	Lrp1b	14219.3	40711.4	4682.93	19871.2	64349.3	61612.6	41800.5	55920.8	14825.6	40711.4	4132.51	74884.4	71032.1	40083.1	0	0	0	0	0	0
CTRO_MOUSE	CTRO	2	2	53.87	0.098628	235242	Citron Rho-interacting kinase OS=Mus musculus OX=10090 GN=Cit PE=1 SV=3	Cit	402325	297189	380392	359969	327571	228840	209683	255365	419479	297189	335682	381200	263826	201068	0	0	1	1	0	0
G6PI_MOUSE	G6PI	63	60	4839.01	0.0987035	62727	Glucose-6-phosphate isomerase OS=Mus musculus OX=10090 GN=Gpi PE=1 SV=4	Gpi	2.9126e+08	2.73226e+08	2.52652e+08	2.72379e+08	3.02821e+08	3.02831e+08	2.90094e+08	2.98582e+08	3.03678e+08	2.73226e+08	2.22955e+08	3.52398e+08	3.49129e+08	2.78175e+08	58	55	42	61	59	54
ATP5H_MOUSE	ATP5H	26	24	1762.59	0.0987764	18738	ATP synthase subunit d, mitochondrial OS=Mus musculus OX=10090 GN=Atp5pd PE=1 SV=3	Atp5pd	2.27499e+08	2.30359e+08	2.06178e+08	2.21345e+08	2.38153e+08	2.34635e+08	2.50135e+08	2.40974e+08	2.37199e+08	2.30359e+08	1.81944e+08	2.77143e+08	2.70506e+08	2.39858e+08	18	22	19	17	25	22
DLGP1_MOUSE	DLGP1	5	4	223.53	0.09891	110305	Disks large-associated protein 1 OS=Mus musculus OX=10090 GN=Dlgap1 PE=1 SV=3	Dlgap1	751149	784212	1.59313e+06	1.04283e+06	363413	759205	380928	501182	783175	784212	1.40587e+06	422911	875275	365277	2	2	3	2	3	0
SNX18_MOUSE	SNX18	1	1	40.16	0.0991195	67862	Sorting nexin-18 OS=Mus musculus OX=10090 GN=Snx18 PE=1 SV=1	Snx18	36348.3	34228.7	28819.6	33132.2	31098.8	22414.9	22384	25299.2	37898	34228.7	25432.2	36190.2	25841.7	21464.3	0	1	0	0	0	1
ACTN2_MOUSE	ACTN2	23	13	1416.73	0.0994512	103768	Alpha-actinin-2 OS=Mus musculus OX=10090 GN=Actn2 PE=1 SV=2	Actn2	6.81426e+06	7.17451e+06	7.90253e+06	7.2971e+06	1.13704e+07	7.72955e+06	9.46393e+06	9.52128e+06	7.10479e+06	7.17451e+06	6.97368e+06	1.32319e+07	8.91126e+06	9.07509e+06	11	11	10	11	8	8
UBP7_MOUSE	UBP7	5	5	228.86	0.0998504	128393	Ubiquitin carboxyl-terminal hydrolase 7 OS=Mus musculus OX=10090 GN=Usp7 PE=1 SV=1	Usp7	1.44158e+06	1.36051e+06	1.5109e+06	1.43766e+06	1.27097e+06	1.36792e+06	1.12171e+06	1.25353e+06	1.50304e+06	1.36051e+06	1.33331e+06	1.47905e+06	1.57705e+06	1.07563e+06	2	4	4	3	3	3
B3AT_MOUSE	B3AT	15	14	982.24	0.0998824	103070	Band 3 anion transport protein OS=Mus musculus OX=10090 GN=Slc4a1 PE=1 SV=1	Slc4a1	2.16717e+07	9.33668e+06	9.53019e+06	1.35129e+07	4.5329e+06	8.40163e+06	6.14446e+06	6.35966e+06	2.25957e+07	9.33668e+06	8.41003e+06	5.27501e+06	9.68609e+06	5.89202e+06	13	9	9	9	10	10
LUC7L_MOUSE	LUC7L	4	1	137.29	0.100164	43907	Putative RNA-binding protein Luc7-like 1 OS=Mus musculus OX=10090 GN=Luc7l PE=1 SV=2	Luc7l	25557.4	12821.3	28327.9	22235.5	14482.6	6039.18	2054.17	7525.32	26647	12821.3	24998.3	16853.7	6962.46	1969.77	1	0	1	0	0	0
NDUA1_MOUSE	NDUA1	4	4	155.41	0.100215	8133	NADH dehydrogenase [ubiquinone] 1 alpha subcomplex subunit 1 OS=Mus musculus OX=10090 GN=Ndufa1 PE=1 SV=1	Ndufa1	8.78156e+06	1.03239e+07	1.03284e+07	9.81129e+06	1.05955e+07	1.11617e+07	1.20854e+07	1.12809e+07	9.15597e+06	1.03239e+07	9.11442e+06	1.23302e+07	1.28681e+07	1.15889e+07	2	1	1	3	2	2
3HIDH_MOUSE	3HIDH	11	11	536.03	0.100646	35417	3-hydroxyisobutyrate dehydrogenase, mitochondrial OS=Mus musculus OX=10090 GN=Hibadh PE=1 SV=1	Hibadh	1.02273e+07	9.68999e+06	9.07155e+06	9.66296e+06	1.02988e+07	1.03811e+07	1.14173e+07	1.06991e+07	1.06634e+07	9.68999e+06	8.00529e+06	1.19849e+07	1.19682e+07	1.09482e+07	7	2	5	7	4	9
ARRB1_MOUSE;ARRB2_MOUSE	ARRB1	7	7	304.8	0.101493	46943	Beta-arrestin-1 OS=Mus musculus OX=10090 GN=Arrb1 PE=1 SV=1	Arrb1	2.95191e+06	2.61906e+06	2.63544e+06	2.73547e+06	2.54668e+06	2.52937e+06	2.42626e+06	2.50077e+06	3.07777e+06	2.61906e+06	2.32567e+06	2.96361e+06	2.91607e+06	2.32657e+06	5	5	4	5	4	5
COASY_MOUSE	COASY	6	6	233.28	0.101655	61985	Bifunctional coenzyme A synthase OS=Mus musculus OX=10090 GN=Coasy PE=1 SV=2	Coasy	1.21351e+06	1.01139e+06	1.10197e+06	1.10896e+06	1.21662e+06	1.23308e+06	1.40537e+06	1.28502e+06	1.26524e+06	1.01139e+06	972445	1.4158e+06	1.42159e+06	1.34763e+06	4	1	2	5	2	2
IDH3A_MOUSE	IDH3A	36	34	2503.53	0.102172	39613	Isocitrate dehydrogenase [NAD] subunit alpha, mitochondrial OS=Mus musculus OX=10090 GN=Idh3a PE=1 SV=1	Idh3a	2.95682e+08	3.31523e+08	2.99222e+08	3.08809e+08	3.2652e+08	3.42831e+08	3.84331e+08	3.51227e+08	3.08288e+08	3.31523e+08	2.64052e+08	3.79977e+08	3.95244e+08	3.68541e+08	31	35	25	31	34	28
DAD1_MOUSE	DAD1	2	2	130.34	0.103869	12489	Dolichyl-diphosphooligosaccharide--protein glycosyltransferase subunit DAD1 OS=Mus musculus OX=10090 GN=Dad1 PE=1 SV=3	Dad1	1.5085e+06	1.52488e+06	1.43279e+06	1.48872e+06	1.98152e+06	1.56889e+06	1.67137e+06	1.7406e+06	1.57282e+06	1.52488e+06	1.26438e+06	2.30593e+06	1.80875e+06	1.6027e+06	2	2	2	2	0	1
ADT2_MOUSE	ADT2	48	19	3501.99	0.104406	32910	ADP/ATP translocase 2 OS=Mus musculus OX=10090 GN=Slc25a5 PE=1 SV=3	Slc25a5	1.54135e+08	1.72422e+08	1.31849e+08	1.52802e+08	1.81781e+08	1.73471e+08	1.83261e+08	1.79504e+08	1.60706e+08	1.72422e+08	1.16352e+08	2.11542e+08	1.99992e+08	1.75731e+08	17	15	14	13	13	16
MAP1S_MOUSE	MAP1S	7	7	317.12	0.104533	102875	Microtubule-associated protein 1S OS=Mus musculus OX=10090 GN=Map1s PE=1 SV=2	Map1s	724292	768591	869906	787596	940147	848661	893078	893962	755172	768591	767658	1.09407e+06	978407	856385	2	1	2	2	3	1
SYFB_MOUSE	SYFB	14	13	698.25	0.105339	65655	Phenylalanine--tRNA ligase beta subunit OS=Mus musculus OX=10090 GN=Farsb PE=1 SV=2	Farsb	8.63693e+06	8.06498e+06	9.76386e+06	8.82192e+06	7.63081e+06	7.94627e+06	6.21788e+06	7.26499e+06	9.00516e+06	8.06498e+06	8.61623e+06	8.88011e+06	9.16112e+06	5.96241e+06	7	9	9	8	9	8
PPR1B_MOUSE	PPR1B	5	5	401.26	0.106186	21767	Protein phosphatase 1 regulatory subunit 1B OS=Mus musculus OX=10090 GN=Ppp1r1b PE=1 SV=2	Ppp1r1b	4.16316e+06	4.52781e+06	4.14263e+06	4.27787e+06	9.87799e+06	4.3974e+06	8.71865e+06	7.66468e+06	4.34066e+06	4.52781e+06	3.65571e+06	1.14952e+07	5.06969e+06	8.36044e+06	5	4	3	4	4	6
SPA3M_MOUSE	SPA3M	4	1	209.02	0.106234	47034	Serine protease inhibitor A3M OS=Mus musculus OX=10090 GN=Serpina3m PE=1 SV=2	Serpina3m	157925	53494.1	178320	129913	57238.7	55654.9	23506.3	45466.6	164658	53494.1	157360	66609.6	64163.6	22540.6	1	1	1	1	1	0
UBE2N_MOUSE;UBE2T_MOUSE	UBE2N	10	8	457.43	0.106656	17127	Ubiquitin-conjugating enzyme E2 N OS=Mus musculus OX=10090 GN=Ube2n PE=1 SV=1	Ube2n	1.84963e+07	1.70374e+07	1.77488e+07	1.77608e+07	2.04285e+07	1.88938e+07	1.84524e+07	1.92582e+07	1.92849e+07	1.70374e+07	1.56626e+07	2.3773e+07	2.17823e+07	1.76943e+07	7	7	6	5	5	6
HDAC5_MOUSE	HDAC5	1	1	27.23	0.10693	120867	Histone deacetylase 5 OS=Mus musculus OX=10090 GN=Hdac5 PE=1 SV=2	Hdac5	30495.7	25217.6	16427.1	24046.8	26953.9	202236	389685	206292	31795.9	25217.6	14496.3	31366.7	233155	373675	0	0	0	0	0	0
MYO6_MOUSE	MYO6	13	11	523.16	0.106969	146317	Unconventional myosin-VI OS=Mus musculus OX=10090 GN=Myo6 PE=1 SV=1	Myo6	1.5713e+06	1.47387e+06	1.43691e+06	1.49403e+06	2.01155e+06	1.53315e+06	1.81286e+06	1.78585e+06	1.6383e+06	1.47387e+06	1.26802e+06	2.34087e+06	1.76755e+06	1.73837e+06	5	3	4	2	5	3
FAK2_MOUSE	FAK2	29	27	1220.87	0.107122	115720	Protein-tyrosine kinase 2-beta OS=Mus musculus OX=10090 GN=Ptk2b PE=1 SV=2	Ptk2b	1.68243e+07	1.48691e+07	1.99436e+07	1.72123e+07	1.36883e+07	1.51105e+07	1.36772e+07	1.41587e+07	1.75416e+07	1.48691e+07	1.75995e+07	1.59293e+07	1.74207e+07	1.31152e+07	10	6	14	7	9	12
HNRLL_MOUSE	HNRLL	5	5	148.38	0.107245	64084	Heterogeneous nuclear ribonucleoprotein L-like OS=Mus musculus OX=10090 GN=Hnrnpll PE=1 SV=3	Hnrnpll	917842	807271	1.47982e+06	1.06831e+06	692918	739842	671467	701409	956974	807271	1.30588e+06	806360	852952	643880	2	3	3	3	4	1
AIMP1_MOUSE	AIMP1	5	5	162.66	0.107368	33976	Aminoacyl tRNA synthase complex-interacting multifunctional protein 1 OS=Mus musculus OX=10090 GN=Aimp1 PE=1 SV=2	Aimp1	2.98613e+06	2.81663e+06	3.05032e+06	2.95103e+06	2.85217e+06	2.77297e+06	2.62404e+06	2.74973e+06	3.11345e+06	2.81663e+06	2.69179e+06	3.31912e+06	3.19691e+06	2.51623e+06	2	2	1	2	2	0
ECHM_MOUSE	ECHM	16	16	932.94	0.107716	31454	Enoyl-CoA hydratase, mitochondrial OS=Mus musculus OX=10090 GN=Echs1 PE=1 SV=1	Echs1	2.33145e+07	2.44534e+07	2.12563e+07	2.30081e+07	2.56009e+07	2.41897e+07	2.65983e+07	2.5463e+07	2.43085e+07	2.44534e+07	1.87579e+07	2.97922e+07	2.78879e+07	2.55055e+07	12	11	9	9	12	11
NU1M_MOUSE	NU1M	3	3	124.01	0.107854	36035	NADH-ubiquinone oxidoreductase chain 1 OS=Mus musculus OX=10090 GN=Mtnd1 PE=1 SV=3	Mtnd1	3.60663e+06	3.48567e+06	3.88207e+06	3.65812e+06	5.33431e+06	3.7147e+06	5.29835e+06	4.78245e+06	3.7604e+06	3.48567e+06	3.42578e+06	6.20763e+06	4.28261e+06	5.08066e+06	3	3	3	2	3	2
PPME1_MOUSE	PPME1	13	13	764.45	0.107889	42229	Protein phosphatase methylesterase 1 OS=Mus musculus OX=10090 GN=Ppme1 PE=1 SV=5	Ppme1	1.29142e+07	1.2538e+07	1.39665e+07	1.31396e+07	1.09285e+07	1.2845e+07	1.07172e+07	1.14969e+07	1.34648e+07	1.2538e+07	1.23249e+07	1.27176e+07	1.48088e+07	1.02769e+07	10	9	9	7	12	10
SPCS_MOUSE	SPCS	1	1	26.67	0.108005	55290	O-phosphoseryl-tRNA(Sec) selenium transferase OS=Mus musculus OX=10090 GN=Sepsecs PE=1 SV=2	Sepsecs	940653	1.01573e+06	1.82825e+06	1.26155e+06	1.84251e+06	1.70164e+06	2.26442e+06	1.93619e+06	980758	1.01573e+06	1.61336e+06	2.14416e+06	1.96179e+06	2.17139e+06	0	0	0	1	0	0
KCNH1_MOUSE	KCNH1	2	1	49.35	0.108803	111211	Potassium voltage-gated channel subfamily H member 1 OS=Mus musculus OX=10090 GN=Kcnh1 PE=1 SV=2	Kcnh1	566338	696552	719744	660878	748345	763118	805703	772389	590483	696552	635146	870862	879786	772600	1	0	1	0	0	1
HXK1_MOUSE;HXK2_MOUSE;HXK3_MOUSE	HXK1	94	81	6549.73	0.109049	108234	Hexokinase-1 OS=Mus musculus OX=10090 GN=Hk1 PE=1 SV=3	Hk1	4.69064e+08	5.21766e+08	4.8485e+08	4.91893e+08	5.21038e+08	5.45153e+08	5.19002e+08	5.28397e+08	4.89063e+08	5.21766e+08	4.27861e+08	6.06341e+08	6.28497e+08	4.97678e+08	72	72	55	71	62	55
HNRH1_MOUSE	HNRH1	15	4	925.95	0.109263	49168	Heterogeneous nuclear ribonucleoprotein H OS=Mus musculus OX=10090 GN=Hnrnph1 PE=1 SV=3	Hnrnph1	2.73412e+06	2.53552e+06	2.4764e+06	2.58201e+06	2.09676e+06	2.51878e+06	1.91677e+06	2.17744e+06	2.85069e+06	2.53552e+06	2.18532e+06	2.44004e+06	2.90386e+06	1.83802e+06	3	0	2	3	2	2
R4RL2_MOUSE	R4RL2	2	2	117.92	0.109286	46047	Reticulon-4 receptor-like 2 OS=Mus musculus OX=10090 GN=Rtn4rl2 PE=1 SV=1	Rtn4rl2	227824	207129	178265	204406	242740	282775	224612	250042	237538	207129	157312	282480	326007	215384	1	2	0	1	1	1
SNRPA_MOUSE	SNRPA	2	2	62.69	0.109371	31814	U1 small nuclear ribonucleoprotein A OS=Mus musculus OX=10090 GN=Snrpa PE=1 SV=3	Snrpa	1.17356e+06	982637	2.09118e+06	1.41579e+06	744079	925852	815274	828402	1.2236e+06	982637	1.84538e+06	865897	1.0674e+06	781778	0	2	1	1	0	1
GID8_MOUSE	GID8	2	1	75.44	0.109523	26762	Glucose-induced degradation protein 8 homolog OS=Mus musculus OX=10090 GN=Gid8 PE=1 SV=1	Gid8	206143	192912	168910	189322	182375	117252	124950	141526	214932	192912	149057	212233	135178	119816	1	0	0	0	1	0
BRNP1_MOUSE	BRNP1	4	4	138.29	0.109617	88584	BMP/retinoic acid-inducible neural-specific protein 1 OS=Mus musculus OX=10090 GN=Brinp1 PE=1 SV=1	Brinp1	333176	231192	179268	247879	563945	315857	362679	414160	347382	231192	158197	656272	364147	347778	0	1	0	2	2	1
FIBG_MOUSE	FIBG	4	4	146.14	0.109815	49360	Fibrinogen gamma chain OS=Mus musculus OX=10090 GN=Fgg PE=1 SV=1	Fgg	1.852e+06	1.17858e+06	1.39089e+06	1.47382e+06	850585	1.29654e+06	791898	979673	1.93096e+06	1.17858e+06	1.22741e+06	989840	1.49476e+06	759362	2	4	2	3	2	2
MPU1_MOUSE	MPU1	1	1	41.24	0.10983	26480	Mannose-P-dolichol utilization defect 1 protein OS=Mus musculus OX=10090 GN=Mpdu1 PE=1 SV=1	Mpdu1	161632	263916	182436	202661	250470	412291	277119	313293	168524	263916	160992	291476	475323	265733	0	0	0	1	1	0
IGS21_MOUSE	IGS21	3	3	113.15	0.11	51905	Immunoglobulin superfamily member 21 OS=Mus musculus OX=10090 GN=Igsf21 PE=1 SV=1	Igsf21	1.04062e+06	916147	1.02738e+06	994713	1.53301e+06	1.11979e+06	1.12866e+06	1.26049e+06	1.08498e+06	916147	906619	1.78399e+06	1.29099e+06	1.08229e+06	3	3	2	0	2	2
TCAL3_MOUSE	TCAL3	16	3	759.81	0.110192	22455	Transcription elongation factor A protein-like 3 OS=Mus musculus OX=10090 GN=Tceal3 PE=1 SV=2	Tceal3	1.44476e+07	1.57356e+07	2.94469e+07	1.98767e+07	7.61662e+06	1.37351e+07	1.12345e+07	1.08621e+07	1.50635e+07	1.57356e+07	2.59858e+07	8.86359e+06	1.5835e+07	1.07729e+07	2	4	5	0	2	1
EF1A1_MOUSE	EF1A1	41	28	2662.52	0.11033	50082	Elongation factor 1-alpha 1 OS=Mus musculus OX=10090 GN=Eef1a1 PE=1 SV=3	Eef1a1	1.4498e+08	1.56171e+08	1.54675e+08	1.51942e+08	1.40044e+08	1.47715e+08	1.4244e+08	1.434e+08	1.51161e+08	1.56171e+08	1.36495e+08	1.62971e+08	1.70298e+08	1.36588e+08	22	24	18	25	23	18
ARF1_MOUSE	ARF1	27	5	2256.8	0.110672	20684	ADP-ribosylation factor 1 OS=Mus musculus OX=10090 GN=Arf1 PE=1 SV=2	Arf1	6.31911e+07	5.02481e+07	4.42811e+07	5.25734e+07	4.04279e+07	4.45191e+07	3.06847e+07	3.85439e+07	6.58852e+07	5.02481e+07	3.90764e+07	4.70466e+07	5.13254e+07	2.9424e+07	8	6	3	5	6	5
RASH_MOUSE	RASH	10	2	815.79	0.111118	21285	GTPase HRas OS=Mus musculus OX=10090 GN=Hras PE=1 SV=2	Hras	4.4091e+06	4.65241e+06	5.00882e+06	4.69011e+06	5.22705e+06	4.90919e+06	5.7645e+06	5.30025e+06	4.59708e+06	4.65241e+06	4.42009e+06	6.08281e+06	5.65972e+06	5.52767e+06	3	3	3	1	2	2
NEUA_MOUSE	NEUA	5	4	214.93	0.111465	48028	N-acylneuraminate cytidylyltransferase OS=Mus musculus OX=10090 GN=Cmas PE=1 SV=2	Cmas	1.60404e+06	983326	1.67585e+06	1.42108e+06	1.2152e+06	640686	521280	792388	1.67243e+06	983326	1.47888e+06	1.41415e+06	738637	499863	4	2	2	4	1	1
SGIP1_MOUSE	SGIP1	24	23	1414.68	0.113485	86010	SH3-containing GRB2-like protein 3-interacting protein 1 OS=Mus musculus OX=10090 GN=Sgip1 PE=1 SV=1	Sgip1	1.87891e+07	1.76046e+07	1.69884e+07	1.7794e+07	2.06389e+07	1.94584e+07	1.83607e+07	1.9486e+07	1.95901e+07	1.76046e+07	1.49916e+07	2.40178e+07	2.24333e+07	1.76063e+07	16	20	9	16	10	17
STMN1_MOUSE;STMN2_MOUSE	STMN1	26	23	1650.83	0.113499	17264	Stathmin OS=Mus musculus OX=10090 GN=Stmn1 PE=1 SV=2	Stmn1	1.30026e+08	1.34085e+08	1.48296e+08	1.37469e+08	8.90728e+07	1.24058e+08	1.19028e+08	1.1072e+08	1.3557e+08	1.34085e+08	1.30866e+08	1.03656e+08	1.43025e+08	1.14137e+08	26	24	23	21	22	19
NDUA4_MOUSE	NDUA4	9	8	464.19	0.113526	9321	Cytochrome c oxidase subunit NDUFA4 OS=Mus musculus OX=10090 GN=Ndufa4 PE=1 SV=2	Ndufa4	1.0048e+08	1.32395e+08	1.25094e+08	1.19323e+08	1.32848e+08	1.43931e+08	1.54585e+08	1.43788e+08	1.04764e+08	1.32395e+08	1.1039e+08	1.54598e+08	1.65936e+08	1.48234e+08	4	6	6	5	8	7
SDHA_MOUSE	SDHA	33	30	2433.51	0.113573	72539	Succinate dehydrogenase [ubiquinone] flavoprotein subunit, mitochondrial OS=Mus musculus OX=10090 GN=Sdha PE=1 SV=1	Sdha	1.00576e+08	1.02721e+08	9.35501e+07	9.89491e+07	1.0109e+08	1.10813e+08	1.12478e+08	1.08127e+08	1.04864e+08	1.02721e+08	8.25544e+07	1.1764e+08	1.27754e+08	1.07857e+08	26	28	22	26	26	24
XXLT1_MOUSE	XXLT1	1	1	31.4	0.113578	43810	Xyloside xylosyltransferase 1 OS=Mus musculus OX=10090 GN=Xxylt1 PE=1 SV=2	Xxylt1	159184	165592	136719	153832	255247	185565	171841	204217	165971	165592	120649	297035	213935	164781	0	0	0	0	1	0
STK11_MOUSE	STK11	1	1	68.34	0.113686	49235	Serine/threonine-protein kinase STK11 OS=Mus musculus OX=10090 GN=Stk11 PE=1 SV=1	Stk11	142989	205732	135874	161532	271175	250931	178334	233480	149085	205732	119903	315571	289294	171007	1	1	0	1	1	1
HNRH2_MOUSE	HNRH2	17	7	1015.98	0.114415	49248	Heterogeneous nuclear ribonucleoprotein H2 OS=Mus musculus OX=10090 GN=Hnrnph2 PE=1 SV=1	Hnrnph2	7.39165e+06	6.67867e+06	1.06683e+07	8.2462e+06	5.53261e+06	6.41617e+06	6.04668e+06	5.99849e+06	7.7068e+06	6.67867e+06	9.41433e+06	6.43839e+06	7.39709e+06	5.79825e+06	7	4	3	2	3	3
DCTN1_MOUSE	DCTN1	34	32	2470.69	0.114428	141588	Dynactin subunit 1 OS=Mus musculus OX=10090 GN=Dctn1 PE=1 SV=3	Dctn1	2.44529e+07	2.61004e+07	2.7827e+07	2.61268e+07	2.71782e+07	2.89735e+07	3.03729e+07	2.88415e+07	2.54955e+07	2.61004e+07	2.45563e+07	3.16277e+07	3.34031e+07	2.9125e+07	26	23	17	23	25	22
SYT7_MOUSE	SYT7	5	5	200.66	0.114696	45444	Synaptotagmin-7 OS=Mus musculus OX=10090 GN=Syt7 PE=1 SV=1	Syt7	3.96363e+06	4.17191e+06	5.28718e+06	4.47424e+06	6.25473e+06	4.95581e+06	5.52139e+06	5.57731e+06	4.13262e+06	4.17191e+06	4.66573e+06	7.27873e+06	5.71347e+06	5.29454e+06	1	2	2	1	5	2
EMAL2_MOUSE	EMAL2	2	2	76.1	0.114755	70689	Echinoderm microtubule-associated protein-like 2 OS=Mus musculus OX=10090 GN=Eml2 PE=1 SV=1	Eml2	35831.9	80944.9	83061.2	66612.7	193001	119431	89363.5	133932	37359.6	80944.9	73298.3	224599	137690	85691.9	0	0	0	1	0	0
TMCC2_MOUSE	TMCC2	2	1	72.37	0.114837	77007	Transmembrane and coiled-coil domains protein 2 OS=Mus musculus OX=10090 GN=Tmcc2 PE=1 SV=1	Tmcc2	5583.73	31184.3	15192.4	17320.1	31758.1	34781.3	64347.5	43629	5821.8	31184.3	13406.7	36957.5	40098.7	61703.8	0	0	0	0	0	0
2A5G_MOUSE	2A5G	8	5	294.8	0.115112	60785	Serine/threonine-protein phosphatase 2A 56 kDa regulatory subunit gamma isoform OS=Mus musculus OX=10090 GN=Ppp2r5c PE=1 SV=2	Ppp2r5c	2.48683e+06	2.57472e+06	2.54044e+06	2.534e+06	3.3356e+06	2.70847e+06	2.7281e+06	2.92406e+06	2.59285e+06	2.57472e+06	2.24184e+06	3.8817e+06	3.12255e+06	2.61602e+06	2	3	0	3	2	2
AP3M2_MOUSE	AP3M2	8	5	561.68	0.11521	46886	AP-3 complex subunit mu-2 OS=Mus musculus OX=10090 GN=Ap3m2 PE=1 SV=1	Ap3m2	5.35967e+06	5.43683e+06	4.95968e+06	5.25206e+06	4.30054e+06	5.12472e+06	4.61391e+06	4.67972e+06	5.58818e+06	5.43683e+06	4.37673e+06	5.00461e+06	5.9082e+06	4.42434e+06	4	4	4	2	5	5
NMDE1_MOUSE	NMDE1	6	6	233.14	0.115913	165316	Glutamate receptor ionotropic, NMDA 2A OS=Mus musculus OX=10090 GN=Grin2a PE=1 SV=2	Grin2a	1.34676e+06	1.2695e+06	1.33771e+06	1.31799e+06	978223	1.31267e+06	969001	1.08663e+06	1.40418e+06	1.2695e+06	1.18048e+06	1.13837e+06	1.51336e+06	929189	2	1	3	3	1	1
RGPA1_MOUSE	RGPA1	2	1	68.17	0.116072	229244	Ral GTPase-activating protein subunit alpha-1 OS=Mus musculus OX=10090 GN=Ralgapa1 PE=1 SV=1	Ralgapa1	33003.6	40243.3	19788.4	31011.8	58292.9	47149	39923.6	48455.2	34410.7	40243.3	17462.5	67836.5	54357.3	38283.3	0	1	0	1	1	1
PGAM5_MOUSE	PGAM5	9	8	365.92	0.116197	31975	Serine/threonine-protein phosphatase PGAM5, mitochondrial OS=Mus musculus OX=10090 GN=Pgam5 PE=1 SV=1	Pgam5	4.58083e+06	5.04131e+06	5.23977e+06	4.95397e+06	4.02265e+06	4.39122e+06	4.73249e+06	4.38212e+06	4.77613e+06	5.04131e+06	4.62389e+06	4.68123e+06	5.06257e+06	4.53806e+06	5	3	5	6	5	3
GPX4_MOUSE	GPX4	5	5	267.87	0.116272	22215	Phospholipid hydroperoxide glutathione peroxidase OS=Mus musculus OX=10090 GN=Gpx4 PE=1 SV=4	Gpx4	3.95711e+06	4.21475e+06	4.03735e+06	4.06974e+06	4.34589e+06	4.35764e+06	5.24056e+06	4.64803e+06	4.12582e+06	4.21475e+06	3.56281e+06	5.05738e+06	5.02385e+06	5.02524e+06	3	3	3	3	2	3
IDHG1_MOUSE	IDHG1	30	29	2501.53	0.116503	42758	Isocitrate dehydrogenase [NAD] subunit gamma 1, mitochondrial OS=Mus musculus OX=10090 GN=Idh3g PE=1 SV=1	Idh3g	9.73241e+07	9.61434e+07	9.12512e+07	9.49062e+07	1.03775e+08	9.69863e+07	1.00201e+08	1.00321e+08	1.01474e+08	9.61434e+07	8.05257e+07	1.20764e+08	1.11814e+08	9.60841e+07	27	23	20	32	24	20
AP2M1_MOUSE	AP2M1	44	42	2459.83	0.116751	49623	AP-2 complex subunit mu OS=Mus musculus OX=10090 GN=Ap2m1 PE=1 SV=1	Ap2m1	1.35396e+08	1.49859e+08	1.392e+08	1.41485e+08	1.476e+08	1.50879e+08	1.60554e+08	1.53011e+08	1.41168e+08	1.49859e+08	1.22839e+08	1.71765e+08	1.73946e+08	1.53958e+08	31	30	28	34	27	23
DD19A_MOUSE	DD19A	3	2	172.46	0.116873	53899	ATP-dependent RNA helicase DDX19A OS=Mus musculus OX=10090 GN=Ddx19a PE=1 SV=2	Ddx19a	605438	574819	655269	611842	529524	590952	490134	536870	631251	574819	578249	616216	681299	469996	1	1	1	1	2	1
RAB18_MOUSE	RAB18	8	7	373.81	0.116964	23021	Ras-related protein Rab-18 OS=Mus musculus OX=10090 GN=Rab18 PE=1 SV=2	Rab18	5.82086e+06	5.8324e+06	5.74446e+06	5.79924e+06	6.60772e+06	5.89781e+06	6.12415e+06	6.20989e+06	6.06904e+06	5.8324e+06	5.06927e+06	7.68952e+06	6.79949e+06	5.87253e+06	4	4	4	2	6	4
SUCA_MOUSE	SUCA	22	22	1651.12	0.116976	36132	Succinate--CoA ligase [ADP/GDP-forming] subunit alpha, mitochondrial OS=Mus musculus OX=10090 GN=Suclg1 PE=1 SV=4	Suclg1	7.7249e+07	8.99946e+07	7.29776e+07	8.00737e+07	8.84417e+07	9.08641e+07	9.25434e+07	9.06164e+07	8.05425e+07	8.99946e+07	6.43999e+07	1.02921e+08	1.04756e+08	8.87412e+07	27	25	15	22	17	25
SEPT8_MOUSE	SEPT8	25	15	1533.59	0.117355	49781	Septin-8 OS=Mus musculus OX=10090 GN=Septin8 PE=1 SV=4	Septin8	3.01044e+07	3.0461e+07	3.00085e+07	3.01913e+07	3.46843e+07	3.61226e+07	3.0266e+07	3.36909e+07	3.13879e+07	3.0461e+07	2.64813e+07	4.03627e+07	4.16451e+07	2.90225e+07	16	17	8	14	12	11
THIC_MOUSE	THIC	10	10	532.79	0.118081	41271	Acetyl-CoA acetyltransferase, cytosolic OS=Mus musculus OX=10090 GN=Acat2 PE=1 SV=2	Acat2	5.0121e+06	4.70809e+06	4.52449e+06	4.74823e+06	4.92013e+06	5.5141e+06	6.39392e+06	5.60938e+06	5.2258e+06	4.70809e+06	3.99269e+06	5.72564e+06	6.35712e+06	6.13122e+06	8	7	5	6	8	7
F131B_MOUSE	F131B	3	3	103.2	0.118103	35935	Protein FAM131B OS=Mus musculus OX=10090 GN=Fam131b PE=1 SV=1	Fam131b	1.32534e+06	1.29734e+06	1.4265e+06	1.34972e+06	1.43225e+06	1.45004e+06	1.68571e+06	1.52267e+06	1.38185e+06	1.29734e+06	1.25883e+06	1.66673e+06	1.67173e+06	1.61645e+06	0	1	0	0	1	1
CHIP_MOUSE	CHIP	2	2	120.65	0.118272	34887	E3 ubiquitin-protein ligase CHIP OS=Mus musculus OX=10090 GN=Stub1 PE=1 SV=1	Stub1	241899	311253	293119	282091	189062	255236	229141	224480	252212	311253	258666	220015	294258	219727	2	1	2	2	2	1
ZDH17_MOUSE	ZDH17	1	1	38.83	0.118428	72573	Palmitoyltransferase ZDHHC17 OS=Mus musculus OX=10090 GN=Zdhhc17 PE=1 SV=2	Zdhhc17	319751	364781	456237	380256	479385	500246	432791	470808	333384	364781	402611	557869	576725	415010	0	1	1	1	1	0
CAN5_MOUSE	CAN5	8	8	307.19	0.118771	72909	Calpain-5 OS=Mus musculus OX=10090 GN=Capn5 PE=1 SV=1	Capn5	2.29638e+06	2.27419e+06	1.89874e+06	2.15644e+06	2.55421e+06	2.31957e+06	2.51753e+06	2.46377e+06	2.39429e+06	2.27419e+06	1.67556e+06	2.97237e+06	2.6742e+06	2.41409e+06	4	3	2	2	4	3
GPDA_MOUSE	GPDA	14	11	785	0.119201	37548	Glycerol-3-phosphate dehydrogenase [NAD(+)], cytoplasmic OS=Mus musculus OX=10090 GN=Gpd1 PE=1 SV=3	Gpd1	6.08253e+06	7.36109e+06	6.43039e+06	6.62467e+06	7.15213e+06	7.58766e+06	7.56519e+06	7.43499e+06	6.34186e+06	7.36109e+06	5.67457e+06	8.32305e+06	8.74769e+06	7.25437e+06	7	6	6	7	6	7
WBP2_MOUSE	WBP2	7	6	260.87	0.119443	28013	WW domain-binding protein 2 OS=Mus musculus OX=10090 GN=Wbp2 PE=1 SV=1	Wbp2	7.08953e+06	5.45187e+06	8.85361e+06	7.13167e+06	3.62375e+06	5.92657e+06	4.86596e+06	4.80543e+06	7.39179e+06	5.45187e+06	7.81297e+06	4.21702e+06	6.83264e+06	4.66604e+06	6	3	3	2	2	2
RS21_MOUSE	RS21	7	7	353.51	0.119451	9136	40S ribosomal protein S21 OS=Mus musculus OX=10090 GN=Rps21 PE=1 SV=1	Rps21	1.38596e+07	1.27669e+07	1.59005e+07	1.41757e+07	1.01485e+07	1.3108e+07	1.18254e+07	1.1694e+07	1.44505e+07	1.27669e+07	1.40315e+07	1.181e+07	1.5112e+07	1.13396e+07	4	3	4	5	3	4
SAR1A_MOUSE	SAR1A	11	8	830.35	0.119855	22357	GTP-binding protein SAR1a OS=Mus musculus OX=10090 GN=Sar1a PE=1 SV=1	Sar1a	9.65465e+06	6.03478e+06	8.85064e+06	8.18002e+06	5.59329e+06	6.70235e+06	5.32496e+06	5.87353e+06	1.00663e+07	6.03478e+06	7.81035e+06	6.50901e+06	7.72703e+06	5.10618e+06	9	5	5	6	6	7
BGAL_MOUSE;GLB1L_MOUSE	BGAL	7	7	289.37	0.119982	73074	Beta-galactosidase OS=Mus musculus OX=10090 GN=Glb1 PE=1 SV=1	Glb1	3.53128e+06	3.43641e+06	3.01774e+06	3.32848e+06	2.9049e+06	3.09219e+06	3.0022e+06	2.99976e+06	3.68184e+06	3.43641e+06	2.66304e+06	3.38048e+06	3.56494e+06	2.87885e+06	4	5	4	3	5	5
TRIO_MOUSE	TRIO	10	6	405.41	0.120115	347643	Triple functional domain protein OS=Mus musculus OX=10090 GN=Trio PE=1 SV=3	Trio	3.08151e+06	3.16933e+06	3.33972e+06	3.19685e+06	3.41528e+06	3.28061e+06	3.60979e+06	3.43523e+06	3.21289e+06	3.16933e+06	2.94717e+06	3.97442e+06	3.78216e+06	3.46148e+06	4	6	4	4	3	4
LTOR5_MOUSE	LTOR5	2	2	118.58	0.12029	9636	Ragulator complex protein LAMTOR5 OS=Mus musculus OX=10090 GN=Lamtor5 PE=1 SV=1	Lamtor5	1.638e+06	1.90203e+06	1.63311e+06	1.72438e+06	1.50487e+06	1.48418e+06	1.02693e+06	1.33866e+06	1.70784e+06	1.90203e+06	1.44116e+06	1.75124e+06	1.71109e+06	984739	1	1	2	1	0	1
KCNQ2_MOUSE	KCNQ2	4	3	126.22	0.120318	84397	Potassium voltage-gated channel subfamily KQT member 2 OS=Mus musculus OX=10090 GN=Kcnq2 PE=1 SV=1	Kcnq2	189962	227115	216533	211203	218617	305339	378751	300902	198061	227115	191082	254409	352020	363190	1	1	0	1	1	1
MBNL2_MOUSE;MBNL1_MOUSE	MBNL2	2	1	49.77	0.120525	40130	Muscleblind-like protein 2 OS=Mus musculus OX=10090 GN=Mbnl2 PE=2 SV=2	Mbnl2	202264	159489	313153	224969	67230.9	168043	124354	119876	210887	159489	276346	78237.7	193734	119245	1	0	1	0	0	0
RBM3_MOUSE	RBM3	4	4	277.02	0.120921	16595	RNA-binding protein 3 OS=Mus musculus OX=10090 GN=Rbm3 PE=1 SV=1	Rbm3	4.77726e+06	3.02131e+06	3.26739e+06	3.68865e+06	2.77194e+06	2.90905e+06	2.27e+06	2.65033e+06	4.98094e+06	3.02131e+06	2.88334e+06	3.22576e+06	3.3538e+06	2.17674e+06	2	2	2	4	3	2
NDUS1_MOUSE	NDUS1	59	58	3989.96	0.121453	79726	NADH-ubiquinone oxidoreductase 75 kDa subunit, mitochondrial OS=Mus musculus OX=10090 GN=Ndufs1 PE=1 SV=2	Ndufs1	1.951e+08	2.01927e+08	1.79745e+08	1.92258e+08	2.0358e+08	2.05013e+08	2.08896e+08	2.0583e+08	2.03418e+08	2.01927e+08	1.58618e+08	2.36909e+08	2.36356e+08	2.00314e+08	53	50	49	60	55	39
DEMA_MOUSE	DEMA	10	9	491.55	0.121903	45440	Dematin OS=Mus musculus OX=10090 GN=Dmtn PE=1 SV=1	Dmtn	1.10021e+07	1.0779e+07	1.25999e+07	1.14603e+07	8.87189e+06	1.07323e+07	1.01245e+07	9.90956e+06	1.14711e+07	1.0779e+07	1.1119e+07	1.03244e+07	1.23731e+07	9.70851e+06	6	5	6	7	6	4
RRAS_MOUSE	RRAS	4	1	204.95	0.12252	23749	Ras-related protein R-Ras OS=Mus musculus OX=10090 GN=Rras PE=1 SV=1	Rras	83851.9	70098.4	92382.9	82111.1	148969	106906	90666.7	115514	87426.9	70098.4	81524.3	173358	123250	86941.6	0	0	0	0	0	0
SPCS1_MOUSE	SPCS1	1	1	35.58	0.122919	18174	Signal peptidase complex subunit 1 OS=Mus musculus OX=10090 GN=Spcs1 PE=2 SV=3	Spcs1	487962	470619	462815	473798	505060	560077	487445	517527	508766	470619	408416	587747	645703	467418	1	1	0	1	1	1
PURA2_MOUSE	PURA2	4	4	155.42	0.122932	49990	Adenylosuccinate synthetase isozyme 2 OS=Mus musculus OX=10090 GN=Adss2 PE=1 SV=2	Adss2	1.32039e+06	1.3092e+06	1.36819e+06	1.3326e+06	1.45102e+06	1.35915e+06	1.37965e+06	1.39661e+06	1.37669e+06	1.3092e+06	1.20738e+06	1.68857e+06	1.56694e+06	1.32297e+06	1	0	0	3	1	3
NNTM_MOUSE	NNTM	18	17	709.62	0.122989	113765	NAD(P) transhydrogenase, mitochondrial OS=Mus musculus OX=10090 GN=Nnt PE=1 SV=2	Nnt	431368	298263	250462	326698	330860	4.8159e+06	1.24733e+07	5.87337e+06	449759	298263	221023	385027	5.55217e+06	1.19609e+07	0	0	0	0	6	15
PLPP1_MOUSE	PLPP1	1	1	61.15	0.123049	31871	Phospholipid phosphatase 1 OS=Mus musculus OX=10090 GN=Plpp1 PE=1 SV=1	Plpp1	130177	113377	128012	123856	127171	172680	210704	170185	135727	113377	112966	147992	199080	202048	2	1	1	0	1	1
TAPT1_MOUSE	TAPT1	1	1	44.24	0.123189	63853	Transmembrane anterior posterior transformation protein 1 OS=Mus musculus OX=10090 GN=Tapt1 PE=1 SV=2	Tapt1	17014.5	98271.3	24984.5	46756.8	89419.2	96589.2	110918	98975.4	17740	98271.3	22047.8	104059	111356	106361	0	1	0	0	0	0
BCAS1_MOUSE	BCAS1	15	15	1007.24	0.123248	67336	Breast carcinoma-amplified sequence 1 homolog OS=Mus musculus OX=10090 GN=Bcas1 PE=1 SV=3	Bcas1	8.45398e+06	1.0559e+07	6.17515e+06	8.39605e+06	1.14659e+07	1.02176e+07	1.72284e+07	1.29706e+07	8.81442e+06	1.0559e+07	5.44933e+06	1.33431e+07	1.17797e+07	1.65205e+07	9	7	4	9	6	10
COX2_MOUSE	COX2	15	15	1154.18	0.123576	25959	Cytochrome c oxidase subunit 2 OS=Mus musculus OX=10090 GN=Mtco2 PE=1 SV=1	Mtco2	2.42045e+08	2.344e+08	2.09786e+08	2.28744e+08	2.79503e+08	2.41686e+08	2.51877e+08	2.57688e+08	2.52365e+08	2.344e+08	1.85128e+08	3.25262e+08	2.78636e+08	2.41528e+08	17	18	13	11	19	12
APLP2_MOUSE	APLP2	2	1	120.13	0.123623	80416	Amyloid beta precursor like protein 2 OS=Mus musculus OX=10090 GN=Aplp2 PE=1 SV=4	Aplp2	326596	244447	192252	254432	223946	116413	137769	159376	340520	244447	169655	260610	134211	132108	1	1	1	1	0	1
HIBCH_MOUSE	HIBCH	12	8	711.32	0.123749	43010	3-hydroxyisobutyryl-CoA hydrolase, mitochondrial OS=Mus musculus OX=10090 GN=Hibch PE=1 SV=1	Hibch	3.369e+06	3.54022e+06	3.19835e+06	3.36919e+06	3.47163e+06	4.15064e+06	3.74551e+06	3.78926e+06	3.51263e+06	3.54022e+06	2.82242e+06	4.03999e+06	4.7852e+06	3.59163e+06	3	4	5	4	4	5
SMD1_MOUSE	SMD1	3	3	252.26	0.123924	13273	Small nuclear ribonucleoprotein Sm D1 OS=Mus musculus OX=10090 GN=Snrpd1 PE=1 SV=1	Snrpd1	3.27151e+06	1.89581e+06	3.5374e+06	2.90158e+06	2.34881e+06	1.54741e+06	1.31644e+06	1.73755e+06	3.411e+06	1.89581e+06	3.12162e+06	2.73336e+06	1.78398e+06	1.26235e+06	1	4	3	3	2	2
TOM70_MOUSE	TOM70	38	38	2252.89	0.124264	67547	Mitochondrial import receptor subunit TOM70 OS=Mus musculus OX=10090 GN=Tomm70 PE=1 SV=2	Tomm70	6.09118e+07	6.8493e+07	6.09707e+07	6.34585e+07	7.01102e+07	6.64522e+07	7.81721e+07	7.15782e+07	6.35088e+07	6.8493e+07	5.38043e+07	8.15885e+07	7.66116e+07	7.49604e+07	20	24	25	33	27	24
LIAS_MOUSE	LIAS	1	1	72.47	0.124864	41853	Lipoyl synthase, mitochondrial OS=Mus musculus OX=10090 GN=Lias PE=1 SV=1	Lias	223264	258409	359102	280259	200554	226611	136498	187887	232783	258409	316894	233388	261256	130890	1	0	0	1	0	0
LARP1_MOUSE	LARP1	2	1	88.6	0.126131	121050	La-related protein 1 OS=Mus musculus OX=10090 GN=Larp1 PE=1 SV=3	Larp1	55458.3	43811.9	58867.9	52712.7	36365.2	29702.9	49092.4	38386.8	57822.7	43811.9	51948.6	42318.9	34244	47075.4	1	0	1	0	0	1
AKAP5_MOUSE	AKAP5	18	18	1096.87	0.126676	79350	A-kinase anchor protein 5 OS=Mus musculus OX=10090 GN=Akap5 PE=1 SV=2	Akap5	1.99232e+07	2.09212e+07	2.19896e+07	2.09447e+07	2.63529e+07	2.11084e+07	2.51635e+07	2.42083e+07	2.07727e+07	2.09212e+07	1.94049e+07	3.06674e+07	2.43356e+07	2.41297e+07	11	14	12	14	13	12
STRAP_MOUSE	STRAP	11	11	637.98	0.127155	38418	Serine-threonine kinase receptor-associated protein OS=Mus musculus OX=10090 GN=Strap PE=1 SV=2	Strap	7.5523e+06	6.94758e+06	6.71987e+06	7.07325e+06	5.90195e+06	6.87405e+06	6.28508e+06	6.35369e+06	7.87429e+06	6.94758e+06	5.93002e+06	6.8682e+06	7.92498e+06	6.02686e+06	6	8	7	6	8	5
CAB39_MOUSE	CAB39	9	5	336.76	0.12734	39818	Calcium-binding protein 39 OS=Mus musculus OX=10090 GN=Cab39 PE=1 SV=2	Cab39	1.4028e+06	1.31286e+06	1.55097e+06	1.42221e+06	1.88519e+06	1.47911e+06	1.67279e+06	1.67903e+06	1.46261e+06	1.31286e+06	1.36867e+06	2.19382e+06	1.70524e+06	1.60406e+06	2	2	5	4	2	5
MRES1_MOUSE	MRES1	2	2	43.73	0.1279	27830	Mitochondrial transcription rescue factor 1 OS=Mus musculus OX=10090 GN=Mtres1 PE=1 SV=1	Mtres1	264948	348361	263617	292309	205214	264048	228521	232594	276244	348361	232632	238811	304417	219132	0	0	0	0	0	0
IQEC2_MOUSE	IQEC2	8	3	369.61	0.1287	161687	IQ motif and SEC7 domain-containing protein 2 OS=Mus musculus OX=10090 GN=Iqsec2 PE=1 SV=3	Iqsec2	485714	591687	991177	689526	287150	579357	242973	369826	506423	591687	874675	334161	667931	232990	2	0	2	0	0	0
TOM40_MOUSE	TOM40	10	9	651.19	0.128935	37871	Mitochondrial import receptor subunit TOM40 homolog OS=Mus musculus OX=10090 GN=Tomm40 PE=1 SV=3	Tomm40	4.81797e+06	4.56664e+06	4.1954e+06	4.52667e+06	5.01417e+06	4.72676e+06	5.05253e+06	4.93115e+06	5.02339e+06	4.56664e+06	3.70228e+06	5.83508e+06	5.4494e+06	4.84494e+06	7	7	5	5	4	5
LDHA_MOUSE;LDHC_MOUSE	LDHA	40	37	2627.12	0.129076	36475	L-lactate dehydrogenase A chain OS=Mus musculus OX=10090 GN=Ldha PE=1 SV=3	Ldha	1.13134e+08	1.30728e+08	1.24437e+08	1.22766e+08	1.2791e+08	1.38886e+08	1.37839e+08	1.34878e+08	1.17957e+08	1.30728e+08	1.09811e+08	1.48851e+08	1.60119e+08	1.32176e+08	27	26	25	28	25	29
SERB_MOUSE	SERB	1	1	49.52	0.130442	25080	Phosphoserine phosphatase OS=Mus musculus OX=10090 GN=Psph PE=1 SV=1	Psph	218670	248180	248913	238588	171313	181941	235773	196342	227993	248180	219656	199360	209757	226086	0	1	1	1	0	1
WASF3_MOUSE	WASF3	7	5	449.08	0.130556	55170	Wiskott-Aldrich syndrome protein family member 3 OS=Mus musculus OX=10090 GN=Wasf3 PE=1 SV=1	Wasf3	2.79448e+06	2.79784e+06	2.31219e+06	2.63483e+06	2.4057e+06	2.25851e+06	2.28084e+06	2.31502e+06	2.91362e+06	2.79784e+06	2.04042e+06	2.79956e+06	2.6038e+06	2.18713e+06	2	2	2	1	2	3
SCN1A_MOUSE	SCN1A	10	1	434.12	0.130585	228651	Sodium channel protein type 1 subunit alpha OS=Mus musculus OX=10090 GN=Scn1a PE=1 SV=1	Scn1a	41382.6	41393.9	33878.4	38885	39532.7	58007.3	67036.6	54858.9	43147	41393.9	29896.4	46004.9	66875.6	64282.4	0	1	0	0	1	0
ARF4_MOUSE	ARF4	14	3	1347.63	0.130778	20384	ADP-ribosylation factor 4 OS=Mus musculus OX=10090 GN=Arf4 PE=1 SV=2	Arf4	5.89099e+06	4.11175e+06	7.55691e+06	5.85322e+06	3.7615e+06	4.40766e+06	3.89622e+06	4.02179e+06	6.14215e+06	4.11175e+06	6.66868e+06	4.37732e+06	5.08151e+06	3.73614e+06	3	3	3	4	4	2
EPS15_MOUSE	EPS15	1	1	42.37	0.130947	98410	Epidermal growth factor receptor substrate 15 OS=Mus musculus OX=10090 GN=Eps15 PE=1 SV=1	Eps15	20027.1	26201.3	19307.5	21845.3	32657.1	33015.7	22758.9	29477.2	20880.9	26201.3	17038.1	38003.7	38063.2	21823.8	0	0	0	0	0	0
DGKQ_MOUSE	DGKQ	4	3	186.12	0.132106	102189	Diacylglycerol kinase theta OS=Mus musculus OX=10090 GN=Dgkq PE=1 SV=1	Dgkq	88496.2	126065	125671	113410	162644	135542	134797	144328	92269.3	126065	110899	189271	156264	129259	1	1	0	1	1	0
CPSF6_MOUSE	CPSF6	1	1	72.6	0.132217	59116	Cleavage and polyadenylation specificity factor subunit 6 OS=Mus musculus OX=10090 GN=Cpsf6 PE=1 SV=1	Cpsf6	863741	623239	1.08464e+06	857206	589553	538672	682745	603657	900567	623239	957152	686073	621026	654694	0	1	1	1	1	1
RUN3A_MOUSE	RUN3A	1	1	90.98	0.132258	49987	RUN domain-containing protein 3A OS=Mus musculus OX=10090 GN=Rundc3a PE=1 SV=1	Rundc3a	245352	130153	193036	189514	106573	97225.7	16641	73479.8	255813	130153	170347	124021	112090	15957.3	1	0	1	1	1	1
CX6B1_MOUSE	CX6B1	11	10	609.16	0.133359	10065	Cytochrome c oxidase subunit 6B1 OS=Mus musculus OX=10090 GN=Cox6b1 PE=1 SV=2	Cox6b1	8.54816e+07	9.67426e+07	7.57878e+07	8.6004e+07	9.08766e+07	1.04317e+08	1.11536e+08	1.02243e+08	8.91261e+07	9.67426e+07	6.68798e+07	1.05755e+08	1.20265e+08	1.06953e+08	9	7	6	9	6	5
CIRBP_MOUSE	CIRBP	1	1	25.21	0.133576	18596	Cold-inducible RNA-binding protein OS=Mus musculus OX=10090 GN=Cirbp PE=1 SV=1	Cirbp	206670	145123	431423	261072	101916	127676	147638	125743	215481	145123	380714	118601	147195	141572	0	0	1	1	1	1
SPTN1_MOUSE	SPTN1	299	281	25159.6	0.133795	284422	Spectrin alpha chain, non-erythrocytic 1 OS=Mus musculus OX=10090 GN=Sptan1 PE=1 SV=4	Sptan1	8.9419e+08	9.71267e+08	8.90816e+08	9.18758e+08	9.85005e+08	9.46456e+08	9.93049e+08	9.74837e+08	9.32314e+08	9.71267e+08	7.86111e+08	1.14627e+09	1.09115e+09	9.52249e+08	251	243	220	240	235	228
HNRPK_MOUSE	HNRPK	32	30	2367.65	0.133959	50944	Heterogeneous nuclear ribonucleoprotein K OS=Mus musculus OX=10090 GN=Hnrnpk PE=1 SV=1	Hnrnpk	1.00217e+08	7.48893e+07	1.13465e+08	9.61905e+07	8.02257e+07	7.54592e+07	6.13129e+07	7.23326e+07	1.0449e+08	7.48893e+07	1.00128e+08	9.33601e+07	8.69957e+07	5.87938e+07	32	25	28	31	25	22
ACOHC_MOUSE;IREB2_MOUSE	ACOHC	13	11	557.32	0.133976	98063	Cytoplasmic aconitate hydratase OS=Mus musculus OX=10090 GN=Aco1 PE=1 SV=3	Aco1	2.9388e+06	2.71528e+06	2.51932e+06	2.72447e+06	3.34298e+06	2.86351e+06	3.00642e+06	3.07097e+06	3.06409e+06	2.71528e+06	2.22321e+06	3.89029e+06	3.30129e+06	2.8829e+06	3	6	4	2	6	6
DCE2_MOUSE	DCE2	20	18	1175.16	0.134634	65181	Glutamate decarboxylase 2 OS=Mus musculus OX=10090 GN=Gad2 PE=1 SV=1	Gad2	1.81623e+07	1.82302e+07	1.82445e+07	1.82123e+07	1.84333e+07	2.00602e+07	2.23606e+07	2.02847e+07	1.89367e+07	1.82302e+07	1.61001e+07	2.14511e+07	2.31271e+07	2.14419e+07	16	14	12	17	13	14
RL22L_MOUSE	RL22L	3	2	109.48	0.134723	14459	60S ribosomal protein L22-like 1 OS=Mus musculus OX=10090 GN=Rpl22l1 PE=1 SV=1	Rpl22l1	771826	606841	635723	671463	571951	595527	428963	532147	804733	606841	561001	665589	686573	411339	2	1	1	0	1	1
MITOK_MOUSE	MITOK	2	1	69.36	0.134978	45104	Mitochondrial potassium channel OS=Mus musculus OX=10090 GN=Ccdc51 PE=1 SV=1	Ccdc51	112636	101014	127291	113647	97248.9	59660.1	94921	83943.3	117438	101014	112330	113170	68781.1	91021.2	1	1	0	0	0	1
VDAC1_MOUSE	VDAC1	41	36	4220.92	0.13499	32331	Voltage-dependent anion-selective channel protein 1 OS=Mus musculus OX=10090 GN=Vdac1 PE=1 SV=3	Vdac1	5.21968e+08	5.68341e+08	4.77003e+08	5.22437e+08	6.3022e+08	5.60905e+08	5.68486e+08	5.86537e+08	5.44223e+08	5.68341e+08	4.20937e+08	7.33398e+08	6.46658e+08	5.4513e+08	41	49	37	33	44	40
ULA1_MOUSE	ULA1	3	3	150.27	0.135077	60236	NEDD8-activating enzyme E1 regulatory subunit OS=Mus musculus OX=10090 GN=Nae1 PE=1 SV=1	Nae1	720436	793777	864179	792797	991453	818859	940001	916771	751152	793777	762604	1.15377e+06	944049	901381	0	2	1	3	2	2
SDCB1_MOUSE	SDCB1	2	2	96.32	0.135132	32359	Syntenin-1 OS=Mus musculus OX=10090 GN=Sdcbp PE=1 SV=1	Sdcbp	1.23476e+06	737740	865257	945920	844287	491316	531153	622252	1.28741e+06	737740	763556	982511	566430	509330	2	0	2	0	0	0
NDUA9_MOUSE	NDUA9	26	26	2214.44	0.135717	42498	NADH dehydrogenase [ubiquinone] 1 alpha subcomplex subunit 9, mitochondrial OS=Mus musculus OX=10090 GN=Ndufa9 PE=1 SV=2	Ndufa9	7.97958e+07	8.36674e+07	7.4322e+07	7.92617e+07	8.50315e+07	8.33759e+07	8.51665e+07	8.45246e+07	8.31979e+07	8.36674e+07	6.55863e+07	9.89526e+07	9.61227e+07	8.16674e+07	26	27	19	30	23	21
CRBB1_MOUSE	CRBB1	1	1	56.51	0.135875	27985	Beta-crystallin B1 OS=Mus musculus OX=10090 GN=Crybb1 PE=1 SV=3	Crybb1	217318	206734	169720	197924	79905.1	159486	156698	132030	226583	206734	149771	92987	183869	150260	0	1	1	0	0	1
VAMP4_MOUSE	VAMP4	2	2	115.02	0.136507	16342	Vesicle-associated membrane protein 4 OS=Mus musculus OX=10090 GN=Vamp4 PE=1 SV=1	Vamp4	726411	892038	1.34784e+06	988762	590059	770685	634865	665203	757381	892038	1.18941e+06	686662	888510	608781	1	2	2	1	2	1
PLPR3_MOUSE	PLPR3	1	1	14.34	0.136629	76645	Phospholipid phosphatase-related protein type 3 OS=Mus musculus OX=10090 GN=Plppr3 PE=1 SV=1	Plppr3	83265.2	55625.7	76144.8	71678.5	115615	75951.8	109535	100367	86815.2	55625.7	67194.8	134544	87563.5	105035	0	0	0	0	0	1
RS27L_MOUSE	RS27L	3	1	111.28	0.136902	9471	40S ribosomal protein S27-like OS=Mus musculus OX=10090 GN=Rps27l PE=1 SV=3	Rps27l	153504	179292	111755	148183	39912.7	118527	89951.4	82797	160048	179292	98619.3	46447.2	136647	86255.7	0	0	0	0	0	0
PITM2_MOUSE	PITM2	13	13	584.35	0.137346	147942	Membrane-associated phosphatidylinositol transfer protein 2 OS=Mus musculus OX=10090 GN=Pitpnm2 PE=1 SV=2	Pitpnm2	1.95842e+06	2.03593e+06	1.91511e+06	1.96982e+06	2.64983e+06	2.02083e+06	2.23778e+06	2.30281e+06	2.04191e+06	2.03593e+06	1.69001e+06	3.08365e+06	2.32978e+06	2.14584e+06	5	5	7	8	7	7
ASSY_MOUSE	ASSY	11	11	540.83	0.13753	46555	Argininosuccinate synthase OS=Mus musculus OX=10090 GN=Ass1 PE=1 SV=1	Ass1	4.80604e+06	3.85998e+06	3.67475e+06	4.11359e+06	5.13704e+06	4.38372e+06	5.35226e+06	4.95767e+06	5.01095e+06	3.85998e+06	3.24283e+06	5.97806e+06	5.05391e+06	5.13236e+06	6	4	3	7	3	7
CALB2_MOUSE	CALB2	11	9	537.41	0.13763	31353	Calretinin OS=Mus musculus OX=10090 GN=Calb2 PE=1 SV=3	Calb2	5.32289e+06	4.48382e+06	4.51723e+06	4.77465e+06	7.104e+06	4.92415e+06	9.97309e+06	7.33375e+06	5.54983e+06	4.48382e+06	3.98628e+06	8.26705e+06	5.67697e+06	9.56334e+06	7	5	5	6	6	6
NAC2_MOUSE	NAC2	25	20	1537.03	0.13816	100647	Sodium/calcium exchanger 2 OS=Mus musculus OX=10090 GN=Slc8a2 PE=1 SV=1	Slc8a2	2.83533e+07	3.15488e+07	3.2525e+07	3.0809e+07	3.31931e+07	3.25149e+07	3.49674e+07	3.35585e+07	2.95622e+07	3.15488e+07	2.87021e+07	3.86274e+07	3.74859e+07	3.35307e+07	17	15	17	14	15	15
RCN1_MOUSE	RCN1	1	1	23.15	0.138343	38090	Reticulocalbin-1 OS=Mus musculus OX=10090 GN=Rcn1 PE=1 SV=1	Rcn1	16476.3	42779.5	96601.1	51952.3	124750	82850.5	123349	110316	17178.7	42779.5	85246.7	145174	95516.9	118281	0	0	0	1	0	0
RAP1B_MOUSE	RAP1B	14	4	981.4	0.138501	20812	Ras-related protein Rap-1b OS=Mus musculus OX=10090 GN=Rap1b PE=1 SV=2	Rap1b	2.87466e+06	3.0939e+06	2.54245e+06	2.837e+06	3.43718e+06	2.92746e+06	3.75314e+06	3.37259e+06	2.99722e+06	3.0939e+06	2.24362e+06	3.9999e+06	3.37501e+06	3.59894e+06	2	2	2	2	2	2
TPPC3_MOUSE	TPPC3	1	1	140.06	0.138602	20289	Trafficking protein particle complex subunit 3 OS=Mus musculus OX=10090 GN=Trappc3 PE=1 SV=1	Trappc3	762979	680162	587282	676808	458336	588043	598803	548394	795509	680162	518253	533373	677945	574201	1	0	1	1	1	1
BRI3B_MOUSE	BRI3B	6	5	449.71	0.138858	28245	BRI3-binding protein OS=Mus musculus OX=10090 GN=Bri3bp PE=1 SV=1	Bri3bp	2.24396e+06	2.8799e+06	2.98333e+06	2.70239e+06	3.1057e+06	3.27358e+06	3.13877e+06	3.17268e+06	2.33963e+06	2.8799e+06	2.63267e+06	3.61416e+06	3.77405e+06	3.00981e+06	6	4	3	6	6	5
PLK4_MOUSE	PLK4	2	1	48.41	0.139159	103681	Serine/threonine-protein kinase PLK4 OS=Mus musculus OX=10090 GN=Plk4 PE=1 SV=2	Plk4	729899	325887	85410.8	380399	220433	9682.44	1518.07	77211.1	761019	325887	75371.7	256522	11162.7	1455.7	1	0	0	0	0	0
APOA1_MOUSE	APOA1	10	9	379.36	0.139232	30597	Apolipoprotein A-I OS=Mus musculus OX=10090 GN=Apoa1 PE=1 SV=2	Apoa1	5.0769e+06	5.04312e+06	1.03136e+07	6.81122e+06	3.21368e+06	4.96364e+06	3.73401e+06	3.97044e+06	5.29335e+06	5.04312e+06	9.10139e+06	3.73981e+06	5.7225e+06	3.5806e+06	5	6	6	4	4	3
B2L13_MOUSE	B2L13	6	6	388.54	0.139367	46691	Bcl-2-like protein 13 OS=Mus musculus OX=10090 GN=Bcl2l13 PE=1 SV=2	Bcl2l13	3.62519e+06	4.22631e+06	3.67674e+06	3.84275e+06	4.24078e+06	4.52409e+06	4.05403e+06	4.27297e+06	3.77975e+06	4.22631e+06	3.24458e+06	4.93507e+06	5.21574e+06	3.88747e+06	4	4	3	5	4	4
QCR9_MOUSE	QCR9	6	6	382.76	0.139388	7441	Cytochrome b-c1 complex subunit 9 OS=Mus musculus OX=10090 GN=Uqcr10 PE=1 SV=1	Uqcr10	2.47789e+07	2.81865e+07	2.10238e+07	2.46631e+07	3.66877e+07	3.08896e+07	2.63028e+07	3.12934e+07	2.58353e+07	2.81865e+07	1.85527e+07	4.26941e+07	3.56121e+07	2.52221e+07	5	6	5	7	4	6
CELF4_MOUSE	CELF4	5	4	215.84	0.139573	51898	CUGBP Elav-like family member 4 OS=Mus musculus OX=10090 GN=Celf4 PE=1 SV=2	Celf4	1.52616e+06	1.20838e+06	1.85343e+06	1.52932e+06	1.18389e+06	1.24555e+06	1.15956e+06	1.19633e+06	1.59123e+06	1.20838e+06	1.63558e+06	1.37771e+06	1.43598e+06	1.11191e+06	4	1	2	2	3	3
PPT1_MOUSE	PPT1	11	11	823.3	0.140041	34467	Palmitoyl-protein thioesterase 1 OS=Mus musculus OX=10090 GN=Ppt1 PE=1 SV=2	Ppt1	2.2314e+07	2.24408e+07	2.39349e+07	2.28966e+07	1.83903e+07	2.07636e+07	2.23747e+07	2.05095e+07	2.32654e+07	2.24408e+07	2.11216e+07	2.14011e+07	2.3938e+07	2.14554e+07	11	11	12	5	7	11
IMA5_MOUSE	IMA5	1	1	25.54	0.140564	60144	Importin subunit alpha-5 OS=Mus musculus OX=10090 GN=Kpna1 PE=1 SV=2	Kpna1	16242.4	16913.2	11181.4	14779	30074	23310.9	15645.6	23010.2	16934.9	16913.2	9867.16	34997.6	26874.7	15002.8	0	0	0	1	1	0
FETUA_MOUSE	FETUA	1	1	65.27	0.140776	37302	Alpha-2-HS-glycoprotein OS=Mus musculus OX=10090 GN=Ahsg PE=1 SV=1	Ahsg	563799	207302	290705	353935	148231	254424	107220	169958	587836	207302	256536	172499	293321	102814	2	1	1	1	1	0
ARF2_MOUSE	ARF2	21	1	1835.8	0.140959	20733	ADP-ribosylation factor 2 OS=Mus musculus OX=10090 GN=Arf2 PE=1 SV=2	Arf2	353237	215801	182972	250670	156226	195333	107654	153071	368298	215801	161466	181802	225197	103231	1	0	0	1	1	1
BAF_MOUSE	BAF	2	2	85.7	0.1411	10096	Barrier-to-autointegration factor OS=Mus musculus OX=10090 GN=Banf1 PE=1 SV=1	Banf1	1.00956e+06	1.02302e+06	2.49202e+06	1.5082e+06	748360	928768	651926	776351	1.05261e+06	1.02302e+06	2.19911e+06	870879	1.07076e+06	625142	1	1	1	0	1	2
VATA_MOUSE	VATA	83	81	7612.27	0.141259	68283	V-type proton ATPase catalytic subunit A OS=Mus musculus OX=10090 GN=Atp6v1a PE=1 SV=2	Atp6v1a	4.62878e+08	4.85173e+08	4.74793e+08	4.74281e+08	4.75466e+08	5.10972e+08	5.09558e+08	4.98666e+08	4.82613e+08	4.85173e+08	4.18987e+08	5.53309e+08	5.89092e+08	4.88623e+08	92	83	67	89	89	80
PLCL1_MOUSE	PLCL1	3	3	85.34	0.141589	122594	Inactive phospholipase C-like protein 1 OS=Mus musculus OX=10090 GN=Plcl1 PE=1 SV=3	Plcl1	326701	430872	316132	357902	509920	383473	461374	451589	340630	430872	278974	593402	442100	442418	0	1	0	1	1	1
TCPA_MOUSE	TCPA	28	25	2055.36	0.141733	60411	T-complex protein 1 subunit alpha OS=Mus musculus OX=10090 GN=Tcp1 PE=1 SV=3	Tcp1	2.94189e+07	2.73031e+07	2.8412e+07	2.8378e+07	2.56711e+07	2.50929e+07	2.81941e+07	2.63194e+07	3.06732e+07	2.73031e+07	2.50725e+07	2.98739e+07	2.89291e+07	2.70358e+07	24	17	17	22	20	16
HNRPF_MOUSE	HNRPF	3	1	195.92	0.141968	45701	Heterogeneous nuclear ribonucleoprotein F OS=Mus musculus OX=10090 GN=Hnrnpf PE=1 SV=3	Hnrnpf	292301	121930	236726	216985	129608	139392	99011	122670	304763	121930	208901	150827	160703	94943.1	1	1	1	0	1	0
K0930_MOUSE	K0930	1	1	41.32	0.142287	45931	Uncharacterized protein KIAA0930 homolog OS=Mus musculus OX=10090 PE=1 SV=2	#VALUE!	30733.6	68956.3	55020.4	51570.1	110933	57090.7	109106	92376.3	32043.9	68956.3	48553.4	129094	65818.9	104623	0	0	0	0	0	0
CHM1A_MOUSE	CHM1A	2	2	79.32	0.142539	21594	Charged multivesicular body protein 1a OS=Mus musculus OX=10090 GN=Chmp1a PE=1 SV=1	Chmp1a	843669	813398	1.07278e+06	909948	741728	828953	644672	738451	879639	813398	946686	863162	955686	618186	2	2	2	1	0	2
SPTA1_MOUSE	SPTA1	9	6	380	0.142664	279693	Spectrin alpha chain, erythrocytic 1 OS=Mus musculus OX=10090 GN=Spta1 PE=1 SV=3	Spta1	1.95876e+06	606510	621776	1.06235e+06	376809	571642	356164	434872	2.04227e+06	606510	548693	438500	659037	341531	7	3	0	0	3	1
CDIPT_MOUSE	CDIPT	4	4	272.76	0.142841	23583	CDP-diacylglycerol--inositol 3-phosphatidyltransferase OS=Mus musculus OX=10090 GN=Cdipt PE=1 SV=1	Cdipt	2.04654e+06	2.58171e+06	2.63571e+06	2.42132e+06	3.09425e+06	2.56684e+06	3.9441e+06	3.20173e+06	2.13379e+06	2.58171e+06	2.32591e+06	3.60083e+06	2.95927e+06	3.78205e+06	3	1	3	3	4	3
FKB1A_MOUSE	FKB1A	6	6	397.16	0.144008	11915	Peptidyl-prolyl cis-trans isomerase FKBP1A OS=Mus musculus OX=10090 GN=Fkbp1a PE=1 SV=2	Fkbp1a	3.44266e+07	3.83318e+07	3.42962e+07	3.56849e+07	3.11516e+07	3.39192e+07	3.35097e+07	3.28602e+07	3.58944e+07	3.83318e+07	3.02651e+07	3.62517e+07	3.91049e+07	3.21329e+07	6	4	3	3	5	4
ARRD2_MOUSE	ARRD2	1	1	15.67	0.144203	44231	Arrestin domain-containing protein 2 OS=Mus musculus OX=10090 GN=Arrdc2 PE=2 SV=1	Arrdc2	773597	708874	561484	681319	956351	720174	1.31487e+06	997132	806580	708874	495488	1.11292e+06	830276	1.26085e+06	0	0	0	0	0	0
UCRI_MOUSE	UCRI	19	18	1448.43	0.144352	29349	Cytochrome b-c1 complex subunit Rieske, mitochondrial OS=Mus musculus OX=10090 GN=Uqcrfs1 PE=1 SV=1	Uqcrfs1	1.06055e+08	1.07287e+08	1.05984e+08	1.06442e+08	1.10489e+08	1.1242e+08	1.31794e+08	1.18234e+08	1.10577e+08	1.07287e+08	9.3527e+07	1.28578e+08	1.29607e+08	1.26379e+08	17	17	14	12	19	16
ICA69_MOUSE	ICA69	3	3	62.98	0.144485	54290	Islet cell autoantigen 1 OS=Mus musculus OX=10090 GN=Ica1 PE=1 SV=3	Ica1	90345.8	152036	166785	136389	227507	208484	158907	198299	94197.8	152036	147181	264753	240358	152378	0	0	0	2	0	0
MAP1B_MOUSE	MAP1B	122	117	8862.26	0.144735	270089	Microtubule-associated protein 1B OS=Mus musculus OX=10090 GN=Map1b PE=1 SV=2	Map1b	1.90369e+08	1.96015e+08	1.88265e+08	1.9155e+08	1.96343e+08	1.95258e+08	2.07645e+08	1.99749e+08	1.98485e+08	1.96015e+08	1.66137e+08	2.28487e+08	2.2511e+08	1.99114e+08	102	87	83	100	97	94
RFOX1_MOUSE	RFOX1	3	2	180.23	0.144755	42652	RNA binding protein fox-1 homolog 1 OS=Mus musculus OX=10090 GN=Rbfox1 PE=1 SV=3	Rbfox1	1.05687e+06	799092	1.19611e+06	1.01736e+06	864775	799333	718625	794244	1.10193e+06	799092	1.05552e+06	1.00635e+06	921538	689100	2	1	1	1	0	1
PPCE_MOUSE	PPCE	7	7	352.72	0.145037	80700	Prolyl endopeptidase OS=Mus musculus OX=10090 GN=Prep PE=1 SV=1	Prep	1.69561e+06	1.59512e+06	1.45644e+06	1.58239e+06	1.94345e+06	1.72751e+06	1.66346e+06	1.77814e+06	1.7679e+06	1.59512e+06	1.28525e+06	2.26163e+06	1.99162e+06	1.59512e+06	5	4	3	4	5	6
HNRPD_MOUSE	HNRPD	13	11	749.25	0.145599	38330	Heterogeneous nuclear ribonucleoprotein D0 OS=Mus musculus OX=10090 GN=Hnrnpd PE=1 SV=2	Hnrnpd	1.76292e+07	1.05458e+07	1.61727e+07	1.47826e+07	1.28894e+07	8.91826e+06	8.69626e+06	1.0168e+07	1.83809e+07	1.05458e+07	1.42718e+07	1.49996e+07	1.02817e+07	8.33897e+06	11	7	7	9	7	4
TPBG_MOUSE	TPBG	2	2	75.01	0.145723	46422	Trophoblast glycoprotein OS=Mus musculus OX=10090 GN=Tpbg PE=1 SV=3	Tpbg	263190	306389	299555	289711	265134	238479	272541	258718	274411	306389	264346	308541	274938	261344	1	1	1	1	0	1
VTI1A_MOUSE	VTI1A	2	1	58.92	0.145795	24971	Vesicle transport through interaction with t-SNAREs homolog 1A OS=Mus musculus OX=10090 GN=Vti1a PE=1 SV=1	Vti1a	86959.7	88015.2	91207.6	88727.5	61491.8	80775.3	32347.7	58204.9	90667.2	88015.2	80487.2	71559	93124.5	31018.7	1	0	0	0	0	0
RL15_MOUSE	RL15	8	8	574.99	0.146045	24131	60S ribosomal protein L15 OS=Mus musculus OX=10090 GN=Rpl15 PE=1 SV=4	Rpl15	1.83559e+07	2.11488e+07	2.67396e+07	2.20814e+07	1.71073e+07	1.88442e+07	1.74262e+07	1.77926e+07	1.91385e+07	2.11488e+07	2.35967e+07	1.9908e+07	2.17252e+07	1.67102e+07	6	11	10	8	7	8
STX4_MOUSE	STX4	2	2	105.43	0.147339	34144	Syntaxin-4 OS=Mus musculus OX=10090 GN=Stx4 PE=1 SV=1	Stx4	135603	87149.4	122091	114948	130252	159892	263983	184709	141385	87149.4	107740	151576	184337	253137	0	0	0	0	0	1
RAP2B_MOUSE	RAP2B	12	5	1035.2	0.147608	20491	Ras-related protein Rap-2b OS=Mus musculus OX=10090 GN=Rap2b PE=1 SV=1	Rap2b	3.86641e+06	4.11194e+06	3.98092e+06	3.98642e+06	5.40369e+06	4.11757e+06	4.44203e+06	4.65443e+06	4.03125e+06	4.11194e+06	3.513e+06	6.28837e+06	4.74707e+06	4.25953e+06	4	2	1	5	3	2
BORG4_MOUSE	BORG4	6	5	225.57	0.147827	37846	Cdc42 effector protein 4 OS=Mus musculus OX=10090 GN=Cdc42ep4 PE=1 SV=1	Cdc42ep4	508655	377265	482187	456036	764528	511707	544150	606795	530342	377265	425511	889695	589939	521793	0	0	1	1	1	1
SAR1B_MOUSE	SAR1B	9	5	438.31	0.149094	22367	GTP-binding protein SAR1b OS=Mus musculus OX=10090 GN=Sar1b PE=1 SV=1	Sar1b	4.90457e+06	4.88486e+06	6.85648e+06	5.54864e+06	4.05028e+06	4.98953e+06	3.96568e+06	4.33517e+06	5.11368e+06	4.88486e+06	6.05058e+06	4.71338e+06	5.75235e+06	3.80275e+06	2	4	4	5	4	2
TRIM3_MOUSE	TRIM3	7	6	486.83	0.149637	80724	Tripartite motif-containing protein 3 OS=Mus musculus OX=10090 GN=Trim3 PE=1 SV=1	Trim3	1.70181e+06	1.60465e+06	1.4672e+06	1.59122e+06	1.504e+06	1.279e+06	1.4634e+06	1.41547e+06	1.77436e+06	1.60465e+06	1.29475e+06	1.75023e+06	1.47454e+06	1.40327e+06	4	4	1	4	2	3
AT8A2_MOUSE	AT8A2	2	1	91.48	0.15015	129333	Phospholipid-transporting ATPase IB OS=Mus musculus OX=10090 GN=Atp8a2 PE=1 SV=1	Atp8a2	12254.9	35479.2	35057.6	27597.2	58667.6	33832.5	70403.1	54301.1	12777.4	35479.2	30937	68272.5	39004.9	67510.6	0	0	0	0	0	1
PLST_MOUSE;PLSI_MOUSE	PLST	11	11	612.49	0.150755	70697	Plastin-3 OS=Mus musculus OX=10090 GN=Pls3 PE=1 SV=3	Pls3	3.1747e+06	3.06613e+06	3.55867e+06	3.2665e+06	3.62516e+06	3.40496e+06	3.67853e+06	3.56955e+06	3.31006e+06	3.06613e+06	3.14038e+06	4.21866e+06	3.92552e+06	3.52739e+06	7	7	6	7	6	6
TTC7B_MOUSE	TTC7B	11	9	335.9	0.150761	94144	Tetratricopeptide repeat protein 7B OS=Mus musculus OX=10090 GN=Ttc7b PE=1 SV=1	Ttc7b	2.66194e+06	2.54335e+06	2.49344e+06	2.56624e+06	2.59042e+06	2.73115e+06	2.78131e+06	2.70096e+06	2.77543e+06	2.54335e+06	2.20036e+06	3.01452e+06	3.1487e+06	2.66704e+06	4	2	3	4	3	3
QCR2_MOUSE	QCR2	56	55	4482.27	0.150939	48205	Cytochrome b-c1 complex subunit 2, mitochondrial OS=Mus musculus OX=10090 GN=Uqcrc2 PE=1 SV=1	Uqcrc2	2.78228e+08	3.08665e+08	2.75118e+08	2.87337e+08	2.96963e+08	3.20746e+08	3.11757e+08	3.09822e+08	2.9009e+08	3.08665e+08	2.42781e+08	3.45581e+08	3.69783e+08	2.98948e+08	51	40	42	53	48	36
EWS_MOUSE	EWS	3	2	134.38	0.150942	68420	RNA-binding protein EWS OS=Mus musculus OX=10090 GN=Ewsr1 PE=1 SV=2	Ewsr1	3.07133e+06	2.15982e+06	3.02378e+06	2.75165e+06	2.24376e+06	2.24602e+06	2.15072e+06	2.2135e+06	3.20228e+06	2.15982e+06	2.66837e+06	2.6111e+06	2.58939e+06	2.06236e+06	2	2	2	2	2	2
BUB3_MOUSE	BUB3	2	2	105.91	0.151038	36931	Mitotic checkpoint protein BUB3 OS=Mus musculus OX=10090 GN=Bub3 PE=1 SV=2	Bub3	635743	478151	879235	664377	536074	238357	427270	400567	662848	478151	775891	623839	274798	409715	2	1	1	2	1	0
IPO7_MOUSE	IPO7	13	13	567.55	0.151413	119410	Importin-7 OS=Mus musculus OX=10090 GN=Ipo7 PE=1 SV=2	Ipo7	5.03711e+06	3.2897e+06	3.29791e+06	3.87491e+06	3.0608e+06	2.79852e+06	2.96931e+06	2.94288e+06	5.25187e+06	3.2897e+06	2.91028e+06	3.56191e+06	3.22637e+06	2.84732e+06	2	7	7	5	5	7
RPGF4_MOUSE	RPGF4	9	8	314.89	0.15143	115418	Rap guanine nucleotide exchange factor 4 OS=Mus musculus OX=10090 GN=Rapgef4 PE=1 SV=1	Rapgef4	1.23564e+06	1.22178e+06	1.24719e+06	1.23487e+06	734087	710477	89404.2	511323	1.28832e+06	1.22178e+06	1.10059e+06	854269	819098	85731	3	6	5	3	1	0
CALR_MOUSE	CALR	32	31	2242.93	0.151923	47965	Calreticulin OS=Mus musculus OX=10090 GN=Calr PE=1 SV=1	Calr	1.758e+08	1.91159e+08	1.81068e+08	1.82676e+08	1.87902e+08	2.15464e+08	1.93948e+08	1.99105e+08	1.83295e+08	1.91159e+08	1.59785e+08	2.18665e+08	2.48405e+08	1.8598e+08	28	35	23	26	28	28
PLCX3_MOUSE	PLCX3	5	4	229.54	0.151971	36290	PI-PLC X domain-containing protein 3 OS=Mus musculus OX=10090 GN=Plcxd3 PE=1 SV=1	Plcxd3	588048	420327	624009	544128	929301	576041	771277	758873	613120	420327	550663	1.08144e+06	664109	739588	2	2	1	2	2	1
BIN2_MOUSE	BIN2	3	1	162.19	0.152748	52522	Bridging integrator 2 OS=Mus musculus OX=10090 GN=Bin2 PE=1 SV=1	Bin2	40204.1	23370.3	11470.8	25015.1	17952.6	2936.11	7060.83	9316.53	41918.2	23370.3	10122.6	20891.8	3384.99	6770.73	0	0	0	1	0	0
MAOM_MOUSE	MAOM	7	6	310.48	0.152792	65757	NAD-dependent malic enzyme, mitochondrial OS=Mus musculus OX=10090 GN=Me2 PE=1 SV=1	Me2	2.10646e+06	1.43072e+06	1.45876e+06	1.66531e+06	3.15625e+06	1.84275e+06	2.20169e+06	2.40023e+06	2.19627e+06	1.43072e+06	1.2873e+06	3.67298e+06	2.12448e+06	2.11123e+06	2	4	3	3	3	4
DNAI7_MOUSE	DNAI7	2	1	44.74	0.15316	84912	Dynein axonemal intermediate chain 7 OS=Mus musculus OX=10090 GN=Dnai7 PE=1 SV=1	Dnai7	196518	33709.6	12160.6	80796	15651	10766.3	3708.72	10042	204896	33709.6	10731.3	18213.4	12412.3	3556.34	0	0	0	0	0	0
KPRA_MOUSE	KPRA	3	1	139.49	0.153308	39407	Phosphoribosyl pyrophosphate synthase-associated protein 1 OS=Mus musculus OX=10090 GN=Prpsap1 PE=1 SV=1	Prpsap1	81798	73210.6	74586.4	76531.6	99399.5	75535.9	101271	92068.9	85285.4	73210.6	65819.6	115673	87084.1	97110.6	0	1	1	0	0	1
NEO1_MOUSE	NEO1	4	4	196.8	0.153324	163058	Neogenin OS=Mus musculus OX=10090 GN=Neo1 PE=1 SV=1	Neo1	350582	309170	437785	365846	486758	384341	536764	469287	365529	309170	386328	566448	443100	514711	1	2	2	2	2	2
RBM41_MOUSE	RBM41	1	1	28.85	0.153435	47486	RNA-binding protein 41 OS=Mus musculus OX=10090 GN=Rbm41 PE=2 SV=1	Rbm41	2.52831e+06	2.38432e+06	1.39287e+06	2.10184e+06	821170	1.99641e+06	622689	1.14676e+06	2.63611e+06	2.38432e+06	1.22916e+06	955610	2.30163e+06	597106	1	0	0	1	0	0
B4GN1_MOUSE	B4GN1	1	1	25.22	0.15406	59175	Beta-1,4 N-acetylgalactosaminyltransferase 1 OS=Mus musculus OX=10090 GN=B4galnt1 PE=1 SV=1	B4galnt1	59171.6	45336.8	53836.9	52781.8	80763.4	60647.3	58212.9	66541.2	61694.4	45336.8	47508.9	93985.8	69919.2	55821.2	0	1	1	0	1	0
AIFM3_MOUSE	AIFM3	1	1	19.5	0.154084	66750	Apoptosis-inducing factor 3 OS=Mus musculus OX=10090 GN=Aifm3 PE=1 SV=1	Aifm3	151722	203212	196765	183899	184630	278240	297620	253496	158191	203212	173637	214857	320778	285392	0	0	0	0	0	0
BCAT1_MOUSE	BCAT1	3	3	129.73	0.154278	42764	Branched-chain-amino-acid aminotransferase, cytosolic OS=Mus musculus OX=10090 GN=Bcat1 PE=1 SV=2	Bcat1	1.08773e+06	873392	836023	932381	1.22736e+06	1.10545e+06	996889	1.1099e+06	1.13411e+06	873392	737757	1.4283e+06	1.27445e+06	955931	2	2	1	3	1	2
ATRN_MOUSE	ATRN	1	1	49.67	0.154374	157954	Attractin OS=Mus musculus OX=10090 GN=Atrn PE=1 SV=3	Atrn	38630.2	31168.1	27491.7	32430	77123.7	45751.8	35170.5	52682	40277.2	31168.1	24260.4	89750.2	52746.5	33725.5	0	0	1	0	1	0
HPCL4_MOUSE	HPCL4	23	13	1568.1	0.154845	22201	Hippocalcin-like protein 4 OS=Mus musculus OX=10090 GN=Hpcal4 PE=1 SV=3	Hpcal4	2.64949e+07	2.59154e+07	2.96853e+07	2.73652e+07	2.19415e+07	2.58514e+07	2.53295e+07	2.43741e+07	2.76245e+07	2.59154e+07	2.61962e+07	2.55337e+07	2.98037e+07	2.42888e+07	10	11	9	11	11	13
ATPA_MOUSE	ATPA	84	78	8003.11	0.155013	59716	ATP synthase subunit alpha, mitochondrial OS=Mus musculus OX=10090 GN=Atp5f1a PE=1 SV=1	Atp5f1a	1.59055e+09	1.64819e+09	1.47509e+09	1.57128e+09	1.69557e+09	1.61083e+09	1.781e+09	1.6958e+09	1.65836e+09	1.64819e+09	1.30171e+09	1.97316e+09	1.8571e+09	1.70782e+09	80	86	66	89	88	73
HS12A_MOUSE;HS12B_MOUSE	HS12A	43	42	2761.1	0.155335	74824	Heat shock 70 kDa protein 12A OS=Mus musculus OX=10090 GN=Hspa12a PE=1 SV=1	Hspa12a	5.0009e+07	5.19688e+07	4.92584e+07	5.04121e+07	5.22587e+07	5.10735e+07	5.36191e+07	5.23171e+07	5.21411e+07	5.19688e+07	4.34686e+07	6.08144e+07	5.88817e+07	5.14162e+07	26	25	21	26	30	23
PLEC_MOUSE	PLEC	89	79	4497.46	0.155359	533861	Plectin OS=Mus musculus OX=10090 GN=Plec PE=1 SV=3	Plec	3.06088e+07	3.03941e+07	3.83097e+07	3.31042e+07	2.86889e+07	3.02152e+07	2.55061e+07	2.81367e+07	3.19138e+07	3.03941e+07	3.38068e+07	3.33858e+07	3.48346e+07	2.44581e+07	59	52	53	53	45	39
SYMC_MOUSE	SYMC	8	8	462.56	0.155442	101366	Methionine--tRNA ligase, cytoplasmic OS=Mus musculus OX=10090 GN=Mars1 PE=1 SV=1	Mars1	2.93819e+06	2.74825e+06	3.40108e+06	3.02917e+06	2.81036e+06	2.69486e+06	2.38063e+06	2.62862e+06	3.06346e+06	2.74825e+06	3.00132e+06	3.27046e+06	3.10686e+06	2.28282e+06	5	5	4	3	4	1
MARCS_MOUSE	MARCS	17	16	1189.47	0.155959	29644	Myristoylated alanine-rich C-kinase substrate OS=Mus musculus OX=10090 GN=Marcks PE=1 SV=2	Marcks	2.92636e+07	3.06438e+07	3.3508e+07	3.11385e+07	3.18206e+07	3.55696e+07	4.07712e+07	3.60538e+07	3.05113e+07	3.06438e+07	2.95695e+07	3.70302e+07	4.10076e+07	3.90961e+07	11	10	13	11	16	15
RM21_MOUSE	RM21	1	1	34.06	0.156002	23352	39S ribosomal protein L21, mitochondrial OS=Mus musculus OX=10090 GN=Mrpl21 PE=1 SV=1	Mrpl21	7605.4	39324.5	28701	25210.3	55993.7	47433.3	45946	49791	7929.66	39324.5	25327.5	65160.9	54685.1	44058.3	0	0	0	0	0	0
NCPR_MOUSE	NCPR	16	15	781.43	0.156398	76995	NADPH--cytochrome P450 reductase OS=Mus musculus OX=10090 GN=Por PE=1 SV=2	Por	7.47898e+06	7.73268e+06	7.95114e+06	7.72093e+06	8.59477e+06	7.80021e+06	8.15672e+06	8.1839e+06	7.79784e+06	7.73268e+06	7.01657e+06	1.00019e+07	8.99274e+06	7.8216e+06	7	5	7	6	8	9
GGA1_MOUSE	GGA1	3	2	134.73	0.156977	69928	ADP-ribosylation factor-binding protein GGA1 OS=Mus musculus OX=10090 GN=Gga1 PE=1 SV=1	Gga1	157956	136322	140218	144832	153952	67512.2	70058.4	97174.1	164691	136322	123737	179156	77833.7	67180	1	1	2	1	0	0
CA021_MOUSE	CA021	1	1	20.11	0.157356	13874	Uncharacterized protein C1orf21 homolog OS=Mus musculus OX=10090 PE=1 SV=1	#VALUE!	75128	75116.3	131876	94040.2	34835.9	78693	56305.2	56611.3	78331.1	75116.3	116376	40539.1	90723.8	53991.9	0	0	1	1	0	0
MAL2_MOUSE	MAL2	2	2	253.5	0.157553	19082	Protein MAL2 OS=Mus musculus OX=10090 GN=Mal2 PE=1 SV=1	Mal2	9.31651e+06	1.05447e+07	9.72888e+06	9.86335e+06	1.09463e+07	1.00623e+07	1.11435e+07	1.07174e+07	9.71372e+06	1.05447e+07	8.58536e+06	1.27384e+07	1.16006e+07	1.06857e+07	1	1	2	2	2	1
SYFA_MOUSE	SYFA	16	16	1046.03	0.157788	57563	Phenylalanine--tRNA ligase alpha subunit OS=Mus musculus OX=10090 GN=Farsa PE=1 SV=1	Farsa	1.18047e+07	1.04547e+07	1.30375e+07	1.17656e+07	1.05265e+07	1.08089e+07	8.7361e+06	1.00239e+07	1.2308e+07	1.04547e+07	1.15051e+07	1.22499e+07	1.24615e+07	8.37717e+06	12	10	7	11	9	9
AGAP2_MOUSE	AGAP2	17	15	671.36	0.15829	124434	Arf-GAP with GTPase, ANK repeat and PH domain-containing protein 2 OS=Mus musculus OX=10090 GN=Agap2 PE=1 SV=1	Agap2	5.0788e+06	4.97128e+06	5.63518e+06	5.22842e+06	5.12646e+06	4.31188e+06	4.6298e+06	4.68938e+06	5.29534e+06	4.97128e+06	4.97282e+06	5.96575e+06	4.97109e+06	4.43958e+06	4	4	3	6	3	8
CYRIB_MOUSE	CYRIB	19	13	1345.65	0.158445	36753	CYFIP-related Rac1 interactor B OS=Mus musculus OX=10090 GN=Cyrib PE=1 SV=1	Cyrib	1.34182e+07	1.46491e+07	1.45614e+07	1.42096e+07	1.48434e+07	1.49077e+07	1.69735e+07	1.55749e+07	1.39903e+07	1.46491e+07	1.28498e+07	1.72736e+07	1.71868e+07	1.62761e+07	12	9	10	12	11	15
SEPT6_MOUSE	SEPT6	30	12	2103.08	0.15854	49588	Septin-6 OS=Mus musculus OX=10090 GN=Septin6 PE=1 SV=4	Septin6	3.0351e+07	2.97137e+07	2.72578e+07	2.91075e+07	3.19264e+07	3.30129e+07	2.96119e+07	3.15171e+07	3.16451e+07	2.97137e+07	2.40539e+07	3.71533e+07	3.80601e+07	2.83953e+07	8	11	9	9	14	9
WIPF3_MOUSE	WIPF3	9	8	376.1	0.158806	49422	WAS/WASL-interacting protein family member 3 OS=Mus musculus OX=10090 GN=Wipf3 PE=1 SV=1	Wipf3	3.69981e+06	3.05791e+06	2.50984e+06	3.08918e+06	3.70895e+06	3.49891e+06	4.11004e+06	3.77263e+06	3.85755e+06	3.05791e+06	2.21483e+06	4.31617e+06	4.03384e+06	3.94117e+06	1	3	2	2	2	1
DCTN6_MOUSE	DCTN6	1	1	14.7	0.158872	20657	Dynactin subunit 6 OS=Mus musculus OX=10090 GN=Dctn6 PE=1 SV=1	Dctn6	933971	959405	803124	898833	840285	811373	769153	806937	973791	959405	708726	977854	935419	737552	0	0	0	0	0	0
TM40L_MOUSE	TM40L	4	4	189.75	0.159128	33983	Mitochondrial import receptor subunit TOM40B OS=Mus musculus OX=10090 GN=Tomm40l PE=1 SV=1	Tomm40l	1.30421e+06	1.31145e+06	1.07914e+06	1.2316e+06	1.58437e+06	1.38251e+06	1.31136e+06	1.42608e+06	1.35981e+06	1.31145e+06	952303	1.84375e+06	1.59387e+06	1.25748e+06	3	2	1	4	4	3
RTN1_MOUSE	RTN1	29	26	2030.54	0.159281	83521	Reticulon-1 OS=Mus musculus OX=10090 GN=Rtn1 PE=1 SV=1	Rtn1	9.19905e+07	1.12247e+08	9.91407e+07	1.01126e+08	1.13343e+08	1.07815e+08	1.15071e+08	1.12077e+08	9.59125e+07	1.12247e+08	8.74879e+07	1.31899e+08	1.24299e+08	1.10344e+08	19	23	24	23	24	17
L1CAM_MOUSE	L1CAM	21	21	1115.42	0.15948	140881	Neural cell adhesion molecule L1 OS=Mus musculus OX=10090 GN=L1cam PE=1 SV=1	L1cam	1.41339e+07	1.52233e+07	1.24989e+07	1.3952e+07	1.50612e+07	1.546e+07	1.56411e+07	1.53875e+07	1.47365e+07	1.52233e+07	1.10298e+07	1.7527e+07	1.78236e+07	1.49985e+07	12	13	13	14	9	15
RBM8A_MOUSE	RBM8A	2	2	105.29	0.160275	19877	RNA-binding protein 8A OS=Mus musculus OX=10090 GN=Rbm8a PE=1 SV=4	Rbm8a	448154	259243	794431	500609	272804	211790	282119	255571	467261	259243	701055	317466	244169	270528	1	1	2	0	1	2
TOLIP_MOUSE	TOLIP	6	6	403.94	0.16049	30325	Toll-interacting protein OS=Mus musculus OX=10090 GN=Tollip PE=1 SV=1	Tollip	8.24972e+06	8.5469e+06	9.35709e+06	8.7179e+06	7.25753e+06	8.62804e+06	7.56276e+06	7.81611e+06	8.60145e+06	8.5469e+06	8.25727e+06	8.44572e+06	9.94712e+06	7.25204e+06	6	5	5	7	5	3
CAP2_MOUSE	CAP2	24	23	1302.22	0.160731	52829	Adenylyl cyclase-associated protein 2 OS=Mus musculus OX=10090 GN=Cap2 PE=1 SV=1	Cap2	3.09393e+07	3.09408e+07	3.42299e+07	3.20367e+07	3.40792e+07	3.42492e+07	3.35106e+07	3.39463e+07	3.22585e+07	3.09408e+07	3.02066e+07	3.96586e+07	3.94853e+07	3.21338e+07	12	15	11	21	18	15
CK068_MOUSE	CK068	3	3	142.12	0.160895	31826	UPF0696 protein C11orf68 homolog OS=Mus musculus OX=10090 GN=Bles03 PE=1 SV=2	Bles03	461150	506142	499345	488879	664823	487699	584949	579157	480811	506142	440653	773666	562260	560916	1	3	2	3	2	2
KCMA1_MOUSE	KCMA1	11	9	454.12	0.160982	134310	Calcium-activated potassium channel subunit alpha-1 OS=Mus musculus OX=10090 GN=Kcnma1 PE=1 SV=2	Kcnma1	2.88614e+06	3.41346e+06	3.2546e+06	3.18473e+06	3.39892e+06	3.50852e+06	4.4097e+06	3.77238e+06	3.00919e+06	3.41346e+06	2.87206e+06	3.95538e+06	4.04491e+06	4.22852e+06	4	3	3	4	5	3
A16L1_MOUSE	A16L1	2	1	93.08	0.161728	68130	Autophagy-related protein 16-1 OS=Mus musculus OX=10090 GN=Atg16l1 PE=1 SV=1	Atg16l1	65847.1	54450.5	64806.4	61701.3	41969	56284.7	55156.6	51136.8	68654.5	54450.5	57189.2	48840	64889.7	52890.5	0	0	1	1	0	1
LGAT1_MOUSE	LGAT1	6	6	241.1	0.161822	43060	Acyl-CoA:lysophosphatidylglycerol acyltransferase 1 OS=Mus musculus OX=10090 GN=Lpgat1 PE=1 SV=1	Lpgat1	966823	887736	970563	941708	1.01592e+06	960188	1.02577e+06	1.00063e+06	1.00804e+06	887736	856484	1.18225e+06	1.10698e+06	983629	5	3	1	5	4	4
NRBP2_MOUSE	NRBP2	1	1	61.4	0.162546	57312	Nuclear receptor-binding protein 2 OS=Mus musculus OX=10090 GN=Nrbp2 PE=1 SV=2	Nrbp2	159101	95707.7	101635	118815	85904.7	75753.2	96801.7	86153.2	165885	95707.7	89689	99968.8	87334.6	92824.5	0	1	1	0	0	2
CCKN_MOUSE	CCKN	2	1	60.5	0.163197	12762	Cholecystokinin OS=Mus musculus OX=10090 GN=Cck PE=1 SV=3	Cck	568722	565832	616689	583748	394510	447808	594430	478916	592969	565832	544204	459098	516270	570008	0	0	1	0	0	0
NDUS7_MOUSE	NDUS7	12	11	729.12	0.163307	24667	NADH dehydrogenase [ubiquinone] iron-sulfur protein 7, mitochondrial OS=Mus musculus OX=10090 GN=Ndufs7 PE=1 SV=1	Ndufs7	2.46313e+07	2.70363e+07	2.28713e+07	2.48463e+07	2.61124e+07	2.89844e+07	2.69885e+07	2.73618e+07	2.56814e+07	2.70363e+07	2.0183e+07	3.03874e+07	3.34157e+07	2.58797e+07	8	7	9	9	10	10
SEPT3_MOUSE	SEPT3	18	17	942.71	0.163734	40013	Neuronal-specific septin-3 OS=Mus musculus OX=10090 GN=Septin3 PE=1 SV=2	Septin3	4.63317e+07	4.7594e+07	4.56947e+07	4.65401e+07	4.82511e+07	5.04701e+07	4.68949e+07	4.85387e+07	4.8307e+07	4.7594e+07	4.03238e+07	5.61506e+07	5.81861e+07	4.49682e+07	13	10	7	7	10	9
S38A3_MOUSE	S38A3	3	3	204.28	0.163936	55555	Sodium-coupled neutral amino acid transporter 3 OS=Mus musculus OX=10090 GN=Slc38a3 PE=1 SV=1	Slc38a3	3.78753e+06	4.07857e+06	5.10788e+06	4.32466e+06	5.01842e+06	5.23387e+06	4.8278e+06	5.0267e+06	3.94901e+06	4.07857e+06	4.50751e+06	5.84002e+06	6.03404e+06	4.62944e+06	4	2	3	2	4	4
RPGFL_MOUSE	RPGFL	1	1	25.51	0.164197	73649	Rap guanine nucleotide exchange factor-like 1 OS=Mus musculus OX=10090 GN=Rapgefl1 PE=1 SV=2	Rapgefl1	19094.8	15310.9	30703.3	21703	13930.1	11316.7	1874.81	9040.55	19909	15310.9	27094.4	16210.7	13046.9	1797.78	0	1	1	0	0	0
PHS2_MOUSE	PHS2	1	1	24.41	0.1645	14821	Pterin-4-alpha-carbinolamine dehydratase 2 OS=Mus musculus OX=10090 GN=Pcbd2 PE=1 SV=2	Pcbd2	76289.1	67704.4	71185.4	71726.3	72262.4	87054	81157.5	80158	79541.7	67704.4	62818.3	84093.1	100363	77823.1	1	1	0	0	0	0
ATX2L_MOUSE	ATX2L	8	8	398.11	0.164583	110580	Ataxin-2-like protein OS=Mus musculus OX=10090 GN=Atxn2l PE=1 SV=1	Atxn2l	3.2693e+06	3.79852e+06	4.22262e+06	3.76348e+06	2.8009e+06	3.55578e+06	3.14227e+06	3.16632e+06	3.40869e+06	3.79852e+06	3.7263e+06	3.25946e+06	4.0994e+06	3.01317e+06	7	4	5	5	5	4
LONM_MOUSE	LONM	35	33	1928.49	0.164875	105776	Lon protease homolog, mitochondrial OS=Mus musculus OX=10090 GN=Lonp1 PE=1 SV=2	Lonp1	2.37518e+07	2.12511e+07	2.00201e+07	2.16743e+07	2.53937e+07	2.25046e+07	2.41371e+07	2.40118e+07	2.47645e+07	2.12511e+07	1.7667e+07	2.95511e+07	2.59452e+07	2.31454e+07	24	22	14	28	25	19
TBB4A_MOUSE	TBB4A	86	11	8904.37	0.165043	49554	Tubulin beta-4A chain OS=Mus musculus OX=10090 GN=Tubb4a PE=1 SV=3	Tubb4a	1.39288e+08	1.39131e+08	1.44441e+08	1.40953e+08	1.54344e+08	1.40326e+08	1.522e+08	1.48957e+08	1.45227e+08	1.39131e+08	1.27463e+08	1.79612e+08	1.6178e+08	1.45947e+08	8	12	11	11	14	10
CYC_MOUSE;CYC2_MOUSE	CYC	24	23	2662.21	0.165326	11598	Cytochrome c, somatic OS=Mus musculus OX=10090 GN=Cycs PE=1 SV=2	Cycs	2.43819e+08	2.23183e+08	1.77324e+08	2.14775e+08	2.54094e+08	2.38628e+08	2.6363e+08	2.52117e+08	2.54215e+08	2.23183e+08	1.56482e+08	2.95693e+08	2.7511e+08	2.52799e+08	28	34	20	29	28	26
IQEC1_MOUSE	IQEC1	21	14	1158.07	0.16588	107948	IQ motif and SEC7 domain-containing protein 1 OS=Mus musculus OX=10090 GN=Iqsec1 PE=1 SV=2	Iqsec1	7.47314e+06	8.33764e+06	9.38255e+06	8.39778e+06	6.97081e+06	8.0831e+06	6.55438e+06	7.20277e+06	7.79176e+06	8.33764e+06	8.27974e+06	8.11206e+06	9.31887e+06	6.28509e+06	10	14	9	6	9	6
AUHM_MOUSE	AUHM	13	11	720.84	0.165911	33374	Methylglutaconyl-CoA hydratase, mitochondrial OS=Mus musculus OX=10090 GN=Auh PE=1 SV=1	Auh	1.44148e+07	1.52169e+07	1.46165e+07	1.47494e+07	1.48023e+07	1.6519e+07	1.88033e+07	1.67082e+07	1.50294e+07	1.52169e+07	1.28985e+07	1.72257e+07	1.90445e+07	1.80307e+07	9	8	9	9	9	8
ACOT9_MOUSE;ACO10_MOUSE	ACOT9	16	14	847.78	0.166425	50528	Acyl-coenzyme A thioesterase 9, mitochondrial OS=Mus musculus OX=10090 GN=Acot9 PE=1 SV=1	Acot9	1.03576e+07	9.94816e+06	8.64152e+06	9.64911e+06	1.2078e+07	1.05746e+07	1.02034e+07	1.0952e+07	1.07992e+07	9.94816e+06	7.6258e+06	1.40554e+07	1.21913e+07	9.7842e+06	9	10	9	10	9	7
EF1B_MOUSE	EF1B	15	14	1057.48	0.16652	24678	Elongation factor 1-beta OS=Mus musculus OX=10090 GN=Eef1b PE=1 SV=5	Eef1b	3.79654e+07	3.59733e+07	3.58808e+07	3.66065e+07	3.33247e+07	3.66464e+07	3.33408e+07	3.44373e+07	3.95841e+07	3.59733e+07	3.16634e+07	3.87806e+07	4.22491e+07	3.1971e+07	11	13	8	10	6	6
CLUS_MOUSE	CLUS	13	12	577.55	0.166531	51623	Clusterin OS=Mus musculus OX=10090 GN=Clu PE=1 SV=1	Clu	9.3966e+06	9.542e+06	1.01182e+07	9.68562e+06	8.10723e+06	8.91981e+06	9.57741e+06	8.86815e+06	9.79723e+06	9.542e+06	8.92896e+06	9.43452e+06	1.02835e+07	9.18392e+06	9	10	4	9	8	8
NOE2_MOUSE	NOE2	2	2	100.09	0.166859	50688	Noelin-2 OS=Mus musculus OX=10090 GN=Olfm2 PE=1 SV=2	Olfm2	600326	486620	549687	545544	510355	482146	391761	461421	625921	486620	485077	593908	555858	375666	2	2	2	2	2	0
DJC11_MOUSE	DJC11	18	16	875.16	0.167359	63194	DnaJ homolog subfamily C member 11 OS=Mus musculus OX=10090 GN=Dnajc11 PE=1 SV=2	Dnajc11	7.64192e+06	7.98241e+06	6.61595e+06	7.41343e+06	8.86147e+06	8.09148e+06	7.88917e+06	8.28071e+06	7.96774e+06	7.98241e+06	5.83832e+06	1.03122e+07	9.32853e+06	7.56504e+06	10	9	8	10	10	6
NFS1_MOUSE	NFS1	11	11	536.33	0.167366	50538	Cysteine desulfurase, mitochondrial OS=Mus musculus OX=10090 GN=Nfs1 PE=1 SV=3	Nfs1	4.68117e+06	5.00928e+06	4.70783e+06	4.79943e+06	5.14183e+06	4.88049e+06	5.02801e+06	5.01678e+06	4.88075e+06	5.00928e+06	4.15447e+06	5.98363e+06	5.62663e+06	4.82143e+06	5	4	6	9	6	6
DPY30_MOUSE	DPY30	2	2	136.76	0.167655	11206	Protein dpy-30 homolog OS=Mus musculus OX=10090 GN=Dpy30 PE=1 SV=1	Dpy30	749188	706066	518058	657771	355352	462921	617835	478703	781130	706066	457166	413530	533693	592451	2	1	1	2	2	1
RABE1_MOUSE	RABE1	4	3	126.42	0.167683	99462	Rab GTPase-binding effector protein 1 OS=Mus musculus OX=10090 GN=Rabep1 PE=1 SV=2	Rabep1	447746	465062	415534	442781	646354	450981	517196	538177	466836	465062	366693	752173	519928	495946	3	1	0	2	0	1
COQ9_MOUSE	COQ9	9	7	445.21	0.168291	35061	Ubiquinone biosynthesis protein COQ9, mitochondrial OS=Mus musculus OX=10090 GN=Coq9 PE=1 SV=1	Coq9	4.34034e+06	4.68182e+06	3.84373e+06	4.28863e+06	4.51487e+06	5.02853e+06	4.78196e+06	4.77512e+06	4.52539e+06	4.68182e+06	3.39195e+06	5.25404e+06	5.7973e+06	4.58549e+06	6	3	4	6	5	3
DIAP1_MOUSE	DIAP1	1	1	79.55	0.168706	139255	Protein diaphanous homolog 1 OS=Mus musculus OX=10090 GN=Diaph1 PE=1 SV=1	Diaph1	77124	60481.1	37432.7	58345.9	45476.3	32265.9	36480.2	38074.1	80412.2	60481.1	33032.9	52921.5	37198.8	34981.4	1	0	1	0	0	1
AP3M1_MOUSE	AP3M1	4	1	307.55	0.169173	46906	AP-3 complex subunit mu-1 OS=Mus musculus OX=10090 GN=Ap3m1 PE=1 SV=1	Ap3m1	27694.4	35013.9	13263.7	25324	39402.3	37413.9	38013.2	38276.5	28875.1	35013.9	11704.7	45853.2	43133.9	36451.4	0	0	0	0	0	0
STP1_MOUSE	STP1	1	1	27.55	0.169203	6404	Spermatid nuclear transition protein 1 OS=Mus musculus OX=10090 GN=Tnp1 PE=2 SV=2	Tnp1	97650.9	109283	55272.3	87402.2	22451.9	59741.5	61281.5	47825	101814	109283	48775.6	26127.6	68875	58763.7	1	0	0	0	0	0
AIFM1_MOUSE	AIFM1	20	19	1275.45	0.169574	66724	Apoptosis-inducing factor 1, mitochondrial OS=Mus musculus OX=10090 GN=Aifm1 PE=1 SV=1	Aifm1	1.53946e+07	1.45838e+07	1.35498e+07	1.45094e+07	1.56278e+07	1.55469e+07	1.51633e+07	1.5446e+07	1.6051e+07	1.45838e+07	1.19572e+07	1.81863e+07	1.79238e+07	1.45403e+07	18	15	18	19	17	15
ANKH_MOUSE	ANKH	1	1	112.85	0.169711	54262	Progressive ankylosis protein OS=Mus musculus OX=10090 GN=Ankh PE=2 SV=1	Ankh	257821	238194	138950	211655	133314	160695	144852	146287	268814	238194	122618	155140	185263	138901	1	1	1	2	1	1
ACADL_MOUSE	ACADL	20	19	1126.17	0.170169	47877	Long-chain specific acyl-CoA dehydrogenase, mitochondrial OS=Mus musculus OX=10090 GN=Acadl PE=1 SV=2	Acadl	2.27643e+07	2.18488e+07	2.28017e+07	2.24716e+07	2.24216e+07	2.44363e+07	2.6151e+07	2.43363e+07	2.37348e+07	2.18488e+07	2.01216e+07	2.60924e+07	2.81722e+07	2.50765e+07	16	12	11	16	9	15
RM01_MOUSE	RM01	2	2	67.69	0.170201	37573	39S ribosomal protein L1, mitochondrial OS=Mus musculus OX=10090 GN=Mrpl1 PE=1 SV=2	Mrpl1	243470	223290	211900	226220	200764	174357	84340.3	153153	253851	223290	186993	233632	201013	80875.1	2	2	1	1	1	1
SC22B_MOUSE	SC22B	13	12	855.26	0.170206	24725	Vesicle-trafficking protein SEC22b OS=Mus musculus OX=10090 GN=Sec22b PE=1 SV=3	Sec22b	2.08045e+07	2.42067e+07	2.42894e+07	2.31002e+07	2.04505e+07	2.22523e+07	1.95196e+07	2.07408e+07	2.16915e+07	2.42067e+07	2.14344e+07	2.37986e+07	2.56543e+07	1.87176e+07	14	13	11	13	9	10
WDR54_MOUSE	WDR54	2	2	109.68	0.170444	35590	WD repeat-containing protein 54 OS=Mus musculus OX=10090 GN=Wdr54 PE=1 SV=1	Wdr54	146880	179827	164993	163900	316370	212850	169206	232809	153142	179827	145600	368166	245392	162254	1	1	0	2	1	2
VATF_MOUSE	VATF	10	10	946.53	0.170692	13362	V-type proton ATPase subunit F OS=Mus musculus OX=10090 GN=Atp6v1f PE=1 SV=2	Atp6v1f	2.79073e+07	2.68361e+07	2.56184e+07	2.67873e+07	2.56656e+07	2.52247e+07	2.59925e+07	2.56276e+07	2.90971e+07	2.68361e+07	2.26073e+07	2.98675e+07	2.90811e+07	2.49246e+07	8	11	12	11	10	10
LMNB1_MOUSE	LMNB1	16	14	695.18	0.170775	66745	Lamin-B1 OS=Mus musculus OX=10090 GN=Lmnb1 PE=1 SV=3	Lmnb1	4.22802e+06	2.84995e+06	4.3426e+06	3.80686e+06	3.6313e+06	1.89844e+06	2.34956e+06	2.62643e+06	4.40828e+06	2.84995e+06	3.83218e+06	4.22581e+06	2.18868e+06	2.25302e+06	11	2	3	10	1	2
THIL_MOUSE	THIL	46	46	3778.06	0.170834	44787	Acetyl-CoA acetyltransferase, mitochondrial OS=Mus musculus OX=10090 GN=Acat1 PE=1 SV=1	Acat1	1.50576e+08	1.64292e+08	1.44276e+08	1.53048e+08	1.61794e+08	1.60239e+08	1.81167e+08	1.67734e+08	1.56995e+08	1.64292e+08	1.27318e+08	1.88283e+08	1.84737e+08	1.73724e+08	51	39	32	46	36	33
EF1G_MOUSE	EF1G	26	24	1848.89	0.171225	50029	Elongation factor 1-gamma OS=Mus musculus OX=10090 GN=Eef1g PE=1 SV=3	Eef1g	9.26138e+07	1.09944e+08	1.06993e+08	1.03184e+08	8.12944e+07	1.02657e+08	8.19938e+07	8.86484e+07	9.65624e+07	1.09944e+08	9.44173e+07	9.46037e+07	1.18352e+08	7.86251e+07	22	21	21	27	22	22
ARL1_MOUSE	ARL1	5	5	195.18	0.171363	20398	ADP-ribosylation factor-like protein 1 OS=Mus musculus OX=10090 GN=Arl1 PE=1 SV=1	Arl1	2.00576e+06	1.12546e+06	2.23651e+06	1.78924e+06	1.17175e+06	1.38014e+06	939954	1.16395e+06	2.09128e+06	1.12546e+06	1.97364e+06	1.36358e+06	1.59114e+06	901336	2	1	2	3	1	2
ZDBF2_MOUSE	ZDBF2	2	1	45.41	0.171816	273578	DBF4-type zinc finger-containing protein 2 homolog OS=Mus musculus OX=10090 GN=Zdbf2 PE=2 SV=1	Zdbf2	293707	109611	229573	210964	165991	83981.6	31411.2	93794.6	306229	109611	202590	193167	96821	30120.6	1	1	0	1	0	0
RL7_MOUSE	RL7	28	27	1239.17	0.172059	31400	60S ribosomal protein L7 OS=Mus musculus OX=10090 GN=Rpl7 PE=1 SV=2	Rpl7	3.14475e+07	3.21205e+07	4.7082e+07	3.68833e+07	2.78973e+07	3.00714e+07	2.92282e+07	2.90656e+07	3.27882e+07	3.21205e+07	4.1548e+07	3.24646e+07	3.46688e+07	2.80273e+07	18	20	16	16	17	15
LMNA_MOUSE	LMNA	14	11	742.31	0.172158	74193	Prelamin-A/C OS=Mus musculus OX=10090 GN=Lmna PE=1 SV=2	Lmna	8.30662e+06	4.63726e+06	7.43729e+06	6.79372e+06	6.20221e+06	3.54329e+06	3.67113e+06	4.47221e+06	8.66077e+06	4.63726e+06	6.56312e+06	7.21762e+06	4.08501e+06	3.5203e+06	10	6	9	10	6	5
SYLC_MOUSE	SYLC	8	8	329.25	0.17218	134106	Leucine--tRNA ligase, cytoplasmic OS=Mus musculus OX=10090 GN=Lars1 PE=1 SV=2	Lars1	1.82112e+06	1.55411e+06	1.91912e+06	1.76478e+06	1.67396e+06	1.54016e+06	1.41813e+06	1.54408e+06	1.89877e+06	1.55411e+06	1.69355e+06	1.94802e+06	1.77562e+06	1.35986e+06	4	2	4	3	2	1
MK07_MOUSE	MK07	1	1	22.33	0.172593	87678	Mitogen-activated protein kinase 7 OS=Mus musculus OX=10090 GN=Mapk7 PE=1 SV=1	Mapk7	100716	75347.8	109931	95331.7	117155	103757	146023	122311	105010	75347.8	97009.7	136335	119619	140023	1	0	0	0	0	0
SCP2_MOUSE	SCP2	8	8	323.4	0.172653	59088	Sterol carrier protein 2 OS=Mus musculus OX=10090 GN=Scp2 PE=1 SV=3	Scp2	6.08313e+06	6.44935e+06	6.44409e+06	6.32552e+06	6.38299e+06	6.66992e+06	6.74983e+06	6.60092e+06	6.34248e+06	6.44935e+06	5.68666e+06	7.428e+06	7.68964e+06	6.47251e+06	5	6	2	7	4	3
PFD3_MOUSE	PFD3	2	2	79.32	0.174574	22421	Prefoldin subunit 3 OS=Mus musculus OX=10090 GN=Vbp1 PE=1 SV=2	Vbp1	629648	666000	477494	591047	360410	541749	470272	457477	656493	666000	421370	419415	624573	450950	1	1	0	1	1	1
HSDL1_MOUSE	HSDL1	8	7	470.68	0.174943	36844	Inactive hydroxysteroid dehydrogenase-like protein 1 OS=Mus musculus OX=10090 GN=Hsdl1 PE=1 SV=1	Hsdl1	2.93658e+06	2.39039e+06	2.46873e+06	2.59857e+06	3.54862e+06	2.63911e+06	3.14059e+06	3.10944e+06	3.06178e+06	2.39039e+06	2.17855e+06	4.1296e+06	3.04258e+06	3.01156e+06	2	3	3	2	1	4
PCBP1_MOUSE;PCBP4_MOUSE	PCBP1	17	11	1129.19	0.175167	37474	Poly(rC)-binding protein 1 OS=Mus musculus OX=10090 GN=Pcbp1 PE=1 SV=1	Pcbp1	2.95697e+07	2.45293e+07	2.70844e+07	2.70611e+07	2.48728e+07	2.53166e+07	2.11157e+07	2.37684e+07	3.08304e+07	2.45293e+07	2.39009e+07	2.89449e+07	2.91871e+07	2.02482e+07	9	9	7	7	5	8
AFG32_MOUSE	AFG32	16	13	755.64	0.175281	89463	AFG3-like protein 2 OS=Mus musculus OX=10090 GN=Afg3l2 PE=1 SV=1	Afg3l2	8.2895e+06	9.1402e+06	8.15864e+06	8.52945e+06	8.60782e+06	9.51465e+06	1.03314e+07	9.48462e+06	8.64292e+06	9.1402e+06	7.19968e+06	1.00171e+07	1.09693e+07	9.90691e+06	7	7	10	7	10	7
PRDX1_MOUSE	PRDX1	18	12	871.66	0.175291	22162	Peroxiredoxin-1 OS=Mus musculus OX=10090 GN=Prdx1 PE=1 SV=1	Prdx1	3.8811e+07	4.23995e+07	4.09301e+07	4.07135e+07	4.12017e+07	4.50568e+07	4.34514e+07	4.32366e+07	4.04657e+07	4.23995e+07	3.61192e+07	4.79471e+07	5.19453e+07	4.16662e+07	6	6	6	12	6	4
CSN8_MOUSE	CSN8	2	2	81.91	0.175716	23241	COP9 signalosome complex subunit 8 OS=Mus musculus OX=10090 GN=Cops8 PE=1 SV=1	Cops8	865206	736026	807619	802950	1.03341e+06	1.02883e+06	791412	951216	902094	736026	712692	1.2026e+06	1.18612e+06	758896	1	2	0	0	1	3
SERPH_MOUSE	SERPH	1	1	45.64	0.176077	46504	Serpin H1 OS=Mus musculus OX=10090 GN=Serpinh1 PE=1 SV=3	Serpinh1	164371	68608.8	54044.7	95674.8	42914.7	63392.8	33593.5	46633.7	171379	68608.8	47692.3	49940.5	73084.5	32213.3	1	1	1	1	1	0
SYT12_MOUSE	SYT12	6	6	213.61	0.176309	46651	Synaptotagmin-12 OS=Mus musculus OX=10090 GN=Syt12 PE=1 SV=1	Syt12	1.09171e+06	1.20096e+06	858761	1.05048e+06	1.57793e+06	1.12754e+06	1.26253e+06	1.32267e+06	1.13825e+06	1.20096e+06	757823	1.83626e+06	1.29993e+06	1.21066e+06	1	3	2	3	2	1
VAT1L_MOUSE	VAT1L	10	10	635.9	0.176875	45788	Synaptic vesicle membrane protein VAT-1 homolog-like OS=Mus musculus OX=10090 GN=Vat1l PE=1 SV=2	Vat1l	3.46511e+06	2.97253e+06	3.61859e+06	3.35208e+06	4.27403e+06	3.33114e+06	4.86648e+06	4.15721e+06	3.61285e+06	2.97253e+06	3.19327e+06	4.97376e+06	3.84041e+06	4.66653e+06	7	6	7	9	6	7
KGD4_MOUSE	KGD4	5	5	499.93	0.177308	11094	Alpha-ketoglutarate dehydrogenase component 4 OS=Mus musculus OX=10090 GN=Mrps36 PE=1 SV=1	Mrps36	2.33147e+07	2.23823e+07	2.01443e+07	2.19471e+07	2.29383e+07	2.35649e+07	2.46565e+07	2.37199e+07	2.43087e+07	2.23823e+07	1.77766e+07	2.66937e+07	2.71676e+07	2.36435e+07	7	8	7	3	6	6
RT35_MOUSE	RT35	1	1	35.89	0.177342	35952	28S ribosomal protein S35, mitochondrial OS=Mus musculus OX=10090 GN=Mrps35 PE=1 SV=2	Mrps35	58966.4	20933.9	56504.6	45468.3	114740	69968.4	59415.2	81374.5	61480.5	20933.9	49863.1	133525	80665.4	56974.1	1	0	1	1	1	0
GNAI1_MOUSE	GNAI1	27	10	2254.47	0.177961	40335	Guanine nucleotide-binding protein G(i) subunit alpha-1 OS=Mus musculus OX=10090 GN=Gnai1 PE=1 SV=1	Gnai1	3.06386e+07	3.61658e+07	3.2264e+07	3.30228e+07	3.53795e+07	3.50037e+07	3.7524e+07	3.59691e+07	3.19449e+07	3.61658e+07	2.84718e+07	4.11718e+07	4.03552e+07	3.59823e+07	13	7	13	11	12	11
CNR1_MOUSE	CNR1	4	4	159.6	0.178558	52796	Cannabinoid receptor 1 OS=Mus musculus OX=10090 GN=Cnr1 PE=1 SV=1	Cnr1	2.19789e+06	2.31763e+06	2.64491e+06	2.38681e+06	2.6584e+06	2.47872e+06	2.87767e+06	2.6716e+06	2.2916e+06	2.31763e+06	2.33403e+06	3.09362e+06	2.85768e+06	2.75944e+06	1	1	1	0	2	1
ALRF2_MOUSE	ALRF2	2	2	96.95	0.178939	23716	Aly/REF export factor 2 OS=Mus musculus OX=10090 GN=Alyref2 PE=1 SV=1	Alyref2	2.46862e+06	1.22833e+06	2.55192e+06	2.08295e+06	1.67636e+06	1.12351e+06	1.04859e+06	1.28282e+06	2.57387e+06	1.22833e+06	2.25197e+06	1.95081e+06	1.29528e+06	1.00551e+06	1	1	3	2	1	0
MAG_MOUSE	MAG	16	16	1214.45	0.179158	69344	Myelin-associated glycoprotein OS=Mus musculus OX=10090 GN=Mag PE=1 SV=3	Mag	2.60971e+07	2.53392e+07	1.58704e+07	2.24355e+07	3.44351e+07	2.35637e+07	3.6031e+07	3.13433e+07	2.72097e+07	2.53392e+07	1.4005e+07	4.00727e+07	2.71662e+07	3.45506e+07	11	11	5	13	9	14
XRP2_MOUSE	XRP2	1	1	75.12	0.179507	39351	Protein XRP2 OS=Mus musculus OX=10090 GN=Rp2 PE=1 SV=3	Rp2	145710	132790	124564	134355	221190	137470	162048	173569	151922	132790	109923	257402	158486	155391	0	0	0	0	0	0
PNKD_MOUSE	PNKD	1	1	61.91	0.179568	42990	Probable hydrolase PNKD OS=Mus musculus OX=10090 GN=Pnkd PE=1 SV=2	Pnkd	83848.3	99261.5	73688.7	85599.5	87602.9	35601.7	51412.1	58205.6	87423.2	99261.5	65027.4	101945	41044.6	49299.8	0	1	0	0	0	0
CD9_MOUSE	CD9	1	1	32.74	0.180173	25241	CD9 antigen OS=Mus musculus OX=10090 GN=Cd9 PE=1 SV=2	Cd9	429915	390295	401492	407234	535301	392947	571170	499806	448244	390295	354301	622939	453022	547704	1	0	0	1	1	0
SHAN1_MOUSE	SHAN1	19	18	916.52	0.180373	226178	SH3 and multiple ankyrin repeat domains protein 1 OS=Mus musculus OX=10090 GN=Shank1 PE=1 SV=1	Shank1	6.56802e+06	6.80331e+06	7.19672e+06	6.85602e+06	5.06454e+06	7.0706e+06	5.34005e+06	5.82506e+06	6.84805e+06	6.80331e+06	6.35082e+06	5.8937e+06	8.15157e+06	5.12065e+06	12	13	12	10	8	10
DCTN2_MOUSE	DCTN2	19	19	1187.09	0.180488	44090	Dynactin subunit 2 OS=Mus musculus OX=10090 GN=Dctn2 PE=1 SV=3	Dctn2	1.32773e+07	1.60426e+07	1.62016e+07	1.51738e+07	1.72061e+07	1.68843e+07	1.63944e+07	1.68283e+07	1.38434e+07	1.60426e+07	1.42973e+07	2.0023e+07	1.94656e+07	1.57208e+07	11	8	9	13	7	9
PI42A_MOUSE	PI42A	15	9	724.39	0.18087	46122	Phosphatidylinositol 5-phosphate 4-kinase type-2 alpha OS=Mus musculus OX=10090 GN=Pip4k2a PE=1 SV=1	Pip4k2a	6.42987e+06	6.48396e+06	6.65419e+06	6.52267e+06	5.88803e+06	6.16958e+06	6.53798e+06	6.19853e+06	6.70401e+06	6.48396e+06	5.87207e+06	6.852e+06	7.11281e+06	6.26936e+06	3	2	6	4	1	6
ILF3_MOUSE;STRBP_MOUSE	ILF3	5	5	132.76	0.181052	95961	Interleukin enhancer-binding factor 3 OS=Mus musculus OX=10090 GN=Ilf3 PE=1 SV=2	Ilf3	1.63834e+06	935610	1.38628e+06	1.32007e+06	1.22219e+06	677384	791606	897061	1.70819e+06	935610	1.22333e+06	1.42229e+06	780945	759083	2	0	2	3	0	1
ACTC_MOUSE;ACTA_MOUSE	ACTC	40	4	2940.11	0.181187	41992	Actin, alpha cardiac muscle 1 OS=Mus musculus OX=10090 GN=Actc1 PE=1 SV=1	Actc1	3.126e+08	2.89463e+08	2.89846e+08	2.97303e+08	2.8926e+08	3.70619e+08	3.79005e+08	3.46295e+08	3.25928e+08	2.89463e+08	2.55778e+08	3.36617e+08	4.27281e+08	3.63433e+08	5	3	3	4	5	2
CAPS2_MOUSE	CAPS2	13	4	618.03	0.181554	147747	Calcium-dependent secretion activator 2 OS=Mus musculus OX=10090 GN=Cadps2 PE=1 SV=2	Cadps2	207732	240423	220518	222891	240596	233365	242900	238954	216588	240423	194598	279986	269043	232920	2	1	1	2	2	2
CPSF5_MOUSE	CPSF5	5	5	187.78	0.181606	26224	Cleavage and polyadenylation specificity factor subunit 5 OS=Mus musculus OX=10090 GN=Nudt21 PE=1 SV=1	Nudt21	1.73591e+06	1.12098e+06	1.88844e+06	1.58178e+06	1.45846e+06	984873	830228	1.09119e+06	1.80992e+06	1.12098e+06	1.66647e+06	1.69723e+06	1.13544e+06	796117	4	3	4	1	2	1
PTGDS_MOUSE	PTGDS	4	4	145.9	0.182245	21053	Prostaglandin-H2 D-isomerase OS=Mus musculus OX=10090 GN=Ptgds PE=1 SV=1	Ptgds	921454	401515	821766	714912	403861	557035	241860	400918	960741	401515	725177	469980	642196	231923	3	1	2	1	1	0
RCAN1_MOUSE	RCAN1	2	2	90.76	0.182279	28119	Calcipressin-1 OS=Mus musculus OX=10090 GN=Rcan1 PE=1 SV=2	Rcan1	421764	529509	405599	452291	387468	402732	386352	392184	439746	529509	357926	450904	464303	370479	1	0	0	1	0	1
VKORL_MOUSE	VKORL	1	1	52.43	0.182314	19766	Vitamin K epoxide reductase complex subunit 1-like protein 1 OS=Mus musculus OX=10090 GN=Vkorc1l1 PE=1 SV=1	Vkorc1l1	43968.7	37149.9	38693.4	39937.3	90548.1	43409.2	49415.9	61124.4	45843.3	37149.9	34145.4	105372	50045.7	47385.6	1	1	1	1	1	1
ANM5_MOUSE	ANM5	4	4	128.33	0.182465	72634	Protein arginine N-methyltransferase 5 OS=Mus musculus OX=10090 GN=Prmt5 PE=1 SV=3	Prmt5	240790	295934	217690	251471	265752	301845	395815	321137	251056	295934	192103	309260	347992	379553	1	2	0	1	2	2
SIM20_MOUSE	SIM20	2	1	46.7	0.182666	7813	Small integral membrane protein 20 OS=Mus musculus OX=10090 GN=Smim20 PE=1 SV=1	Smim20	17014.1	49674.4	3055.82	23248.1	98962	23588.7	109687	77412.7	17739.5	49674.4	2696.65	115164	27195	105181	0	1	0	0	1	0
SL9A1_MOUSE	SL9A1	7	7	245.83	0.183134	91410	Sodium/hydrogen exchanger 1 OS=Mus musculus OX=10090 GN=Slc9a1 PE=1 SV=1	Slc9a1	2.28419e+06	2.74092e+06	2.36748e+06	2.4642e+06	2.48239e+06	2.95525e+06	3.5102e+06	2.98261e+06	2.38158e+06	2.74092e+06	2.08921e+06	2.8888e+06	3.40706e+06	3.36598e+06	3	2	3	1	2	3
CPT1A_MOUSE	CPT1A	3	3	101.27	0.183167	88195	Carnitine O-palmitoyltransferase 1, liver isoform OS=Mus musculus OX=10090 GN=Cpt1a PE=1 SV=4	Cpt1a	316933	240846	231787	263188	238275	190162	220319	216252	330445	240846	204543	277285	219234	211267	2	1	1	2	2	1
TBA4A_MOUSE	TBA4A	70	10	6262.09	0.183241	49892	Tubulin alpha-4A chain OS=Mus musculus OX=10090 GN=Tuba4a PE=1 SV=1	Tuba4a	1.67055e+08	1.56415e+08	1.48855e+08	1.57442e+08	1.54855e+08	1.41757e+08	1.43906e+08	1.46839e+08	1.74178e+08	1.56415e+08	1.31359e+08	1.80207e+08	1.63429e+08	1.37994e+08	7	8	10	7	7	7
DPP10_MOUSE	DPP10	21	20	905.15	0.183543	90769	Inactive dipeptidyl peptidase 10 OS=Mus musculus OX=10090 GN=Dpp10 PE=1 SV=1	Dpp10	1.74126e+07	1.70606e+07	1.79426e+07	1.74719e+07	1.74272e+07	1.88253e+07	1.86027e+07	1.82851e+07	1.8155e+07	1.70606e+07	1.58336e+07	2.02803e+07	2.17034e+07	1.78384e+07	15	12	10	12	17	13
SAC1_MOUSE	SAC1	18	17	924	0.183573	66901	Phosphatidylinositol-3-phosphatase SAC1 OS=Mus musculus OX=10090 GN=Sacm1l PE=1 SV=1	Sacm1l	7.55929e+06	6.72618e+06	6.96478e+06	7.08342e+06	7.64883e+06	7.41681e+06	7.42604e+06	7.49723e+06	7.88158e+06	6.72618e+06	6.14615e+06	8.90107e+06	8.55072e+06	7.12094e+06	16	13	10	14	12	14
RS15A_MOUSE	RS15A	6	6	283.12	0.183756	14830	40S ribosomal protein S15a OS=Mus musculus OX=10090 GN=Rps15a PE=1 SV=2	Rps15a	1.46675e+07	1.55357e+07	1.58749e+07	1.53594e+07	1.37224e+07	1.53888e+07	1.2312e+07	1.38077e+07	1.52929e+07	1.55357e+07	1.4009e+07	1.5969e+07	1.77415e+07	1.18062e+07	2	4	2	3	5	4
EPDR1_MOUSE	EPDR1	7	7	380.01	0.183786	25469	Mammalian ependymin-related protein 1 OS=Mus musculus OX=10090 GN=Epdr1 PE=1 SV=1	Epdr1	1.07042e+07	1.13205e+07	9.37897e+06	1.04679e+07	7.12619e+06	1.03372e+07	8.61563e+06	8.69301e+06	1.11606e+07	1.13205e+07	8.27658e+06	8.29287e+06	1.19176e+07	8.26165e+06	3	6	4	6	4	5
CERS6_MOUSE	CERS6	1	1	17.35	0.184022	44784	Ceramide synthase 6 OS=Mus musculus OX=10090 GN=Cers6 PE=1 SV=1	Cers6	91746.1	83044.1	104552	93114.1	106259	99293	105843	103798	95657.7	83044.1	92263.2	123656	114473	101494	0	0	0	0	0	0
EF1D_MOUSE	EF1D	13	13	717.37	0.184709	31274	Elongation factor 1-delta OS=Mus musculus OX=10090 GN=Eef1d PE=1 SV=3	Eef1d	1.42493e+07	1.49974e+07	1.79286e+07	1.57251e+07	1.10121e+07	1.5092e+07	1.32729e+07	1.31256e+07	1.48568e+07	1.49974e+07	1.58213e+07	1.28149e+07	1.73993e+07	1.27276e+07	6	5	9	10	8	11
CNKR2_MOUSE;CNKR3_MOUSE	CNKR2	9	8	403.26	0.184928	117323	Connector enhancer of kinase suppressor of ras 2 OS=Mus musculus OX=10090 GN=Cnksr2 PE=1 SV=1	Cnksr2	2.07542e+06	2.49273e+06	2.93701e+06	2.50172e+06	2.01051e+06	2.14786e+06	2.14943e+06	2.1026e+06	2.1639e+06	2.49273e+06	2.5918e+06	2.33966e+06	2.47623e+06	2.06112e+06	1	4	3	3	3	2
RS16_MOUSE	RS16	11	10	806.96	0.185114	16435	40S ribosomal protein S16 OS=Mus musculus OX=10090 GN=Rps16 PE=1 SV=4	Rps16	1.75239e+07	2.09599e+07	2.37782e+07	2.0754e+07	1.68805e+07	1.87511e+07	1.76069e+07	1.77462e+07	1.8271e+07	2.09599e+07	2.09833e+07	1.96441e+07	2.16179e+07	1.68835e+07	12	8	10	6	8	10
GPSM1_MOUSE	GPSM1	1	1	27.64	0.185428	74316	G-protein-signaling modulator 1 OS=Mus musculus OX=10090 GN=Gpsm1 PE=1 SV=3	Gpsm1	30654.6	25412.3	37802.3	31289.7	26146.1	11486.1	24611.3	20747.8	31961.6	25412.3	33359.1	30426.6	13242.2	23600.1	0	0	1	0	0	0
GNAQ_MOUSE	GNAQ	24	12	1563.04	0.185605	42131	Guanine nucleotide-binding protein G(q) subunit alpha OS=Mus musculus OX=10090 GN=Gnaq PE=1 SV=4	Gnaq	2.48544e+07	2.45568e+07	2.20564e+07	2.38226e+07	2.99729e+07	2.51962e+07	2.49804e+07	2.67165e+07	2.59141e+07	2.45568e+07	1.94639e+07	3.48799e+07	2.90483e+07	2.39541e+07	7	10	9	5	8	11
RM44_MOUSE	RM44	2	1	57.48	0.18571	37504	39S ribosomal protein L44, mitochondrial OS=Mus musculus OX=10090 GN=Mrpl44 PE=1 SV=3	Mrpl44	18448.2	14648.4	29777.5	20958	27746.8	24814	36830.6	29797.1	19234.7	14648.4	26277.5	32289.4	28607.7	35317.4	0	0	0	0	0	0
SMD3_MOUSE	SMD3	1	1	72.34	0.185814	13907	Small nuclear ribonucleoprotein Sm D3 OS=Mus musculus OX=10090 GN=Snrpd3 PE=1 SV=1	Snrpd3	1.38818e+06	1.0882e+06	1.24193e+06	1.23944e+06	1.23791e+06	911438	679080	942809	1.44736e+06	1.0882e+06	1.09596e+06	1.44058e+06	1.05078e+06	651180	0	1	1	1	1	1
CAC1B_MOUSE	CAC1B	4	4	148.8	0.185919	261314	Voltage-dependent N-type calcium channel subunit alpha-1B OS=Mus musculus OX=10090 GN=Cacna1b PE=1 SV=1	Cacna1b	482517	533033	538511	518020	452629	380740	513617	448995	503089	533033	475215	526732	438949	492515	1	3	1	1	3	1
ARFG1_MOUSE	ARFG1	18	17	1175.53	0.186598	45260	ADP-ribosylation factor GTPase-activating protein 1 OS=Mus musculus OX=10090 GN=Arfgap1 PE=1 SV=2	Arfgap1	1.44031e+07	1.3791e+07	1.24218e+07	1.35386e+07	1.42689e+07	1.42772e+07	1.61861e+07	1.49107e+07	1.50171e+07	1.3791e+07	1.09617e+07	1.6605e+07	1.64599e+07	1.55211e+07	15	12	12	16	12	11
MGN_MOUSE	MGN	2	2	42.57	0.187023	17153	Protein mago nashi homolog OS=Mus musculus OX=10090 GN=Magoh PE=2 SV=1	Magoh	262316	79980.2	105639	149312	144943	25292.7	16174.2	62136.8	273500	79980.2	93222.3	168673	29159.5	15509.7	1	0	0	1	0	0
HNRPQ_MOUSE	HNRPQ	16	16	1162.09	0.187155	69590	Heterogeneous nuclear ribonucleoprotein Q OS=Mus musculus OX=10090 GN=Syncrip PE=1 SV=2	Syncrip	1.86378e+07	1.69882e+07	1.8814e+07	1.81466e+07	1.68388e+07	1.73444e+07	1.33578e+07	1.5847e+07	1.94324e+07	1.69882e+07	1.66026e+07	1.95956e+07	1.99961e+07	1.2809e+07	15	14	14	13	17	13
EIF3L_MOUSE	EIF3L	9	9	393.51	0.187194	66570	Eukaryotic translation initiation factor 3 subunit L OS=Mus musculus OX=10090 GN=Eif3l PE=1 SV=1	Eif3l	1.79679e+06	1.75541e+06	2.2796e+06	1.94393e+06	1.66445e+06	1.79442e+06	1.52359e+06	1.66082e+06	1.8734e+06	1.75541e+06	2.01166e+06	1.93695e+06	2.06876e+06	1.46099e+06	3	5	3	3	5	6
GSTP1_MOUSE;GSTP2_MOUSE	GSTP1	20	19	1495.1	0.18769	23594	Glutathione S-transferase P 1 OS=Mus musculus OX=10090 GN=Gstp1 PE=1 SV=2	Gstp1	6.59734e+07	6.4615e+07	6.43777e+07	6.49887e+07	7.34043e+07	6.3729e+07	7.57915e+07	7.09749e+07	6.87862e+07	6.4615e+07	5.68108e+07	8.54219e+07	7.34721e+07	7.26775e+07	18	14	14	14	21	19
MAP11_MOUSE	MAP11	3	3	112.95	0.187854	43193	Methionine aminopeptidase 1 OS=Mus musculus OX=10090 GN=Metap1 PE=1 SV=1	Metap1	281038	308285	248014	279112	239391	264736	242361	248829	293020	308285	218863	278583	305210	232404	1	2	0	1	1	2
CUL2_MOUSE	CUL2	8	8	339.69	0.187909	86821	Cullin-2 OS=Mus musculus OX=10090 GN=Cul2 PE=1 SV=2	Cul2	2.30039e+06	2.16624e+06	2.29187e+06	2.25283e+06	1.95433e+06	1.86491e+06	2.29358e+06	2.03761e+06	2.39847e+06	2.16624e+06	2.02249e+06	2.27429e+06	2.15003e+06	2.19934e+06	2	4	4	4	6	3
NDUS3_MOUSE	NDUS3	17	15	1376.93	0.187995	30131	NADH dehydrogenase [ubiquinone] iron-sulfur protein 3, mitochondrial OS=Mus musculus OX=10090 GN=Ndufs3 PE=1 SV=2	Ndufs3	5.95573e+07	6.05646e+07	5.28202e+07	5.76474e+07	7.10597e+07	5.86832e+07	6.37959e+07	6.45129e+07	6.20965e+07	6.05646e+07	4.66118e+07	8.26934e+07	6.76549e+07	6.11748e+07	11	17	16	14	17	14
CLCN4_MOUSE	CLCN4	2	1	64.59	0.188029	83679	H(+)/Cl(-) exchange transporter 4 OS=Mus musculus OX=10090 GN=Clcn4 PE=2 SV=2	Clcn4	115727	79949.1	97278	97651.3	70699.9	85001	30050.3	61917.1	120661	79949.1	85844	82274.7	97996.2	28815.7	0	1	0	0	0	0
SC6A1_MOUSE	SC6A1	13	13	855.27	0.188792	66957	Sodium- and chloride-dependent GABA transporter 1 OS=Mus musculus OX=10090 GN=Slc6a1 PE=1 SV=2	Slc6a1	1.77753e+07	1.97683e+07	1.56122e+07	1.77186e+07	1.88194e+07	1.98726e+07	2.09155e+07	1.98692e+07	1.85332e+07	1.97683e+07	1.37772e+07	2.19005e+07	2.29108e+07	2.00562e+07	9	9	4	14	10	8
RRAS2_MOUSE	RRAS2	5	2	330.67	0.189048	23385	Ras-related protein R-Ras2 OS=Mus musculus OX=10090 GN=Rras2 PE=1 SV=1	Rras2	444531	498596	435600	459576	507290	467872	528849	501337	463484	498596	384400	590342	539402	507121	1	2	1	2	2	2
ENY2_MOUSE	ENY2	1	1	43.55	0.189091	11521	Transcription and mRNA export factor ENY2 OS=Mus musculus OX=10090 GN=Eny2 PE=1 SV=1	Eny2	157350	76625	181529	138501	106705	79594.7	46674.3	77658	164058	76625	160192	124174	91763.3	44756.6	1	0	1	1	0	0
LRC4B_MOUSE;LRRC4_MOUSE	LRC4B	5	4	141.25	0.189823	76108	Leucine-rich repeat-containing protein 4B OS=Mus musculus OX=10090 GN=Lrrc4b PE=1 SV=1	Lrrc4b	369131	435688	457478	420766	525992	429554	494777	483441	384869	435688	403707	612107	495225	474448	0	1	2	1	0	1
TCPZ_MOUSE	TCPZ	26	20	1888.61	0.190401	57968	T-complex protein 1 subunit zeta OS=Mus musculus OX=10090 GN=Cct6a PE=1 SV=3	Cct6a	2.33023e+07	2.25443e+07	2.09452e+07	2.22639e+07	2.16319e+07	2.10748e+07	2.03396e+07	2.10154e+07	2.42958e+07	2.25443e+07	1.84833e+07	2.51734e+07	2.42967e+07	1.9504e+07	13	14	15	16	14	17
PRS6B_MOUSE	PRS6B	13	12	673.73	0.190546	47379	26S proteasome regulatory subunit 6B OS=Mus musculus OX=10090 GN=Psmc4 PE=1 SV=2	Psmc4	4.57181e+06	3.9784e+06	4.63337e+06	4.39453e+06	4.27131e+06	3.92447e+06	3.76319e+06	3.98632e+06	4.76673e+06	3.9784e+06	4.08877e+06	4.9706e+06	4.52445e+06	3.60858e+06	10	4	6	8	6	4
MTOR_MOUSE	MTOR	9	9	374.22	0.190767	288605	Serine/threonine-protein kinase mTOR OS=Mus musculus OX=10090 GN=Mtor PE=1 SV=2	Mtor	940848	948359	1.09362e+06	994277	1.26417e+06	992814	1.16853e+06	1.14184e+06	980962	948359	965081	1.47113e+06	1.1446e+06	1.12052e+06	3	1	6	3	2	2
F120C_MOUSE	F120C	4	4	123.16	0.19124	119642	Constitutive coactivator of PPAR-gamma-like protein 2 OS=Mus musculus OX=10090 GN=Fam120c PE=1 SV=3	Fam120c	618651	560903	729293	636282	526243	537132	596975	553450	645027	560903	643573	612398	619251	572448	1	0	1	1	0	2
SYEM_MOUSE	SYEM	3	1	121.91	0.191354	58290	Probable glutamate--tRNA ligase, mitochondrial OS=Mus musculus OX=10090 GN=Ears2 PE=1 SV=1	Ears2	2326.37	33177.9	16422	17308.8	97383.4	29316.9	29396.2	52032.2	2425.56	33177.9	14491.8	113327	33799	28188.4	0	1	0	1	0	0
RTCB_MOUSE	RTCB	13	13	526.79	0.1916	55214	RNA-splicing ligase RtcB homolog OS=Mus musculus OX=10090 GN=Rtcb PE=1 SV=1	Rtcb	7.76786e+06	7.11133e+06	1.01528e+07	8.34401e+06	6.66509e+06	7.06477e+06	7.12606e+06	6.95197e+06	8.09904e+06	7.11133e+06	8.95948e+06	7.75628e+06	8.14485e+06	6.83328e+06	7	4	5	6	4	4
TMM65_MOUSE	TMM65	8	8	323.75	0.191733	24902	Transmembrane protein 65 OS=Mus musculus OX=10090 GN=Tmem65 PE=1 SV=1	Tmem65	7.04322e+06	9.47314e+06	8.84362e+06	8.45333e+06	9.75728e+06	9.55597e+06	9.65593e+06	9.65639e+06	7.34351e+06	9.47314e+06	7.80415e+06	1.13547e+07	1.10169e+07	9.25921e+06	6	6	5	7	4	5
TENA_MOUSE	TENA	5	5	296.59	0.191763	231659	Tenascin OS=Mus musculus OX=10090 GN=Tnc PE=1 SV=1	Tnc	380985	255319	295296	310533	308741	196494	185602	230279	397228	255319	260587	359287	226534	177977	1	0	1	0	1	1
ROA3_MOUSE	ROA3	24	22	1528.05	0.191956	39628	Heterogeneous nuclear ribonucleoprotein A3 OS=Mus musculus OX=10090 GN=Hnrnpa3 PE=1 SV=1	Hnrnpa3	6.75199e+07	4.28627e+07	7.25826e+07	6.09884e+07	5.64857e+07	3.46057e+07	3.74341e+07	4.28418e+07	7.03986e+07	4.28627e+07	6.40513e+07	6.57334e+07	3.98964e+07	3.58961e+07	20	16	20	17	10	16
MIC26_MOUSE	MIC26	8	8	468.86	0.192222	22590	MICOS complex subunit Mic26 OS=Mus musculus OX=10090 GN=Apoo PE=1 SV=2	Apoo	1.79884e+07	1.97674e+07	1.58887e+07	1.78815e+07	2.13784e+07	1.88728e+07	1.97357e+07	1.99956e+07	1.87553e+07	1.97674e+07	1.40211e+07	2.48784e+07	2.17581e+07	1.89249e+07	4	4	3	4	7	3
STUM_MOUSE	STUM	6	5	403.59	0.19242	14995	Protein stum homolog OS=Mus musculus OX=10090 GN=Stum PE=1 SV=1	Stum	5.3384e+06	5.90235e+06	5.6439e+06	5.62822e+06	4.47067e+06	5.78531e+06	4.53756e+06	4.93118e+06	5.56601e+06	5.90235e+06	4.98052e+06	5.2026e+06	6.66978e+06	4.35113e+06	2	1	1	1	2	1
FKBP5_MOUSE	FKBP5	1	1	36.12	0.192512	50934	Peptidyl-prolyl cis-trans isomerase FKBP5 OS=Mus musculus OX=10090 GN=Fkbp5 PE=1 SV=1	Fkbp5	196451	67668.9	138840	134320	72399.8	60412.5	88478.8	73763.7	204826	67668.9	122521	84252.9	69648.6	84843.6	0	0	0	0	0	0
NDUB3_MOUSE	NDUB3	6	6	413.66	0.193124	11685	NADH dehydrogenase [ubiquinone] 1 beta subcomplex subunit 3 OS=Mus musculus OX=10090 GN=Ndufb3 PE=1 SV=1	Ndufb3	1.7642e+07	2.18171e+07	1.5967e+07	1.84754e+07	2.01259e+07	2.23488e+07	2.1534e+07	2.13362e+07	1.83942e+07	2.18171e+07	1.40903e+07	2.34208e+07	2.57655e+07	2.06492e+07	6	5	7	7	5	5
RET1_MOUSE	RET1	1	1	56.57	0.193182	15836	Retinol-binding protein 1 OS=Mus musculus OX=10090 GN=Rbp1 PE=1 SV=2	Rbp1	365179	368619	410640	381479	451989	386169	417601	418586	380748	368619	362374	525987	445208	400443	1	1	1	1	1	1
ADT1_MOUSE	ADT1	53	24	4420.18	0.193746	32883	ADP/ATP translocase 1 OS=Mus musculus OX=10090 GN=Slc25a4 PE=1 SV=4	Slc25a4	3.4856e+08	3.67994e+08	2.93427e+08	3.36661e+08	3.98174e+08	3.58781e+08	3.73702e+08	3.76886e+08	3.63421e+08	3.67994e+08	2.58938e+08	4.63362e+08	4.13633e+08	3.58348e+08	29	35	25	29	36	27
PC4L1_MOUSE	PC4L1	2	1	107.69	0.193808	7498	Purkinje cell protein 4-like protein 1 OS=Mus musculus OX=10090 GN=Pcp4l1 PE=1 SV=1	Pcp4l1	183485	104682	61554.4	116574	391328	107583	296004	264972	191308	104682	54319.4	455395	124031	283843	0	0	0	0	1	0
TOM5_MOUSE	TOM5	4	4	100.87	0.194058	6033	Mitochondrial import receptor subunit TOM5 homolog OS=Mus musculus OX=10090 GN=Tomm5 PE=3 SV=1	Tomm5	1.95029e+06	2.80437e+06	2.24493e+06	2.3332e+06	2.53061e+06	2.72419e+06	3.56295e+06	2.93925e+06	2.03345e+06	2.80437e+06	1.98106e+06	2.94491e+06	3.14067e+06	3.41657e+06	1	1	0	3	1	2
ADCY5_MOUSE;ADCY6_MOUSE	ADCY5	2	2	73.23	0.194268	139032	Adenylate cyclase type 5 OS=Mus musculus OX=10090 GN=Adcy5 PE=1 SV=2	Adcy5	157897	173820	101815	144511	394113	128074	342920	288369	164629	173820	89847.9	458636	147655	328831	0	1	1	1	0	2
RFC1_MOUSE	RFC1	1	1	22.55	0.194306	125907	Replication factor C subunit 1 OS=Mus musculus OX=10090 GN=Rfc1 PE=1 SV=2	Rfc1	2.92322e+06	2.81287e+06	3.7856e+06	3.1739e+06	3.58253e+06	3.53785e+06	3.87214e+06	3.66417e+06	3.04785e+06	2.81287e+06	3.34064e+06	4.16905e+06	4.07873e+06	3.71305e+06	1	0	1	0	0	0
M2OM_MOUSE	M2OM	26	26	1831.2	0.195228	34133	Mitochondrial 2-oxoglutarate/malate carrier protein OS=Mus musculus OX=10090 GN=Slc25a11 PE=1 SV=3	Slc25a11	9.64094e+07	1.01833e+08	1.06432e+08	1.01558e+08	1.0628e+08	1.05283e+08	1.24892e+08	1.12152e+08	1.0052e+08	1.01833e+08	9.39223e+07	1.2368e+08	1.21379e+08	1.19761e+08	19	24	20	23	23	20
HS71A_MOUSE	HS71A	22	5	1398.58	0.19538	70036	Heat shock 70 kDa protein 1A OS=Mus musculus OX=10090 GN=Hspa1a PE=1 SV=2	Hspa1a	2.54003e+06	2.6124e+06	2.27414e+06	2.47552e+06	2.70571e+06	2.64147e+06	2.59281e+06	2.64666e+06	2.64832e+06	2.6124e+06	2.00684e+06	3.14869e+06	3.04531e+06	2.48628e+06	2	3	3	3	3	3
DGKH_MOUSE	DGKH	1	1	58.63	0.195453	134047	Diacylglycerol kinase eta OS=Mus musculus OX=10090 GN=Dgkh PE=1 SV=2	Dgkh	291444	249331	311888	284221	375188	428222	277065	360158	303870	249331	275229	436613	493690	265681	0	1	1	0	1	1
SC6A9_MOUSE	SC6A9	2	2	122.17	0.195454	76494	Sodium- and chloride-dependent glycine transporter 1 OS=Mus musculus OX=10090 GN=Slc6a9 PE=1 SV=3	Slc6a9	247831	267876	176794	230834	285581	253481	313644	284235	258397	267876	156014	332335	292234	300758	1	0	0	1	1	2
SRSF1_MOUSE;SRSF9_MOUSE	SRSF1	4	4	128.45	0.195779	27728	Serine/arginine-rich splicing factor 1 OS=Mus musculus OX=10090 GN=Srsf1 PE=1 SV=3	Srsf1	1.78817e+06	1.22694e+06	2.53784e+06	1.85098e+06	1.64429e+06	1.05634e+06	837079	1.17924e+06	1.86441e+06	1.22694e+06	2.23955e+06	1.91349e+06	1.21784e+06	802687	2	3	3	1	1	0
EPB41_MOUSE	EPB41	6	3	256.63	0.195857	95853	Protein 4.1 OS=Mus musculus OX=10090 GN=Epb41 PE=1 SV=2	Epb41	969528	461435	669319	700094	383696	567627	444081	465135	1.01086e+06	461435	590648	446514	654408	425835	3	1	2	1	1	1
MLP3A_MOUSE	MLP3A	6	4	240.39	0.196386	14263	Microtubule-associated proteins 1A/1B light chain 3A OS=Mus musculus OX=10090 GN=Map1lc3a PE=1 SV=1	Map1lc3a	9.04655e+06	9.80121e+06	9.91343e+06	9.58706e+06	1.04978e+07	1.01391e+07	9.75251e+06	1.01298e+07	9.43225e+06	9.80121e+06	8.74822e+06	1.22164e+07	1.16892e+07	9.35182e+06	3	3	2	3	3	1
NACHO_MOUSE	NACHO	5	4	217.78	0.196428	18493	Novel acetylcholine receptor chaperone OS=Mus musculus OX=10090 GN=Tmem35a PE=1 SV=1	Tmem35a	765566	1.08219e+06	1.37101e+06	1.07292e+06	1.34282e+06	1.2465e+06	1.60066e+06	1.39666e+06	798206	1.08219e+06	1.20987e+06	1.56266e+06	1.43707e+06	1.5349e+06	2	3	3	4	0	1
MARK3_MOUSE	MARK3	5	2	149.66	0.196606	84337	MAP/microtubule affinity-regulating kinase 3 OS=Mus musculus OX=10090 GN=Mark3 PE=1 SV=2	Mark3	83080	75678.9	94504.8	84421.2	89717.5	109342	91849.7	96969.7	86622.1	75678.9	83396.8	104406	126059	88076	1	1	1	1	1	0
SSRD_MOUSE	SSRD	3	3	144.15	0.196632	18924	Translocon-associated protein subunit delta OS=Mus musculus OX=10090 GN=Ssr4 PE=1 SV=1	Ssr4	3.81577e+06	3.71722e+06	4.38984e+06	3.97428e+06	4.37791e+06	4.78199e+06	4.09042e+06	4.41677e+06	3.97846e+06	3.71722e+06	3.87386e+06	5.09465e+06	5.51308e+06	3.92236e+06	2	3	2	1	1	1
AL3A2_MOUSE;AL3A1_MOUSE	AL3A2	8	7	563.46	0.197413	53936	Aldehyde dehydrogenase family 3 member A2 OS=Mus musculus OX=10090 GN=Aldh3a2 PE=1 SV=2	Aldh3a2	3.2153e+06	3.56455e+06	3.8132e+06	3.53102e+06	3.64693e+06	3.84631e+06	4.19694e+06	3.89673e+06	3.35239e+06	3.56455e+06	3.365e+06	4.244e+06	4.43435e+06	4.02451e+06	5	6	5	6	3	6
SKOR1_MOUSE	SKOR1	1	1	30	0.197441	100183	SKI family transcriptional corepressor 1 OS=Mus musculus OX=10090 GN=Skor1 PE=1 SV=2	Skor1	239567	221847	336843	266086	131264	247759	193993	191006	249781	221847	297251	152754	285638	186023	1	0	0	0	0	1
VPS11_MOUSE	VPS11	2	2	96.95	0.197535	107650	Vacuolar protein sorting-associated protein 11 homolog OS=Mus musculus OX=10090 GN=Vps11 PE=1 SV=3	Vps11	242716	259731	191911	231453	264687	267609	261456	264584	253065	259731	169354	308021	308522	250714	0	0	1	3	2	2
OSBP1_MOUSE	OSBP1	7	7	266.12	0.198078	88741	Oxysterol-binding protein 1 OS=Mus musculus OX=10090 GN=Osbp PE=1 SV=3	Osbp	982941	746145	820629	849905	1.06828e+06	904944	962527	978585	1.02485e+06	746145	724173	1.24318e+06	1.04329e+06	922981	4	2	2	3	1	1
TOM22_MOUSE	TOM22	4	3	377	0.198094	15527	Mitochondrial import receptor subunit TOM22 homolog OS=Mus musculus OX=10090 GN=Tomm22 PE=1 SV=3	Tomm22	5.65538e+06	6.48216e+06	4.67527e+06	5.60427e+06	5.7874e+06	8.73487e+06	6.86102e+06	7.12776e+06	5.8965e+06	6.48216e+06	4.12574e+06	6.7349e+06	1.00703e+07	6.57913e+06	4	3	4	4	5	5
VATB2_MOUSE;VATB1_MOUSE	VATB2	56	51	4998.2	0.198228	56515	V-type proton ATPase subunit B, brain isoform OS=Mus musculus OX=10090 GN=Atp6v1b2 PE=1 SV=1	Atp6v1b2	3.53533e+08	3.48884e+08	3.58703e+08	3.53707e+08	3.63584e+08	3.53469e+08	3.67143e+08	3.61398e+08	3.68606e+08	3.48884e+08	3.16542e+08	4.23108e+08	4.07508e+08	3.52059e+08	54	56	52	62	55	55
TBB3_MOUSE	TBB3	84	25	8152.65	0.198348	50386	Tubulin beta-3 chain OS=Mus musculus OX=10090 GN=Tubb3 PE=1 SV=1	Tubb3	2.0109e+08	2.2759e+08	1.95875e+08	2.08185e+08	2.2606e+08	2.32332e+08	2.15974e+08	2.24789e+08	2.09663e+08	2.2759e+08	1.72852e+08	2.6307e+08	2.67852e+08	2.071e+08	24	23	20	24	29	16
RAB15_MOUSE	RAB15	6	3	418.58	0.198484	24303	Ras-related protein Rab-15 OS=Mus musculus OX=10090 GN=Rab15 PE=1 SV=1	Rab15	535457	527913	491458	518276	668587	503723	622344	598218	558286	527913	433692	778046	580734	596775	1	1	2	1	0	2
RBX2_MOUSE	RBX2	1	1	45.81	0.198558	12699	RING-box protein 2 OS=Mus musculus OX=10090 GN=Rnf7 PE=1 SV=1	Rnf7	205973	310386	209430	241930	115788	234260	160135	170061	214755	310386	184813	134744	270074	153556	1	1	0	1	0	1
LPPRC_MOUSE	LPPRC	42	38	2349.68	0.199183	156516	Leucine-rich PPR motif-containing protein, mitochondrial OS=Mus musculus OX=10090 GN=Lrpprc PE=1 SV=2	Lrpprc	1.89943e+07	1.82451e+07	1.59567e+07	1.7732e+07	2.00652e+07	1.86649e+07	1.91801e+07	1.93034e+07	1.98041e+07	1.82451e+07	1.40812e+07	2.33502e+07	2.15184e+07	1.83921e+07	27	25	17	22	23	28
ST32C_MOUSE	ST32C	5	5	235.89	0.199746	55227	Serine/threonine-protein kinase 32C OS=Mus musculus OX=10090 GN=Stk32c PE=1 SV=1	Stk32c	2.44827e+06	1.92241e+06	1.91936e+06	2.09668e+06	1.84836e+06	1.93869e+06	1.51759e+06	1.76821e+06	2.55265e+06	1.92241e+06	1.69376e+06	2.15097e+06	2.23508e+06	1.45524e+06	4	4	4	4	1	3
DYST_MOUSE;TCAIM_MOUSE	DYST	7	3	240.87	0.200025	833701	Dystonin OS=Mus musculus OX=10090 GN=Dst PE=1 SV=2	Dst	983246	1.03049e+06	995195	1.00298e+06	338307	658639	1.02586e+06	674268	1.02517e+06	1.03049e+06	878221	393694	759334	983712	2	1	2	1	0	1
B2CL1_MOUSE	B2CL1	1	1	56.69	0.200334	26116	Bcl-2-like protein 1 OS=Mus musculus OX=10090 GN=Bcl2l1 PE=1 SV=1	Bcl2l1	199726	183362	167240	183443	186725	106543	141029	144765	208242	183362	147583	217295	122832	135234	1	1	1	0	1	1
T11L1_MOUSE	T11L1	1	1	26.56	0.200705	56296	T-complex protein 11-like protein 1 OS=Mus musculus OX=10090 GN=Tcp11l1 PE=1 SV=1	Tcp11l1	8382.41	18558.2	13119.7	13353.4	35997.9	13656.8	21898.7	23851.1	8739.8	18558.2	11577.6	41891.3	15744.7	20999	0	0	0	0	0	0
PUR6_MOUSE	PUR6	12	12	547.25	0.20118	46976	Bifunctional phosphoribosylaminoimidazole carboxylase/phosphoribosylaminoimidazole succinocarboxamide synthetase OS=Mus musculus OX=10090 GN=Paics PE=1 SV=4	Paics	6.94008e+06	5.40504e+06	5.43e+06	5.92504e+06	5.34525e+06	5.29357e+06	4.74111e+06	5.12665e+06	7.23597e+06	5.40504e+06	4.79176e+06	6.22036e+06	6.10287e+06	4.54632e+06	10	7	5	8	8	7
EXOC7_MOUSE	EXOC7	5	5	170.67	0.201555	79910	Exocyst complex component 7 OS=Mus musculus OX=10090 GN=Exoc7 PE=1 SV=2	Exoc7	533750	455922	549546	513073	710996	516416	600209	609207	556506	455922	484953	827399	595368	575549	2	2	2	4	3	4
TPP1_MOUSE	TPP1	6	6	344.1	0.20157	61304	Tripeptidyl-peptidase 1 OS=Mus musculus OX=10090 GN=Tpp1 PE=1 SV=2	Tpp1	2.70484e+07	2.55684e+07	2.63343e+07	2.63171e+07	2.38951e+07	2.59723e+07	1.89876e+07	2.29517e+07	2.82016e+07	2.55684e+07	2.3239e+07	2.78071e+07	2.9943e+07	1.82075e+07	3	6	3	3	4	3
DEN10_MOUSE	DEN10	1	1	19.23	0.201573	40395	DENN domain-containing protein 10 OS=Mus musculus OX=10090 GN=Dennd10 PE=1 SV=2	Dennd10	7268.29	9922.68	52905.2	23365.4	49268.8	32503.2	42322.7	41364.9	7578.17	9922.68	46686.8	57335	37472.4	40583.8	0	0	0	1	0	0
NIPS2_MOUSE	NIPS2	15	11	888.65	0.202105	32912	Protein NipSnap homolog 2 OS=Mus musculus OX=10090 GN=Nipsnap2 PE=1 SV=1	Nipsnap2	2.27472e+07	2.46367e+07	2.46598e+07	2.40146e+07	2.4614e+07	2.51837e+07	2.88681e+07	2.62219e+07	2.37171e+07	2.46367e+07	2.17613e+07	2.86437e+07	2.90339e+07	2.76821e+07	9	6	7	12	7	5
URP2_MOUSE	URP2	1	1	27.16	0.202284	75587	Fermitin family homolog 3 OS=Mus musculus OX=10090 GN=Fermt3 PE=1 SV=1	Fermt3	144584	85995.4	91753.1	107444	111128	51081.2	45930.7	69380.1	150748	85995.4	80968.6	129322	58890.6	44043.6	0	1	0	0	0	0
UXS1_MOUSE	UXS1	1	1	40.3	0.202503	47523	UDP-glucuronic acid decarboxylase 1 OS=Mus musculus OX=10090 GN=Uxs1 PE=1 SV=1	Uxs1	30326.8	38492.8	38464.3	35761.3	55715.4	42876.1	36608.4	45066.6	31619.8	38492.8	33943.3	64837	49431.1	35104.3	0	0	1	0	1	0
TXD12_MOUSE	TXD12	2	2	140.09	0.202652	19036	Thioredoxin domain-containing protein 12 OS=Mus musculus OX=10090 GN=Txndc12 PE=1 SV=1	Txndc12	1.6354e+06	1.70438e+06	1.46815e+06	1.60264e+06	1.49522e+06	1.52596e+06	1.44611e+06	1.48909e+06	1.70513e+06	1.70438e+06	1.29558e+06	1.74001e+06	1.75925e+06	1.38669e+06	1	4	3	3	2	1
NDKA_MOUSE	NDKA	18	10	1220.89	0.203059	17197	Nucleoside diphosphate kinase A OS=Mus musculus OX=10090 GN=Nme1 PE=1 SV=1	Nme1	2.68438e+07	2.16233e+07	1.5558e+07	2.13417e+07	3.23148e+07	2.61586e+07	2.42963e+07	2.75899e+07	2.79883e+07	2.16233e+07	1.37294e+07	3.76053e+07	3.01578e+07	2.3298e+07	7	5	5	11	7	6
RL14_MOUSE	RL14	8	8	403.14	0.203384	23549	60S ribosomal protein L14 OS=Mus musculus OX=10090 GN=Rpl14 PE=1 SV=3	Rpl14	1.47998e+07	1.82171e+07	2.65437e+07	1.98535e+07	1.24621e+07	1.57001e+07	1.55955e+07	1.45859e+07	1.54307e+07	1.82171e+07	2.34238e+07	1.45024e+07	1.81003e+07	1.49548e+07	7	7	6	7	5	5
GDAP2_MOUSE	GDAP2	1	1	17.07	0.203594	56233	Ganglioside-induced differentiation-associated protein 2 OS=Mus musculus OX=10090 GN=Gdap2 PE=1 SV=1	Gdap2	339.935	27450.8	0	9263.57	32641	29662.2	9969.69	24091	354.428	27450.8	0	37984.9	34197	9560.08	0	1	0	0	0	1
HNRPC_MOUSE	HNRPC	11	10	655.65	0.203651	34364	Heterogeneous nuclear ribonucleoproteins C1/C2 OS=Mus musculus OX=10090 GN=Hnrnpc PE=1 SV=1	Hnrnpc	8.82366e+06	5.60236e+06	9.75441e+06	8.06014e+06	7.76333e+06	4.21388e+06	4.59316e+06	5.52345e+06	9.19986e+06	5.60236e+06	8.60789e+06	9.03432e+06	4.85811e+06	4.40444e+06	10	4	7	8	3	5
GMPR1_MOUSE	GMPR1	2	1	134.48	0.203823	37458	GMP reductase 1 OS=Mus musculus OX=10090 GN=Gmpr PE=1 SV=1	Gmpr	290161	166146	170201	208836	125999	125956	186471	146142	302532	166146	150196	146627	145213	178810	1	1	1	1	1	1
EIF3M_MOUSE	EIF3M	4	4	296.81	0.203847	42490	Eukaryotic translation initiation factor 3 subunit M OS=Mus musculus OX=10090 GN=Eif3m PE=1 SV=1	Eif3m	671743	661248	706695	679895	607966	690473	584226	627555	700383	661248	623631	707501	796035	560222	1	3	3	3	2	4
EDF1_MOUSE	EDF1	2	2	148.17	0.204588	16359	Endothelial differentiation-related factor 1 OS=Mus musculus OX=10090 GN=Edf1 PE=1 SV=1	Edf1	462257	470325	703195	545259	336266	448887	465212	416788	481966	470325	620542	391318	517515	446099	1	1	2	2	0	1
RAN_MOUSE;RANT_MOUSE	RAN	9	8	514.06	0.204781	24408	GTP-binding nuclear protein Ran OS=Mus musculus OX=10090 GN=Ran PE=1 SV=3	Ran	1.95877e+07	1.93534e+07	2.13134e+07	2.00848e+07	2.13703e+07	2.11772e+07	2.06484e+07	2.10653e+07	2.04228e+07	1.93534e+07	1.88082e+07	2.4869e+07	2.44149e+07	1.98001e+07	6	8	7	5	8	5
CDK14_MOUSE	CDK14	4	3	147.94	0.205195	52962	Cyclin-dependent kinase 14 OS=Mus musculus OX=10090 GN=Cdk14 PE=1 SV=2	Cdk14	332664	458188	454878	415244	412587	763189	561755	579177	346848	458188	401412	480134	879868	538675	0	1	1	1	1	0
PSME3_MOUSE	PSME3	2	1	60	0.20548	29488	Proteasome activator complex subunit 3 OS=Mus musculus OX=10090 GN=Psme3 PE=1 SV=1	Psme3	71701.9	39322.3	77631	62885	30381.2	60484.9	25600.6	38822.2	74758.9	39322.3	68506.4	35355.1	69732.1	24548.8	0	0	0	0	1	0
THTM_MOUSE	THTM	6	6	236.7	0.20606	33077	3-mercaptopyruvate sulfurtransferase OS=Mus musculus OX=10090 GN=Mpst PE=1 SV=4	Mpst	2.32099e+06	2.57792e+06	2.06335e+06	2.32075e+06	2.95933e+06	2.37224e+06	2.64963e+06	2.6604e+06	2.41994e+06	2.57792e+06	1.82083e+06	3.44383e+06	2.73491e+06	2.54076e+06	3	3	2	5	4	5
TBB2B_MOUSE	TBB2B	104	2	10138.4	0.206248	49921	Tubulin beta-2B chain OS=Mus musculus OX=10090 GN=Tubb2b PE=1 SV=1	Tubb2b	9.99045e+06	1.03821e+07	1.25953e+07	1.09893e+07	1.13314e+07	1.26215e+07	1.57212e+07	1.32247e+07	1.04164e+07	1.03821e+07	1.11148e+07	1.31866e+07	1.45511e+07	1.50753e+07	1	2	0	2	1	0
Pierce_RT_Cal_Mix	Pierce	14	14	966.44	0.20649	17943	Pierce_RT_Cal_Mix	#VALUE!	5.56822e+08	6.99897e+08	7.28959e+08	6.61893e+08	5.13291e+08	5.78512e+08	6.1251e+08	5.68104e+08	5.80562e+08	6.99897e+08	6.43278e+08	5.97326e+08	6.66957e+08	5.87344e+08	9	13	15	10	15	15
CAPS1_MOUSE	CAPS1	63	54	4540.13	0.206541	153016	Calcium-dependent secretion activator 1 OS=Mus musculus OX=10090 GN=Cadps PE=1 SV=3	Cadps	6.65059e+07	7.59517e+07	7.75627e+07	7.33401e+07	7.52636e+07	8.32944e+07	8.07524e+07	7.97701e+07	6.93414e+07	7.59517e+07	6.8446e+07	8.75856e+07	9.60287e+07	7.74346e+07	41	36	41	49	37	44
CSTF3_MOUSE	CSTF3	3	1	84.2	0.206585	82824	Cleavage stimulation factor subunit 3 OS=Mus musculus OX=10090 GN=Cstf3 PE=1 SV=1	Cstf3	408036	384196	451956	414729	338885	422511	302612	354669	425433	384196	398834	394366	487106	290179	0	0	0	1	0	0
THNS1_MOUSE	THNS1	9	9	417.24	0.206917	83047	Threonine synthase-like 1 OS=Mus musculus OX=10090 GN=Thnsl1 PE=1 SV=1	Thnsl1	2.41453e+06	1.9436e+06	1.83205e+06	2.0634e+06	2.46381e+06	2.216e+06	2.35717e+06	2.34566e+06	2.51748e+06	1.9436e+06	1.61672e+06	2.86718e+06	2.55478e+06	2.26032e+06	2	4	3	9	4	4
RASA3_MOUSE	RASA3	3	1	83.41	0.2073	95926	Ras GTPase-activating protein 3 OS=Mus musculus OX=10090 GN=Rasa3 PE=1 SV=2	Rasa3	4212.69	25757.2	16489.3	15486.4	35289.8	28638.5	22197.9	28708.8	4392.3	25757.2	14551.1	41067.4	33016.9	21285.9	0	0	0	0	0	0
FERM2_MOUSE	FERM2	5	5	247.06	0.207348	77750	Fermitin family homolog 2 OS=Mus musculus OX=10090 GN=Fermt2 PE=1 SV=1	Fermt2	805042	1.02563e+06	1.06016e+06	963610	1.11276e+06	1.02554e+06	1.18326e+06	1.10718e+06	839365	1.02563e+06	935547	1.29493e+06	1.18232e+06	1.13465e+06	2	3	0	2	3	2
EIF3B_MOUSE	EIF3B	12	10	420.17	0.207567	91313	Eukaryotic translation initiation factor 3 subunit B OS=Mus musculus OX=10090 GN=Eif3b PE=1 SV=1	Eif3b	2.55523e+06	2.02916e+06	3.03594e+06	2.54011e+06	2.19622e+06	2.09104e+06	1.99722e+06	2.09483e+06	2.66418e+06	2.02916e+06	2.6791e+06	2.55578e+06	2.41072e+06	1.91516e+06	4	2	6	4	2	2
CPNE5_MOUSE;CPNE8_MOUSE	CPNE5	6	3	299.15	0.207977	65551	Copine-5 OS=Mus musculus OX=10090 GN=Cpne5 PE=1 SV=1	Cpne5	1.39955e+06	1.35609e+06	1.33279e+06	1.36281e+06	2.14276e+06	1.50411e+06	1.41225e+06	1.68637e+06	1.45922e+06	1.35609e+06	1.17614e+06	2.49356e+06	1.73406e+06	1.35423e+06	1	2	3	3	3	2
SFT2B_MOUSE	SFT2B	1	1	37.93	0.208152	17487	Vesicle transport protein SFT2B OS=Mus musculus OX=10090 GN=Sft2d2 PE=1 SV=1	Sft2d2	257243	188824	143797	196621	255539	226684	264109	248777	268210	188824	126895	297376	261340	253257	1	0	0	0	1	0
PDZD8_MOUSE	PDZD8	3	2	98.32	0.209087	127660	PDZ domain-containing protein 8 OS=Mus musculus OX=10090 GN=Pdzd8 PE=1 SV=1	Pdzd8	57014.9	58976.4	62152.6	59381.3	103775	59482.2	71252.6	78170.1	59445.8	58976.4	54847.2	120765	68576.1	68325.1	0	0	0	1	1	2
RBBP4_MOUSE	RBBP4	3	1	183.46	0.209286	47626	Histone-binding protein RBBP4 OS=Mus musculus OX=10090 GN=Rbbp4 PE=1 SV=5	Rbbp4	439526	289497	487074	405366	390728	253686	211318	285244	458265	289497	429824	454697	292470	202635	1	1	1	0	1	1
RL28_MOUSE	RL28	10	9	547.82	0.209346	15724	60S ribosomal protein L28 OS=Mus musculus OX=10090 GN=Rpl28 PE=1 SV=2	Rpl28	7.46418e+06	8.56867e+06	1.3648e+07	9.8936e+06	5.95051e+06	6.96944e+06	8.32848e+06	7.08281e+06	7.78242e+06	8.56867e+06	1.20438e+07	6.92471e+06	8.03495e+06	7.9863e+06	9	10	8	5	7	7
VPS52_MOUSE	VPS52	10	9	546.47	0.209358	81993	Vacuolar protein sorting-associated protein 52 homolog OS=Mus musculus OX=10090 GN=Vps52 PE=1 SV=1	Vps52	2.22963e+06	1.85852e+06	2.20556e+06	2.09791e+06	1.7663e+06	1.68272e+06	2.0804e+06	1.84314e+06	2.3247e+06	1.85852e+06	1.94632e+06	2.05547e+06	1.93998e+06	1.99492e+06	7	8	5	4	5	7
TNPO2_MOUSE	TNPO2	4	3	167.85	0.20983	100391	Transportin-2 OS=Mus musculus OX=10090 GN=Tnpo2 PE=1 SV=1	Tnpo2	463486	530974	860382	618280	759284	725488	989475	824749	483246	530974	759254	883592	836403	948822	2	1	2	2	3	2
IP3KA_MOUSE	IP3KA	21	19	1120.02	0.209881	50903	Inositol-trisphosphate 3-kinase A OS=Mus musculus OX=10090 GN=Itpka PE=1 SV=1	Itpka	1.07617e+07	9.66409e+06	1.19287e+07	1.07848e+07	9.32282e+06	1.0548e+07	7.61375e+06	9.16151e+06	1.12205e+07	9.66409e+06	1.05266e+07	1.08491e+07	1.21606e+07	7.30094e+06	10	7	7	12	7	7
ROA2_MOUSE	ROA2	30	24	2241.41	0.210009	37380	Heterogeneous nuclear ribonucleoproteins A2/B1 OS=Mus musculus OX=10090 GN=Hnrnpa2b1 PE=1 SV=2	Hnrnpa2b1	9.26865e+07	5.75081e+07	1.03837e+08	8.46772e+07	7.64735e+07	4.83587e+07	5.40255e+07	5.96192e+07	9.66382e+07	5.75081e+07	9.16321e+07	8.89935e+07	5.57519e+07	5.18058e+07	22	21	19	19	22	19
SH3L3_MOUSE	SH3L3	4	4	225.12	0.210065	10470	SH3 domain-binding glutamic acid-rich-like protein 3 OS=Mus musculus OX=10090 GN=Sh3bgrl3 PE=1 SV=1	Sh3bgrl3	1.50691e+07	1.68368e+07	1.68471e+07	1.6251e+07	1.35638e+07	1.59526e+07	1.50819e+07	1.48661e+07	1.57115e+07	1.68368e+07	1.48669e+07	1.57844e+07	1.83915e+07	1.44622e+07	3	4	3	3	2	4
DPYL5_MOUSE	DPYL5	28	28	1772.22	0.210546	61477	Dihydropyrimidinase-related protein 5 OS=Mus musculus OX=10090 GN=Dpysl5 PE=1 SV=1	Dpysl5	4.88745e+07	4.59243e+07	4.99497e+07	4.82495e+07	4.98625e+07	4.98346e+07	5.78299e+07	5.2509e+07	5.09583e+07	4.59243e+07	4.40787e+07	5.80258e+07	5.74535e+07	5.54539e+07	26	19	23	22	21	21
KCC1D_MOUSE	KCC1D	10	8	677.78	0.21094	42892	Calcium/calmodulin-dependent protein kinase type 1D OS=Mus musculus OX=10090 GN=Camk1d PE=1 SV=2	Camk1d	2.85735e+06	2.86964e+06	3.16581e+06	2.96427e+06	2.9359e+06	3.34006e+06	3.72482e+06	3.33359e+06	2.97917e+06	2.86964e+06	2.79371e+06	3.41655e+06	3.8507e+06	3.57179e+06	5	4	4	6	6	4
AT1A3_MOUSE;LSME1_MOUSE	AT1A3	149	80	13373.6	0.211412	111620	Sodium/potassium-transporting ATPase subunit alpha-3 OS=Mus musculus OX=10090 GN=Atp1a3 PE=1 SV=1	Atp1a3	1.16085e+09	1.34587e+09	1.1265e+09	1.21107e+09	1.23987e+09	1.34043e+09	1.48638e+09	1.35556e+09	1.21035e+09	1.34587e+09	9.94089e+08	1.44286e+09	1.54536e+09	1.42531e+09	87	91	74	90	89	84
F169A_MOUSE	F169A	1	1	41.14	0.211836	73195	Soluble lamin-associated protein of 75 kDa OS=Mus musculus OX=10090 GN=Fam169a PE=1 SV=3	Fam169a	167226	107947	289064	188079	105158	124073	110343	113191	174355	107947	255088	122375	143041	105809	0	0	1	0	0	0
EXOC5_MOUSE	EXOC5	5	4	194.35	0.212484	81686	Exocyst complex component 5 OS=Mus musculus OX=10090 GN=Exoc5 PE=1 SV=2	Exoc5	740421	985833	955943	894066	692998	828530	764029	761852	771989	985833	843583	806454	955199	732639	2	1	0	2	3	3
VATD_MOUSE	VATD	15	15	1085.96	0.212542	28351	V-type proton ATPase subunit D OS=Mus musculus OX=10090 GN=Atp6v1d PE=1 SV=1	Atp6v1d	4.5484e+07	4.03717e+07	4.10675e+07	4.23078e+07	4.71131e+07	4.3224e+07	4.51854e+07	4.51742e+07	4.74233e+07	4.03717e+07	3.62405e+07	5.48263e+07	4.98322e+07	4.33289e+07	16	17	14	13	13	12
SEZ6_MOUSE	SEZ6	1	1	37.98	0.212774	107365	Seizure protein 6 OS=Mus musculus OX=10090 GN=Sez6 PE=1 SV=1	Sez6	12179	10464.3	37457.6	20033.6	80264	38870.6	19515.5	46216.7	12698.2	10464.3	33054.9	93404.6	44813.3	18713.7	0	0	0	0	0	0
DLDH_MOUSE	DLDH	39	37	3068.85	0.212876	54238	Dihydrolipoyl dehydrogenase, mitochondrial OS=Mus musculus OX=10090 GN=Dld PE=1 SV=2	Dld	1.7757e+08	1.76298e+08	1.50067e+08	1.67978e+08	1.83027e+08	1.8345e+08	1.79016e+08	1.81831e+08	1.85141e+08	1.76298e+08	1.32428e+08	2.12991e+08	2.11496e+08	1.71661e+08	41	34	33	39	30	29
RL6_MOUSE	RL6	19	16	1295.72	0.212954	33489	60S ribosomal protein L6 OS=Mus musculus OX=10090 GN=Rpl6 PE=1 SV=3	Rpl6	2.55929e+07	3.15138e+07	4.18724e+07	3.2993e+07	2.19999e+07	2.87183e+07	2.59809e+07	2.55663e+07	2.6684e+07	3.15138e+07	3.69508e+07	2.56016e+07	3.31088e+07	2.49135e+07	10	10	14	11	14	12
DHPR_MOUSE	DHPR	16	16	1312.85	0.212962	25554	Dihydropteridine reductase OS=Mus musculus OX=10090 GN=Qdpr PE=1 SV=2	Qdpr	2.58836e+07	2.48145e+07	2.15949e+07	2.40977e+07	2.84819e+07	2.39978e+07	2.94001e+07	2.72933e+07	2.69872e+07	2.48145e+07	1.90567e+07	3.31449e+07	2.76667e+07	2.81922e+07	9	9	8	14	10	10
IF4H_MOUSE	IF4H	19	18	827.57	0.213056	27324	Eukaryotic translation initiation factor 4H OS=Mus musculus OX=10090 GN=Eif4h PE=1 SV=3	Eif4h	2.71534e+07	2.69197e+07	3.27862e+07	2.89531e+07	2.27726e+07	2.80888e+07	2.5311e+07	2.53908e+07	2.83111e+07	2.69197e+07	2.89325e+07	2.65009e+07	3.23831e+07	2.42711e+07	12	8	14	6	9	9
PRS8_MOUSE	PRS8	7	6	356.08	0.213069	45597	26S proteasome regulatory subunit 8 OS=Mus musculus OX=10090 GN=Psmc5 PE=1 SV=1	Psmc5	2.94642e+06	2.99077e+06	3.2586e+06	3.06526e+06	3.11445e+06	2.67808e+06	2.48452e+06	2.75902e+06	3.07205e+06	2.99077e+06	2.87558e+06	3.62434e+06	3.08752e+06	2.38244e+06	5	3	4	3	3	2
LAMP1_MOUSE	LAMP1	3	3	138.14	0.213594	43837	Lysosome-associated membrane glycoprotein 1 OS=Mus musculus OX=10090 GN=Lamp1 PE=1 SV=2	Lamp1	3.24958e+06	3.60762e+06	4.22365e+06	3.69362e+06	3.90844e+06	4.21939e+06	4.31692e+06	4.14825e+06	3.38812e+06	3.60762e+06	3.72721e+06	4.54832e+06	4.86447e+06	4.13955e+06	2	0	1	1	1	0
SHAN3_MOUSE	SHAN3	15	12	624.06	0.213665	185284	SH3 and multiple ankyrin repeat domains protein 3 OS=Mus musculus OX=10090 GN=Shank3 PE=1 SV=3	Shank3	3.91575e+06	3.77843e+06	4.24127e+06	3.97848e+06	4.07659e+06	3.3537e+06	2.99175e+06	3.47401e+06	4.0827e+06	3.77843e+06	3.74275e+06	4.744e+06	3.86642e+06	2.86883e+06	7	8	7	7	7	5
MK01_MOUSE;MK04_MOUSE	MK01	29	21	1884.83	0.213889	41249	Mitogen-activated protein kinase 1 OS=Mus musculus OX=10090 GN=Mapk1 PE=1 SV=3	Mapk1	4.03766e+07	4.29389e+07	4.76656e+07	4.36604e+07	3.73101e+07	3.90474e+07	4.28537e+07	3.9737e+07	4.20981e+07	4.29389e+07	4.2063e+07	4.34184e+07	4.5017e+07	4.1093e+07	16	15	15	20	14	18
DYN2_MOUSE	DYN2	31	3	1466.1	0.2142	98084	Dynamin-2 OS=Mus musculus OX=10090 GN=Dnm2 PE=1 SV=2	Dnm2	101877	134155	116467	117500	273318	113471	166940	184577	106220	134155	102778	318065	130819	160082	1	1	1	2	2	0
KCC2B_MOUSE	KCC2B	47	24	3581.28	0.214514	60423	Calcium/calmodulin-dependent protein kinase type II subunit beta OS=Mus musculus OX=10090 GN=Camk2b PE=1 SV=2	Camk2b	5.35131e+07	6.13214e+07	7.57124e+07	6.35157e+07	5.07554e+07	5.74532e+07	5.30208e+07	5.37431e+07	5.57946e+07	6.13214e+07	6.68133e+07	5.90649e+07	6.62368e+07	5.08424e+07	20	19	14	18	14	14
ACYP1_MOUSE	ACYP1	4	4	255.64	0.214689	11234	Acylphosphatase-1 OS=Mus musculus OX=10090 GN=Acyp1 PE=1 SV=2	Acyp1	4.23012e+06	3.78968e+06	3.36883e+06	3.79621e+06	4.3607e+06	4.43106e+06	3.91619e+06	4.23598e+06	4.41047e+06	3.78968e+06	2.97286e+06	5.07463e+06	5.10849e+06	3.75529e+06	3	3	2	2	3	2
MECP2_MOUSE	MECP2	9	9	487.05	0.2147	52275	Methyl-CpG-binding protein 2 OS=Mus musculus OX=10090 GN=Mecp2 PE=1 SV=1	Mecp2	3.15802e+06	1.68912e+06	3.65631e+06	2.83448e+06	2.59748e+06	1.0722e+06	1.48855e+06	1.71941e+06	3.29267e+06	1.68912e+06	3.22656e+06	3.02273e+06	1.23612e+06	1.4274e+06	5	3	4	7	0	0
MINP1_MOUSE	MINP1	2	1	83.65	0.214781	54503	Multiple inositol polyphosphate phosphatase 1 OS=Mus musculus OX=10090 GN=Minpp1 PE=1 SV=3	Minpp1	64032.4	36293.1	20932.2	40419.2	72376.3	56088.6	53039.9	60501.6	66762.5	36293.1	18471.9	84225.5	64663.6	50860.7	0	0	0	0	0	1
ARSA_MOUSE;GALNS_MOUSE	ARSA	12	12	643.71	0.214853	53714	Arylsulfatase A OS=Mus musculus OX=10090 GN=Arsa PE=1 SV=2	Arsa	8.81954e+06	7.72223e+06	6.77767e+06	7.77314e+06	7.20499e+06	7.0129e+06	6.02599e+06	6.74796e+06	9.19556e+06	7.72223e+06	5.98103e+06	8.38458e+06	8.08506e+06	5.7784e+06	11	7	5	7	3	4
PSA1_MOUSE	PSA1	11	11	492.49	0.214965	29528	Proteasome subunit alpha type-1 OS=Mus musculus OX=10090 GN=Psma1 PE=1 SV=1	Psma1	7.95974e+06	6.99344e+06	7.41115e+06	7.45478e+06	7.00167e+06	7.26835e+06	6.55776e+06	6.9426e+06	8.2991e+06	6.99344e+06	6.54005e+06	8.14797e+06	8.37956e+06	6.28833e+06	3	6	4	3	4	5
MINK1_MOUSE	MINK1	18	8	728.19	0.215401	147203	Misshapen-like kinase 1 OS=Mus musculus OX=10090 GN=Mink1 PE=1 SV=3	Mink1	3.10095e+06	3.07862e+06	2.96149e+06	3.04702e+06	2.96657e+06	3.02468e+06	2.83303e+06	2.94143e+06	3.23316e+06	3.07862e+06	2.6134e+06	3.45225e+06	3.48711e+06	2.71663e+06	5	3	2	4	3	3
DBNL_MOUSE	DBNL	15	14	1013.17	0.215507	48670	Drebrin-like protein OS=Mus musculus OX=10090 GN=Dbnl PE=1 SV=2	Dbnl	1.02982e+07	1.03182e+07	1.11528e+07	1.05897e+07	9.6394e+06	1.04279e+07	1.01112e+07	1.00595e+07	1.07372e+07	1.03182e+07	9.8419e+06	1.12175e+07	1.20222e+07	9.6958e+06	8	10	9	11	10	11
ZNT9_MOUSE	ZNT9	4	4	182.57	0.215783	62836	Zinc transporter 9 OS=Mus musculus OX=10090 GN=Slc30a9 PE=1 SV=2	Slc30a9	1.18713e+06	1.07157e+06	1.11986e+06	1.12619e+06	890418	1.04754e+06	1.1102e+06	1.01605e+06	1.23774e+06	1.07157e+06	988229	1.03619e+06	1.2077e+06	1.06459e+06	2	2	2	3	2	1
CMPK2_MOUSE	CMPK2	4	4	170.55	0.215854	50005	UMP-CMP kinase 2, mitochondrial OS=Mus musculus OX=10090 GN=Cmpk2 PE=1 SV=2	Cmpk2	1.27719e+06	1.18886e+06	913822	1.12662e+06	1.5391e+06	1.27161e+06	1.22425e+06	1.34499e+06	1.33164e+06	1.18886e+06	806412	1.79107e+06	1.46602e+06	1.17395e+06	2	2	3	2	0	2
STB5L_MOUSE	STB5L	8	7	428.35	0.216156	131760	Syntaxin-binding protein 5-like OS=Mus musculus OX=10090 GN=Stxbp5l PE=1 SV=1	Stxbp5l	2.65312e+06	2.68562e+06	2.53184e+06	2.62353e+06	3.03112e+06	2.88725e+06	2.58007e+06	2.83281e+06	2.76623e+06	2.68562e+06	2.23425e+06	3.52737e+06	3.32866e+06	2.47406e+06	2	5	3	4	3	5
KBP_MOUSE	KBP	3	3	75.71	0.216548	71007	KIF-binding protein OS=Mus musculus OX=10090 GN=Kifbp PE=1 SV=2	Kifbp	412721	352452	487604	417592	255991	430084	288403	324826	430317	352452	430291	297901	495836	276554	0	0	1	1	1	0
MESD_MOUSE	MESD	6	6	219.72	0.216849	25191	LRP chaperone MESD OS=Mus musculus OX=10090 GN=Mesd PE=1 SV=1	Mesd	2.69833e+06	2.7487e+06	2.86472e+06	2.77058e+06	2.143e+06	2.74132e+06	2.58582e+06	2.49005e+06	2.81337e+06	2.7487e+06	2.52801e+06	2.49385e+06	3.16042e+06	2.47958e+06	1	3	2	2	2	1
COMD5_MOUSE	COMD5	1	1	67.42	0.217774	24478	COMM domain-containing protein 5 OS=Mus musculus OX=10090 GN=Commd5 PE=1 SV=1	Commd5	104995	48885.4	43740.3	65873.6	49792.1	38362.5	29947.7	39367.4	109471	48885.4	38599.2	57943.9	44227.5	28717.3	0	0	0	0	0	0
GDIR1_MOUSE	GDIR1	22	21	1400.01	0.218365	23393	Rho GDP-dissociation inhibitor 1 OS=Mus musculus OX=10090 GN=Arhgdia PE=1 SV=3	Arhgdia	8.74529e+07	8.1245e+07	7.46956e+07	8.11312e+07	8.29733e+07	9.57651e+07	8.75504e+07	8.87629e+07	9.11815e+07	8.1245e+07	6.5916e+07	9.65575e+07	1.10406e+08	8.39533e+07	19	14	15	21	13	16
AFAD_MOUSE	AFAD	8	6	306.41	0.218645	206371	Afadin OS=Mus musculus OX=10090 GN=Afdn PE=1 SV=3	Afdn	444590	662482	498937	535336	616465	642999	624270	627911	463545	662482	440293	717391	741303	598621	2	2	1	2	2	2
SLK_MOUSE	SLK	6	4	187.52	0.219137	141370	STE20-like serine/threonine-protein kinase OS=Mus musculus OX=10090 GN=Slk PE=1 SV=2	Slk	419596	437958	646296	501283	589223	594482	620377	601360	437485	437958	570331	685689	685368	594888	1	2	0	2	1	0
SETD7_MOUSE	SETD7	2	2	149.5	0.219327	40481	Histone-lysine N-methyltransferase SETD7 OS=Mus musculus OX=10090 GN=Setd7 PE=1 SV=2	Setd7	885725	794962	878954	853214	698319	882400	673366	751362	923488	794962	775643	812646	1.0173e+06	645700	2	0	1	2	1	1
TPR_MOUSE	TPR	2	1	56.76	0.219401	273824	Nucleoprotein TPR OS=Mus musculus OX=10090 GN=Tpr PE=1 SV=1	Tpr	377761	139147	209742	242217	205970	118829	73248.9	132683	393867	139147	185090	239691	136996	70239.4	1	0	0	0	0	0
STRN3_MOUSE	STRN3	3	3	185.41	0.219988	87096	Striatin-3 OS=Mus musculus OX=10090 GN=Strn3 PE=1 SV=1	Strn3	715370	580167	589373	628303	859949	729313	633163	740808	745869	580167	520099	1.00074e+06	840813	607149	2	1	2	2	2	1
CELF2_MOUSE	CELF2	15	14	956.24	0.220084	54236	CUGBP Elav-like family member 2 OS=Mus musculus OX=10090 GN=Celf2 PE=1 SV=1	Celf2	1.25918e+07	1.28441e+07	1.72859e+07	1.42406e+07	9.9209e+06	1.3464e+07	1.16142e+07	1.16664e+07	1.31287e+07	1.28441e+07	1.52541e+07	1.15451e+07	1.55224e+07	1.1137e+07	13	9	9	11	9	11
RL18A_MOUSE	RL18A	10	10	454.52	0.220539	20719	60S ribosomal protein L18a OS=Mus musculus OX=10090 GN=Rpl18a PE=1 SV=1	Rpl18a	9.32445e+06	1.18203e+07	1.63367e+07	1.24938e+07	8.73553e+06	9.79265e+06	1.0112e+07	9.54674e+06	9.722e+06	1.18203e+07	1.44165e+07	1.01657e+07	1.12898e+07	9.69658e+06	7	7	5	10	5	6
EPN2_MOUSE	EPN2	8	6	395	0.221104	63433	Epsin-2 OS=Mus musculus OX=10090 GN=Epn2 PE=1 SV=1	Epn2	1.71085e+06	1.53402e+06	2.08247e+06	1.77578e+06	1.56305e+06	1.64198e+06	1.23831e+06	1.48111e+06	1.7838e+06	1.53402e+06	1.8377e+06	1.81895e+06	1.89302e+06	1.18743e+06	2	3	3	4	4	2
PURA_MOUSE	PURA	30	25	2191.25	0.221465	34862	Transcriptional activator protein Pur-alpha OS=Mus musculus OX=10090 GN=Pura PE=1 SV=1	Pura	1.16254e+08	1.14625e+08	1.3359e+08	1.2149e+08	1.01652e+08	1.20687e+08	1.06786e+08	1.09708e+08	1.21211e+08	1.14625e+08	1.17888e+08	1.18295e+08	1.39138e+08	1.02398e+08	19	22	23	19	19	28
RAE1_MOUSE	RAE1	3	2	150.66	0.221651	73930	Rab proteins geranylgeranyltransferase component A 1 OS=Mus musculus OX=10090 GN=Chm PE=1 SV=1	Chm	691283	657965	673785	674344	677193	780899	704027	720706	720756	657965	594589	788061	900285	675102	1	0	0	2	1	1
SCRN1_MOUSE	SCRN1	14	14	810.38	0.222404	46297	Secernin-1 OS=Mus musculus OX=10090 GN=Scrn1 PE=1 SV=1	Scrn1	1.89519e+07	1.64143e+07	1.99033e+07	1.84232e+07	1.89543e+07	2.03608e+07	2.17156e+07	2.03436e+07	1.976e+07	1.64143e+07	1.75639e+07	2.20574e+07	2.34737e+07	2.08234e+07	9	10	9	11	10	13
PDE10_MOUSE	PDE10	4	4	187.82	0.222699	89350	cAMP and cAMP-inhibited cGMP 3',5'-cyclic phosphodiesterase 10A OS=Mus musculus OX=10090 GN=Pde10a PE=1 SV=2	Pde10a	602688	705962	430924	579858	1.39187e+06	594049	778612	921510	628384	705962	380274	1.61974e+06	684869	746622	0	0	0	4	0	0
GDAP1_MOUSE	GDAP1	14	14	859.51	0.223117	41285	Ganglioside-induced differentiation-associated protein 1 OS=Mus musculus OX=10090 GN=Gdap1 PE=1 SV=1	Gdap1	1.47058e+07	1.73386e+07	1.47042e+07	1.55829e+07	1.61901e+07	1.67339e+07	1.92513e+07	1.73917e+07	1.53328e+07	1.73386e+07	1.29759e+07	1.88407e+07	1.92922e+07	1.84603e+07	9	9	9	5	6	7
ATPF1_MOUSE	ATPF1	5	3	248.24	0.223572	36332	ATP synthase mitochondrial F1 complex assembly factor 1 OS=Mus musculus OX=10090 GN=Atpaf1 PE=1 SV=1	Atpaf1	1.20086e+06	851481	823389	958578	876510	743953	721162	780541	1.25206e+06	851481	726609	1.02001e+06	857691	691532	2	1	2	2	2	1
CAF17_MOUSE	CAF17	4	4	196.65	0.223758	38375	Putative transferase CAF17 homolog, mitochondrial OS=Mus musculus OX=10090 GN=Iba57 PE=1 SV=1	Iba57	965271	883662	824836	891256	1.16133e+06	918334	954872	1.01151e+06	1.00643e+06	883662	727885	1.35146e+06	1.05873e+06	915640	1	1	0	0	0	1
PDXK_MOUSE	PDXK	12	12	683.84	0.224039	34993	Pyridoxal kinase OS=Mus musculus OX=10090 GN=Pdxk PE=1 SV=1	Pdxk	8.97842e+06	8.57498e+06	1.01393e+07	9.2309e+06	9.84279e+06	9.57024e+06	1.15551e+07	1.03227e+07	9.36122e+06	8.57498e+06	8.94753e+06	1.14542e+07	1.10334e+07	1.10804e+07	8	7	7	7	8	5
MCRI1_MOUSE	MCRI1	2	2	103.26	0.224346	11095	Mapk-regulated corepressor-interacting protein 1 OS=Mus musculus OX=10090 GN=Mcrip1 PE=1 SV=1	Mcrip1	814079	763975	846863	808305	731894	730836	377239	613323	848787	763975	747323	851718	842568	361740	1	2	2	2	1	1
NOS1_MOUSE	NOS1	6	6	253.73	0.224521	160371	Nitric oxide synthase, brain OS=Mus musculus OX=10090 GN=Nos1 PE=1 SV=1	Nos1	360948	266183	259509	295547	458082	316620	336426	370376	376337	266183	229007	533078	365025	322604	1	0	0	0	1	0
SLTM_MOUSE	SLTM	2	1	76.7	0.224839	116850	SAFB-like transcription modulator OS=Mus musculus OX=10090 GN=Sltm PE=1 SV=1	Sltm	14337.6	11690.9	25773.5	17267.4	21360.1	3520.75	3655.59	9512.13	14948.9	11690.9	22744.2	24857.1	4059.01	3505.4	0	0	1	1	0	0
RT07_MOUSE	RT07	1	1	59.41	0.225253	28045	28S ribosomal protein S7, mitochondrial OS=Mus musculus OX=10090 GN=Mrps7 PE=1 SV=1	Mrps7	61555.6	17664.7	62414.4	47211.6	27563.6	16741.1	21951.9	22085.5	64180	17664.7	55078.3	32076.2	19300.5	21050	0	0	1	1	0	0
CADM3_MOUSE	CADM3	12	11	855.94	0.225303	42938	Cell adhesion molecule 3 OS=Mus musculus OX=10090 GN=Cadm3 PE=1 SV=1	Cadm3	2.84858e+07	3.25593e+07	3.10982e+07	3.07144e+07	3.11327e+07	3.29657e+07	3.60669e+07	3.33884e+07	2.97003e+07	3.25593e+07	2.74429e+07	3.62296e+07	3.80056e+07	3.45851e+07	11	15	12	8	9	10
G3P_MOUSE	G3P	81	75	7656.48	0.225551	35787	Glyceraldehyde-3-phosphate dehydrogenase OS=Mus musculus OX=10090 GN=Gapdh PE=1 SV=2	Gapdh	2.04668e+09	2.0845e+09	2.02282e+09	2.05134e+09	2.02972e+09	2.15953e+09	2.20333e+09	2.13086e+09	2.13394e+09	2.0845e+09	1.78506e+09	2.36202e+09	2.48968e+09	2.11281e+09	93	101	81	85	107	84
CUL3_MOUSE	CUL3	12	11	570.61	0.225676	88891	Cullin-3 OS=Mus musculus OX=10090 GN=Cul3 PE=1 SV=1	Cul3	3.87873e+06	3.80462e+06	4.64377e+06	4.10904e+06	3.63861e+06	3.37471e+06	3.97382e+06	3.66238e+06	4.0441e+06	3.80462e+06	4.09794e+06	4.23431e+06	3.89064e+06	3.81056e+06	6	4	6	3	4	4
C2C4C_MOUSE	C2C4C	1	1	56.16	0.225817	44587	C2 calcium-dependent domain-containing protein 4C OS=Mus musculus OX=10090 GN=C2cd4c PE=1 SV=1	C2cd4c	303847	177698	186124	222556	225561	116048	114381	151997	316801	177698	164247	262489	133790	109682	1	0	1	1	0	0
RSRC2_MOUSE	RSRC2	1	1	32.51	0.225832	43850	Arginine/serine-rich coiled-coil protein 2 OS=Mus musculus OX=10090 GN=Rsrc2 PE=2 SV=1	Rsrc2	127371	67056.6	193162	129196	36278	82773.8	89699.1	69583.6	132802	67056.6	170458	42217.3	95428.6	86013.8	1	0	1	0	0	1
FIBB_MOUSE	FIBB	2	2	41.29	0.225838	54718	Fibrinogen beta chain OS=Mus musculus OX=10090 GN=Fgb PE=1 SV=1	Fgb	597331	414183	565621	525711	309195	559692	165925	344937	622798	414183	499138	359815	645260	159107	2	0	0	0	0	0
K0513_MOUSE	K0513	12	12	554.44	0.226092	46289	Uncharacterized protein KIAA0513 OS=Mus musculus OX=10090 GN=Kiaa0513 PE=1 SV=1	Kiaa0513	1.39425e+07	1.49438e+07	1.51869e+07	1.46911e+07	1.3577e+07	1.43124e+07	1.4246e+07	1.40451e+07	1.45369e+07	1.49438e+07	1.34018e+07	1.57997e+07	1.65005e+07	1.36606e+07	8	11	5	7	7	3
S12A5_MOUSE;S12A7_MOUSE	S12A5	47	38	3317.31	0.226441	126189	Solute carrier family 12 member 5 OS=Mus musculus OX=10090 GN=Slc12a5 PE=1 SV=2	Slc12a5	6.74704e+07	7.71011e+07	7.34485e+07	7.26733e+07	7.96881e+07	7.6868e+07	7.49486e+07	7.71683e+07	7.0347e+07	7.71011e+07	6.48154e+07	9.27345e+07	8.86199e+07	7.18693e+07	34	34	29	29	41	33
CYLD_MOUSE	CYLD	3	3	114.02	0.226542	106517	Ubiquitin carboxyl-terminal hydrolase CYLD OS=Mus musculus OX=10090 GN=Cyld PE=1 SV=2	Cyld	332221	327141	274181	311181	309266	245190	144211	232889	346385	327141	241954	359899	282675	138286	2	0	1	3	3	0
RU17_MOUSE	RU17	1	1	24.31	0.226912	51961	U1 small nuclear ribonucleoprotein 70 kDa OS=Mus musculus OX=10090 GN=Snrnp70 PE=1 SV=2	Snrnp70	374031	195938	506548	358839	345433	152490	67881.4	188601	389978	195938	447009	401987	175803	65092.5	0	0	1	0	0	0
GBB4_MOUSE	GBB4	12	2	948.66	0.226936	37355	Guanine nucleotide-binding protein subunit beta-4 OS=Mus musculus OX=10090 GN=Gnb4 PE=1 SV=4	Gnb4	2.74202e+06	2.90921e+06	2.51643e+06	2.72256e+06	2.50122e+06	2.52602e+06	2.62508e+06	2.55077e+06	2.85893e+06	2.90921e+06	2.22066e+06	2.91071e+06	2.9122e+06	2.51723e+06	3	2	1	3	3	1
RHEB_MOUSE;MRP3_MOUSE	RHEB	4	4	232.89	0.22742	20439	GTP-binding protein Rheb OS=Mus musculus OX=10090 GN=Rheb PE=1 SV=1	Rheb	2.48495e+06	2.69136e+06	1.71792e+06	2.29808e+06	1.74624e+06	1.8232e+06	1.96328e+06	1.84424e+06	2.5909e+06	2.69136e+06	1.516e+06	2.03213e+06	2.10194e+06	1.88262e+06	1	1	1	2	0	1
MARC2_MOUSE	MARC2	12	11	555.18	0.227472	38170	Mitochondrial amidoxime reducing component 2 OS=Mus musculus OX=10090 GN=Mtarc2 PE=1 SV=1	Mtarc2	6.46584e+06	8.1469e+06	7.75325e+06	7.45533e+06	7.53153e+06	8.6327e+06	9.61874e+06	8.59432e+06	6.74151e+06	8.1469e+06	6.84194e+06	8.76457e+06	9.9525e+06	9.22355e+06	6	7	6	6	5	6
PAG15_MOUSE	PAG15	3	3	138.03	0.227739	47277	Phospholipase A2 group XV OS=Mus musculus OX=10090 GN=Pla2g15 PE=1 SV=1	Pla2g15	1.58885e+06	1.33217e+06	1.45242e+06	1.45782e+06	1.59179e+06	1.54121e+06	1.5628e+06	1.56526e+06	1.6566e+06	1.33217e+06	1.28171e+06	1.85239e+06	1.77683e+06	1.49859e+06	2	2	2	2	3	1
RAB5B_MOUSE	RAB5B	11	6	889.51	0.22781	23692	Ras-related protein Rab-5B OS=Mus musculus OX=10090 GN=Rab5b PE=1 SV=1	Rab5b	3.96986e+06	3.75803e+06	4.79899e+06	4.17563e+06	3.41795e+06	3.41975e+06	4.0848e+06	3.64083e+06	4.13912e+06	3.75803e+06	4.23493e+06	3.97753e+06	3.94257e+06	3.91698e+06	6	4	5	5	5	5
SMAP_MOUSE	SMAP	1	1	14.39	0.227896	20034	Small acidic protein OS=Mus musculus OX=10090 GN=Smap PE=1 SV=1	Smap	84500.3	100013	245263	143259	38675.5	106283	75640	73532.7	88103	100013	216435	45007.4	122532	72532.3	0	0	1	0	0	0
LTOR2_MOUSE	LTOR2	3	3	168.3	0.228311	13472	Ragulator complex protein LAMTOR2 OS=Mus musculus OX=10090 GN=Lamtor2 PE=1 SV=1	Lamtor2	1.12002e+06	1.23177e+06	1.0309e+06	1.12756e+06	963477	1.1353e+06	906014	1.0016e+06	1.16777e+06	1.23177e+06	909729	1.12122e+06	1.30887e+06	868790	2	3	2	1	2	1
HNRPL_MOUSE	HNRPL	15	15	958.9	0.228775	63923	Heterogeneous nuclear ribonucleoprotein L OS=Mus musculus OX=10090 GN=Hnrnpl PE=1 SV=2	Hnrnpl	3.08917e+07	2.02898e+07	3.85646e+07	2.99154e+07	2.78769e+07	1.76404e+07	1.74057e+07	2.09744e+07	3.22088e+07	2.02898e+07	3.40318e+07	3.24409e+07	2.03374e+07	1.66906e+07	20	18	14	18	8	7
WASC2_MOUSE	WASC2	1	1	57.43	0.228901	145224	WASH complex subunit 2 OS=Mus musculus OX=10090 GN=Washc2 PE=1 SV=1	Washc2	425648	312173	320546	352789	350119	217503	271721	279781	443796	312173	282869	407439	250756	260557	1	1	1	1	1	0
PGBD5_MOUSE	PGBD5	2	2	64.89	0.229199	58263	PiggyBac transposable element-derived protein 5 OS=Mus musculus OX=10090 GN=Pgbd5 PE=1 SV=1	Pgbd5	343404	328679	447070	373051	428343	468351	397006	431233	358045	328679	394522	498470	539954	380695	0	1	1	2	1	1
G3BP1_MOUSE	G3BP1	5	4	181.84	0.229339	51797	Ras GTPase-activating protein-binding protein 1 OS=Mus musculus OX=10090 GN=G3bp1 PE=1 SV=1	G3bp1	1.47739e+06	1.39374e+06	1.84147e+06	1.57087e+06	1.41488e+06	1.38214e+06	1.34453e+06	1.38052e+06	1.54038e+06	1.39374e+06	1.62502e+06	1.64653e+06	1.59344e+06	1.28929e+06	2	1	3	1	1	0
ST38L_MOUSE	ST38L	2	1	92.2	0.22949	53737	Serine/threonine-protein kinase 38-like OS=Mus musculus OX=10090 GN=Stk38l PE=1 SV=2	Stk38l	17542.3	62144.7	70116.8	49934.6	126147	81930.1	60032.8	89369.9	18290.2	62144.7	61875.3	146799	94455.8	57566.3	0	0	1	1	0	0
MIC27_MOUSE	MIC27	3	2	181	0.229673	29242	MICOS complex subunit Mic27 OS=Mus musculus OX=10090 GN=Apool PE=1 SV=1	Apool	900669	739595	723422	787895	1.37255e+06	748855	1.04439e+06	1.05527e+06	939070	739595	638392	1.59726e+06	863343	1.00148e+06	1	0	0	1	2	1
RS12_MOUSE	RS12	7	7	479.24	0.229938	14516	40S ribosomal protein S12 OS=Mus musculus OX=10090 GN=Rps12 PE=1 SV=2	Rps12	1.54329e+07	1.47837e+07	1.68115e+07	1.5676e+07	1.26194e+07	1.60425e+07	1.3415e+07	1.40256e+07	1.60909e+07	1.47837e+07	1.48355e+07	1.46854e+07	1.84952e+07	1.28638e+07	7	6	5	7	6	7
LIN7B_MOUSE	LIN7B	9	2	480.03	0.230061	22900	Protein lin-7 homolog B OS=Mus musculus OX=10090 GN=Lin7b PE=1 SV=2	Lin7b	976185	997181	1.01445e+06	995938	1.03857e+06	1.15311e+06	996959	1.06288e+06	1.0178e+06	997181	895211	1.2086e+06	1.3294e+06	955998	0	2	1	1	1	0
ACPM_MOUSE	ACPM	9	8	513.02	0.230319	17359	Acyl carrier protein, mitochondrial OS=Mus musculus OX=10090 GN=Ndufab1 PE=1 SV=1	Ndufab1	3.39638e+07	3.5935e+07	4.1856e+07	3.72516e+07	3.91366e+07	3.98825e+07	4.85735e+07	4.25308e+07	3.54119e+07	3.5935e+07	3.69363e+07	4.55439e+07	4.59798e+07	4.65778e+07	5	7	6	6	8	7
CD82_MOUSE	CD82	2	2	148.89	0.230508	29609	CD82 antigen OS=Mus musculus OX=10090 GN=Cd82 PE=1 SV=1	Cd82	505494	648643	414528	522888	657106	548752	1.28133e+06	829062	527046	648643	365805	764686	632647	1.22869e+06	1	0	0	1	1	3
TDRKH_MOUSE	TDRKH	3	3	125.55	0.230664	62095	Tudor and KH domain-containing protein OS=Mus musculus OX=10090 GN=Tdrkh PE=1 SV=1	Tdrkh	525729	396705	331504	417979	584178	462539	486768	511161	548143	396705	292540	679818	533253	466769	2	2	1	2	2	0
GNAI3_MOUSE	GNAI3	14	2	901.82	0.230851	40512	Guanine nucleotide-binding protein G(i) subunit alpha-3 OS=Mus musculus OX=10090 GN=Gnai3 PE=1 SV=3	Gnai3	1.75873e+06	1.74931e+06	1.74009e+06	1.74938e+06	1.51193e+06	1.68375e+06	1.7482e+06	1.64796e+06	1.83371e+06	1.74931e+06	1.53556e+06	1.75945e+06	1.94117e+06	1.67637e+06	1	1	1	1	1	2
TY3H_MOUSE	TY3H	2	2	42.53	0.230867	55958	Tyrosine 3-monooxygenase OS=Mus musculus OX=10090 GN=Th PE=1 SV=3	Th	29912.6	1519.95	0	10477.5	369467	2440.14	113492	161800	31188	1519.95	0	429956	2813.2	108829	0	0	0	2	0	0
KPRB_MOUSE	KPRB	6	3	317.86	0.231708	40854	Phosphoribosyl pyrophosphate synthase-associated protein 2 OS=Mus musculus OX=10090 GN=Prpsap2 PE=1 SV=1	Prpsap2	1.33626e+06	1.49979e+06	1.29623e+06	1.37742e+06	1.56552e+06	1.38846e+06	1.52303e+06	1.49234e+06	1.39323e+06	1.49979e+06	1.14387e+06	1.82183e+06	1.60073e+06	1.46046e+06	2	2	2	2	2	2
SARM1_MOUSE	SARM1	2	2	133.13	0.232028	79556	NAD(+) hydrolase SARM1 OS=Mus musculus OX=10090 GN=Sarm1 PE=1 SV=1	Sarm1	109315	96662.9	61749.6	89242.3	43871.5	77307.3	68506.9	63228.6	113975	96662.9	54491.6	51054	89126.3	65692.3	1	1	0	2	2	1
F168A_MOUSE	F168A	1	1	50.53	0.232233	26168	Protein FAM168A OS=Mus musculus OX=10090 GN=Fam168a PE=1 SV=1	Fam168a	320739	227377	306908	285008	268318	172061	235974	225451	334414	227377	270834	312246	198366	226279	1	1	0	1	1	1
NIT2_MOUSE	NIT2	5	4	189.14	0.23232	30483	Omega-amidase NIT2 OS=Mus musculus OX=10090 GN=Nit2 PE=1 SV=1	Nit2	523711	521297	331840	458949	602092	693394	476854	590780	546040	521297	292836	700665	799402	457262	0	0	1	1	1	1
TIM23_MOUSE	TIM23	2	2	120.26	0.23309	21964	Mitochondrial import inner membrane translocase subunit Tim23 OS=Mus musculus OX=10090 GN=Timm23 PE=1 SV=1	Timm23	301486	261130	160168	240928	322035	268596	347091	312574	314340	261130	141342	374758	309659	332830	1	1	1	0	0	1
QCR7_MOUSE	QCR7	17	17	1086.14	0.233294	13519	Cytochrome b-c1 complex subunit 7 OS=Mus musculus OX=10090 GN=Uqcrb PE=1 SV=3	Uqcrb	1.01388e+08	1.09028e+08	9.80847e+07	1.02833e+08	1.02347e+08	1.11757e+08	1.17524e+08	1.10543e+08	1.0571e+08	1.09028e+08	8.65559e+07	1.19103e+08	1.28843e+08	1.12695e+08	14	10	14	13	19	11
SYGP1_MOUSE;RASL3_MOUSE	SYGP1	54	48	3100.91	0.233356	148145	Ras/Rap GTPase-activating protein SynGAP OS=Mus musculus OX=10090 GN=Syngap1 PE=1 SV=2	Syngap1	4.93785e+07	5.62792e+07	6.34422e+07	5.63666e+07	4.82452e+07	5.4745e+07	4.57192e+07	4.95698e+07	5.14837e+07	5.62792e+07	5.59853e+07	5.61438e+07	6.31146e+07	4.38408e+07	35	33	30	34	32	34
C560_MOUSE	C560	5	5	259.25	0.234237	18370	Succinate dehydrogenase cytochrome b560 subunit, mitochondrial OS=Mus musculus OX=10090 GN=Sdhc PE=1 SV=1	Sdhc	5.55649e+06	6.86729e+06	4.94493e+06	5.78957e+06	7.1043e+06	6.78915e+06	6.10667e+06	6.66671e+06	5.79339e+06	6.86729e+06	4.36371e+06	8.2674e+06	7.82709e+06	5.85578e+06	4	3	3	6	5	3
RSSA_MOUSE	RSSA	22	21	1519.22	0.234442	32817	40S ribosomal protein SA OS=Mus musculus OX=10090 GN=Rpsa PE=1 SV=4	Rpsa	6.23674e+07	6.46301e+07	6.62259e+07	6.44078e+07	6.25141e+07	6.30208e+07	5.33481e+07	5.96277e+07	6.50265e+07	6.46301e+07	5.84418e+07	7.27488e+07	7.26556e+07	5.11562e+07	16	21	13	19	20	13
CLCB_MOUSE	CLCB	12	12	721.52	0.234552	25156	Clathrin light chain B OS=Mus musculus OX=10090 GN=Cltb PE=1 SV=1	Cltb	5.05593e+07	5.65034e+07	4.67377e+07	5.12668e+07	5.2246e+07	5.94278e+07	5.69115e+07	5.61951e+07	5.27149e+07	5.65034e+07	4.12442e+07	6.07995e+07	6.85133e+07	5.45733e+07	11	8	10	9	8	9
STIM1_MOUSE	STIM1	3	1	117.84	0.235119	77518	Stromal interaction molecule 1 OS=Mus musculus OX=10090 GN=Stim1 PE=1 SV=2	Stim1	168356	214159	187725	190080	193879	248690	213795	218788	175534	214159	165660	225620	286710	205011	0	0	0	0	0	0
RTCA_MOUSE	RTCA	1	1	33.14	0.235475	39229	RNA 3'-terminal phosphate cyclase OS=Mus musculus OX=10090 GN=RtcA PE=1 SV=2	RtcA	82719.4	86669.8	98292.3	89227.2	88349.1	74475	46095.4	69639.8	86246.2	86669.8	86739.2	102813	85861	44201.5	1	1	1	0	1	1
KPYM_MOUSE;KPYR_MOUSE	KPYM	79	78	7049.13	0.235583	57808	Pyruvate kinase PKM OS=Mus musculus OX=10090 GN=Pkm PE=1 SV=4	Pkm	7.5476e+08	8.03636e+08	7.54207e+08	7.70868e+08	7.84427e+08	7.8935e+08	8.57992e+08	8.1059e+08	7.86939e+08	8.03636e+08	6.65559e+08	9.12852e+08	9.10028e+08	8.22741e+08	84	96	72	89	101	76
PSMD4_MOUSE	PSMD4	6	6	252.39	0.236308	40678	26S proteasome non-ATPase regulatory subunit 4 OS=Mus musculus OX=10090 GN=Psmd4 PE=1 SV=1	Psmd4	1.49575e+06	1.89291e+06	1.91214e+06	1.76693e+06	1.34591e+06	1.71764e+06	1.49888e+06	1.52081e+06	1.55952e+06	1.89291e+06	1.68739e+06	1.56626e+06	1.98024e+06	1.4373e+06	3	1	2	5	1	1
BPNT1_MOUSE	BPNT1	8	8	401.16	0.236456	33175	3'(2'),5'-bisphosphate nucleotidase 1 OS=Mus musculus OX=10090 GN=Bpnt1 PE=1 SV=2	Bpnt1	8.95984e+06	8.91644e+06	7.75945e+06	8.54524e+06	8.70121e+06	9.54966e+06	9.39298e+06	9.21462e+06	9.34185e+06	8.91644e+06	6.84741e+06	1.01257e+07	1.10096e+07	9.00706e+06	5	4	4	6	4	5
SYQ_MOUSE	SYQ	7	6	327.98	0.237382	87621	Glutamine--tRNA ligase OS=Mus musculus OX=10090 GN=Qars1 PE=1 SV=1	Qars1	872386	776939	798115	815813	816936	721636	542109	693561	909580	776939	704305	950683	831962	519836	3	5	4	3	3	1
HMGB1_MOUSE	HMGB1	6	6	303.13	0.237457	24878	High mobility group protein B1 OS=Mus musculus OX=10090 GN=Hmgb1 PE=1 SV=2	Hmgb1	4.05031e+06	3.53952e+06	7.09255e+06	4.89413e+06	3.37677e+06	3.95993e+06	2.91076e+06	3.41582e+06	4.223e+06	3.53952e+06	6.2589e+06	3.9296e+06	4.56534e+06	2.79117e+06	4	3	5	3	4	2
PIPNA_MOUSE	PIPNA	16	14	1187.66	0.23751	31873	Phosphatidylinositol transfer protein alpha isoform OS=Mus musculus OX=10090 GN=Pitpna PE=1 SV=2	Pitpna	2.58242e+07	2.41374e+07	2.17512e+07	2.39043e+07	2.53024e+07	2.87166e+07	2.47664e+07	2.62618e+07	2.69252e+07	2.41374e+07	1.91946e+07	2.94448e+07	3.31069e+07	2.37488e+07	6	14	8	15	16	11
NDUF4_MOUSE	NDUF4	4	3	237.81	0.238226	20070	NADH dehydrogenase [ubiquinone] 1 alpha subcomplex assembly factor 4 OS=Mus musculus OX=10090 GN=Ndufaf4 PE=1 SV=1	Ndufaf4	1.15111e+06	859124	696140	902124	1.2398e+06	951154	1.16548e+06	1.11881e+06	1.20019e+06	859124	614316	1.44278e+06	1.09657e+06	1.11759e+06	1	3	2	3	1	1
DNJC7_MOUSE	DNJC7	3	3	62.77	0.239131	56440	DnaJ homolog subfamily C member 7 OS=Mus musculus OX=10090 GN=Dnajc7 PE=1 SV=2	Dnajc7	675799	428662	620953	575138	357081	594528	311799	421136	704612	428662	547967	415542	685422	298989	0	0	1	1	0	0
TB182_MOUSE	TB182	8	7	303.82	0.239416	181714	182 kDa tankyrase-1-binding protein OS=Mus musculus OX=10090 GN=Tnks1bp1 PE=1 SV=2	Tnks1bp1	871715	840872	1.16364e+06	958742	797227	884034	761190	814150	908880	840872	1.02687e+06	927747	1.01919e+06	729916	3	2	2	2	1	1
SUMO2_MOUSE	SUMO2	2	2	92.69	0.239492	10864	Small ubiquitin-related modifier 2 OS=Mus musculus OX=10090 GN=Sumo2 PE=1 SV=1	Sumo2	2.58869e+06	2.71078e+06	3.12256e+06	2.80735e+06	2.86152e+06	3.06823e+06	3.50625e+06	3.14533e+06	2.69906e+06	2.71078e+06	2.75554e+06	3.32999e+06	3.53731e+06	3.36219e+06	1	0	1	1	0	1
RGS12_MOUSE	RGS12	2	2	64.38	0.240072	149544	Regulator of G-protein signaling 12 OS=Mus musculus OX=10090 GN=Rgs12 PE=1 SV=2	Rgs12	129915	48736.3	41163.8	73271.7	113247	94419.5	109200	105622	135454	48736.3	36325.5	131788	108855	104713	0	0	0	2	0	0
KALRN_MOUSE	KALRN	15	9	522.1	0.240432	336788	Kalirin OS=Mus musculus OX=10090 GN=Kalrn PE=1 SV=1	Kalrn	1.15939e+06	1.35254e+06	1.38887e+06	1.30027e+06	1.22154e+06	1.22973e+06	1.099e+06	1.18342e+06	1.20882e+06	1.35254e+06	1.22563e+06	1.42153e+06	1.41774e+06	1.05385e+06	3	2	2	6	2	2
CSKP_MOUSE	CSKP	17	14	762.89	0.24063	105042	Peripheral plasma membrane protein CASK OS=Mus musculus OX=10090 GN=Cask PE=1 SV=2	Cask	4.74999e+06	4.49109e+06	4.84178e+06	4.69429e+06	5.08251e+06	4.65192e+06	5.10676e+06	4.94706e+06	4.9525e+06	4.49109e+06	4.27268e+06	5.9146e+06	5.36312e+06	4.89694e+06	8	5	6	4	7	7
RAB3C_MOUSE	RAB3C	25	14	1586.37	0.240954	25856	Ras-related protein Rab-3C OS=Mus musculus OX=10090 GN=Rab3c PE=1 SV=1	Rab3c	2.27534e+07	2.7482e+07	3.03209e+07	2.68521e+07	2.72411e+07	3.11535e+07	3.70317e+07	3.18088e+07	2.37235e+07	2.7482e+07	2.6757e+07	3.1701e+07	3.59163e+07	3.55102e+07	11	12	9	11	11	12
CCD33_MOUSE	CCD33	1	1	18.34	0.241192	110130	Coiled-coil domain-containing protein 33 OS=Mus musculus OX=10090 GN=Ccdc33 PE=2 SV=2	Ccdc33	268609	522851	727488	506316	880371	519034	939620	779675	280061	522851	641980	1.0245e+06	598385	901015	0	0	0	0	0	0
H10_MOUSE	H10	8	6	497.03	0.241231	20848	Histone H1.0 OS=Mus musculus OX=10090 GN=H1-0 PE=2 SV=4	H1-0	3.73057e+06	3.14269e+06	4.48815e+06	3.78714e+06	3.70036e+06	2.20681e+06	3.0373e+06	2.98149e+06	3.88962e+06	3.14269e+06	3.96062e+06	4.30617e+06	2.54419e+06	2.91251e+06	5	6	6	5	6	5
HDHD3_MOUSE	HDHD3	4	4	148.5	0.241265	28009	Haloacid dehalogenase-like hydrolase domain-containing protein 3 OS=Mus musculus OX=10090 GN=Hdhd3 PE=1 SV=1	Hdhd3	1.37803e+06	1.34721e+06	1.47855e+06	1.40126e+06	1.39105e+06	1.11262e+06	1.31443e+06	1.2727e+06	1.43678e+06	1.34721e+06	1.30477e+06	1.61879e+06	1.28273e+06	1.26043e+06	3	2	1	3	5	1
MTMRC_MOUSE	MTMRC	1	1	23.57	0.241419	85462	Myotubularin-related protein 12 OS=Mus musculus OX=10090 GN=Mtmr12 PE=1 SV=2	Mtmr12	72280.2	55136.1	49275.6	58897.3	74324.4	61873.9	72096.5	69431.6	75361.9	55136.1	43483.8	86492.6	71333.3	69134.4	0	0	1	0	0	1
SAFB1_MOUSE;SAFB2_MOUSE	SAFB1	5	4	168.17	0.241819	105040	Scaffold attachment factor B1 OS=Mus musculus OX=10090 GN=Safb PE=1 SV=2	Safb	1.40267e+06	612064	1.57883e+06	1.19785e+06	1.08987e+06	515918	459001	688262	1.46247e+06	612064	1.39326e+06	1.2683e+06	594793	440142	3	1	2	2	0	0
PTMS_MOUSE	PTMS	2	2	175.92	0.242	11423	Parathymosin OS=Mus musculus OX=10090 GN=Ptms PE=1 SV=3	Ptms	3.08292e+06	3.17647e+06	5.83259e+06	4.03066e+06	1.56499e+06	3.01522e+06	3.31737e+06	2.63252e+06	3.21436e+06	3.17647e+06	5.14704e+06	1.8212e+06	3.4762e+06	3.18107e+06	2	3	2	1	3	2
RL8_MOUSE	RL8	14	14	784.45	0.242788	28007	60S ribosomal protein L8 OS=Mus musculus OX=10090 GN=Rpl8 PE=1 SV=2	Rpl8	2.55917e+07	3.11447e+07	4.26065e+07	3.31143e+07	2.06965e+07	2.76331e+07	2.83918e+07	2.55738e+07	2.66828e+07	3.11447e+07	3.75986e+07	2.40849e+07	3.18577e+07	2.72253e+07	13	11	8	8	6	7
ATP8_MOUSE	ATP8	4	3	109.18	0.242788	7761	ATP synthase protein 8 OS=Mus musculus OX=10090 GN=Mtatp8 PE=1 SV=1	Mtatp8	1.24507e+07	1.32484e+07	8.98626e+06	1.15618e+07	1.59466e+07	1.11285e+07	1.83157e+07	1.51303e+07	1.29816e+07	1.32484e+07	7.93002e+06	1.85574e+07	1.28299e+07	1.75632e+07	0	0	1	1	1	1
PI4KA_MOUSE	PI4KA	31	31	1701.42	0.242935	236889	Phosphatidylinositol 4-kinase alpha OS=Mus musculus OX=10090 GN=Pi4ka PE=1 SV=2	Pi4ka	1.00049e+07	1.10366e+07	1.05893e+07	1.05436e+07	1.10867e+07	1.14142e+07	1.0656e+07	1.10523e+07	1.04315e+07	1.10366e+07	9.34468e+06	1.29018e+07	1.31592e+07	1.02182e+07	20	18	15	24	21	15
NCK2_MOUSE	NCK2	3	3	147.19	0.243065	42853	Cytoplasmic protein NCK2 OS=Mus musculus OX=10090 GN=Nck2 PE=1 SV=1	Nck2	1.07051e+06	803010	787270	886930	846656	641524	738059	742080	1.11615e+06	803010	694735	985268	739603	707736	1	1	1	3	1	0
CTL1_MOUSE	CTL1	5	5	235.9	0.243241	73018	Choline transporter-like protein 1 OS=Mus musculus OX=10090 GN=Slc44a1 PE=1 SV=3	Slc44a1	1.11134e+06	1.1289e+06	630571	956937	1.48265e+06	966444	1.46332e+06	1.30414e+06	1.15873e+06	1.1289e+06	556454	1.72539e+06	1.1142e+06	1.4032e+06	1	1	1	1	1	1
KPCE_MOUSE;KPCL_MOUSE	KPCE	19	16	800.61	0.243414	83507	Protein kinase C epsilon type OS=Mus musculus OX=10090 GN=Prkce PE=1 SV=1	Prkce	7.25894e+06	6.62968e+06	7.47465e+06	7.12109e+06	6.98106e+06	6.60044e+06	6.61083e+06	6.73078e+06	7.56842e+06	6.62968e+06	6.59609e+06	8.12398e+06	7.60954e+06	6.33922e+06	12	8	6	9	7	8
AL9A1_MOUSE	AL9A1	6	5	319.69	0.243904	53480	4-trimethylaminobutyraldehyde dehydrogenase OS=Mus musculus OX=10090 GN=Aldh9a1 PE=1 SV=1	Aldh9a1	1.65757e+06	1.73995e+06	1.61094e+06	1.66948e+06	1.62776e+06	1.41318e+06	1.62969e+06	1.55688e+06	1.72824e+06	1.73995e+06	1.42159e+06	1.89425e+06	1.62923e+06	1.56274e+06	2	4	1	3	4	4
SEP15_MOUSE	SEP15	2	2	160.51	0.244772	17796	Selenoprotein F OS=Mus musculus OX=10090 GN=Selenof PE=1 SV=3	Selenof	413781	461786	416075	430547	443631	356016	366351	388666	431423	461786	367170	516261	410444	351299	1	1	1	1	1	1
DDAH1_MOUSE	DDAH1	15	13	778.99	0.245145	31361	N(G),N(G)-dimethylarginine dimethylaminohydrolase 1 OS=Mus musculus OX=10090 GN=Ddah1 PE=1 SV=3	Ddah1	1.74515e+07	1.7727e+07	1.80584e+07	1.77456e+07	1.80419e+07	1.83069e+07	2.19488e+07	1.94325e+07	1.81955e+07	1.7727e+07	1.59358e+07	2.09957e+07	2.11058e+07	2.1047e+07	11	6	5	9	5	5
OSBL2_MOUSE	OSBL2	3	3	107.37	0.245194	55349	Oxysterol-binding protein-related protein 2 OS=Mus musculus OX=10090 GN=Osbpl2 PE=1 SV=1	Osbpl2	2.69822e+06	3.64869e+06	4.44955e+06	3.59882e+06	3.51753e+06	4.992e+06	5.88083e+06	4.79679e+06	2.81326e+06	3.64869e+06	3.92655e+06	4.09342e+06	5.7552e+06	5.63922e+06	2	0	1	2	0	1
MTMR5_MOUSE;MTMRD_MOUSE	MTMR5	29	28	1309.09	0.245775	208561	Myotubularin-related protein 5 OS=Mus musculus OX=10090 GN=Sbf1 PE=1 SV=2	Sbf1	8.11722e+06	7.90351e+06	7.56139e+06	7.86071e+06	9.00702e+06	7.64692e+06	8.83756e+06	8.49717e+06	8.46329e+06	7.90351e+06	6.67263e+06	1.04816e+07	8.81601e+06	8.47446e+06	12	11	7	13	8	14
SNG1_MOUSE	SNG1	5	5	255.3	0.245862	25636	Synaptogyrin-1 OS=Mus musculus OX=10090 GN=Syngr1 PE=1 SV=2	Syngr1	2.7506e+07	3.21071e+07	4.00749e+07	3.32293e+07	3.73607e+07	3.69671e+07	4.06649e+07	3.83309e+07	2.86787e+07	3.21071e+07	3.53645e+07	4.34773e+07	4.26188e+07	3.89942e+07	3	3	3	3	3	3
GD1L1_MOUSE	GD1L1	17	17	1047.8	0.245968	42291	Ganglioside-induced differentiation-associated protein 1-like 1 OS=Mus musculus OX=10090 GN=Gdap1l1 PE=1 SV=1	Gdap1l1	1.59421e+07	1.54125e+07	1.52548e+07	1.55365e+07	1.56231e+07	1.68588e+07	1.58699e+07	1.61173e+07	1.66218e+07	1.54125e+07	1.34618e+07	1.81809e+07	1.94363e+07	1.52179e+07	16	14	13	13	14	12
2ABA_MOUSE;2ABB_MOUSE;2ABD_MOUSE	2ABA	12	12	717.73	0.246148	51659	Serine/threonine-protein phosphatase 2A 55 kDa regulatory subunit B alpha isoform OS=Mus musculus OX=10090 GN=Ppp2r2a PE=1 SV=1	Ppp2r2a	1.28086e+07	1.07358e+07	1.2334e+07	1.19595e+07	1.3851e+07	1.21428e+07	1.31945e+07	1.30628e+07	1.33547e+07	1.07358e+07	1.08843e+07	1.61186e+07	1.39993e+07	1.26524e+07	8	8	5	6	10	9
ZC3HF_MOUSE	ZC3HF	4	2	122.39	0.246402	48297	Zinc finger CCCH domain-containing protein 15 OS=Mus musculus OX=10090 GN=Zc3h15 PE=1 SV=2	Zc3h15	152928	162204	141022	152052	245178	183661	146096	191645	159449	162204	124446	285318	211739	140094	1	0	1	1	0	0
TT39C_MOUSE	TT39C	1	1	17.92	0.246904	65403	Tetratricopeptide repeat protein 39C OS=Mus musculus OX=10090 GN=Ttc39c PE=1 SV=2	Ttc39c	12912.2	15032.1	26917	18287.1	24157.6	23838.3	22620.6	23538.9	13462.7	15032.1	23753.2	28112.6	27482.8	21691.2	0	0	0	0	0	0
WFS1_MOUSE	WFS1	7	7	334.81	0.247431	100514	Wolframin OS=Mus musculus OX=10090 GN=Wfs1 PE=1 SV=1	Wfs1	2.18813e+06	2.36499e+06	2.8675e+06	2.47354e+06	2.88473e+06	2.67133e+06	2.70603e+06	2.75403e+06	2.28142e+06	2.36499e+06	2.53046e+06	3.35701e+06	3.07973e+06	2.59485e+06	1	4	4	3	5	5
NEDD8_MOUSE	NEDD8	3	3	259.54	0.24782	8967	NEDD8 OS=Mus musculus OX=10090 GN=Nedd8 PE=1 SV=2	Nedd8	4.59803e+06	4.43232e+06	4.58786e+06	4.5394e+06	4.28633e+06	4.19786e+06	4.59946e+06	4.36121e+06	4.79407e+06	4.43232e+06	4.04861e+06	4.98808e+06	4.83964e+06	4.41048e+06	3	2	3	2	3	2
T2FA_MOUSE	T2FA	1	1	15.68	0.247869	57206	General transcription factor IIF subunit 1 OS=Mus musculus OX=10090 GN=Gtf2f1 PE=1 SV=2	Gtf2f1	6.51462e+06	2.1198e+06	1.36059e+06	3.33167e+06	1.38672e+06	1.42254e+06	1.43841e+06	1.41589e+06	6.79237e+06	2.1198e+06	1.20067e+06	1.61375e+06	1.64002e+06	1.37931e+06	0	0	1	0	0	0
ESTD_MOUSE	ESTD	9	9	510.65	0.248256	31299	S-formylglutathione hydrolase OS=Mus musculus OX=10090 GN=Esd PE=1 SV=1	Esd	1.05857e+07	9.91029e+06	9.62305e+06	1.00397e+07	1.13704e+07	1.0972e+07	9.90765e+06	1.075e+07	1.1037e+07	9.91029e+06	8.49197e+06	1.32319e+07	1.26495e+07	9.50059e+06	8	5	8	8	8	9
TPRGL_MOUSE	TPRGL	7	6	269.72	0.248662	29795	Tumor protein p63-regulated gene 1-like protein OS=Mus musculus OX=10090 GN=Tprg1l PE=1 SV=1	Tprg1l	3.99543e+06	4.31416e+06	3.3646e+06	3.89139e+06	4.63327e+06	4.15252e+06	4.19099e+06	4.32559e+06	4.16577e+06	4.31416e+06	2.96913e+06	5.39182e+06	4.78737e+06	4.0188e+06	3	4	1	4	4	1
CNN3_MOUSE	CNN3	1	1	46.45	0.249009	36406	Calponin-3 OS=Mus musculus OX=10090 GN=Cnn3 PE=1 SV=1	Cnn3	556272	446752	599352	534125	210819	365279	571460	382519	579989	446752	528905	245334	421124	547981	0	1	0	0	0	0
S61A2_MOUSE	S61A2	7	4	372.79	0.250275	52214	Protein transport protein Sec61 subunit alpha isoform 2 OS=Mus musculus OX=10090 GN=Sec61a2 PE=2 SV=3	Sec61a2	912310	1.14424e+06	1.15701e+06	1.07119e+06	1.5248e+06	1.19239e+06	1.09981e+06	1.27233e+06	951207	1.14424e+06	1.02101e+06	1.77444e+06	1.37469e+06	1.05462e+06	2	3	0	3	3	2
TADBP_MOUSE	TADBP	10	8	594.39	0.250728	44519	TAR DNA-binding protein 43 OS=Mus musculus OX=10090 GN=Tardbp PE=1 SV=1	Tardbp	5.23471e+06	3.22572e+06	4.52522e+06	4.32855e+06	4.36836e+06	2.84853e+06	2.56077e+06	3.25922e+06	5.45789e+06	3.22572e+06	3.99333e+06	5.08354e+06	3.28402e+06	2.45556e+06	6	5	3	6	3	3
NNRE_MOUSE	NNRE	8	8	449.97	0.250849	30953	NAD(P)H-hydrate epimerase OS=Mus musculus OX=10090 GN=Naxe PE=1 SV=1	Naxe	8.3535e+06	7.64492e+06	8.06531e+06	8.02124e+06	9.07086e+06	7.80828e+06	9.20364e+06	8.69426e+06	8.70965e+06	7.64492e+06	7.11732e+06	1.05559e+07	9.00204e+06	8.8255e+06	4	7	4	3	7	7
UBP5_MOUSE	UBP5	37	37	2079.41	0.251004	95772	Ubiquitin carboxyl-terminal hydrolase 5 OS=Mus musculus OX=10090 GN=Usp5 PE=1 SV=1	Usp5	3.55019e+07	3.21593e+07	3.60875e+07	3.45829e+07	3.28941e+07	3.33845e+07	3.22973e+07	3.28587e+07	3.70155e+07	3.21593e+07	3.18458e+07	3.82795e+07	3.84885e+07	3.09704e+07	26	23	24	26	21	23
FN3K_MOUSE	FN3K	2	2	68.93	0.251595	35010	Fructosamine-3-kinase OS=Mus musculus OX=10090 GN=Fn3k PE=1 SV=1	Fn3k	457385	478547	546982	494305	401558	432713	495920	443397	476886	478547	482691	467300	498867	475545	1	1	1	0	1	1
ZDHC5_MOUSE	ZDHC5	1	1	34.53	0.251704	77452	Palmitoyltransferase ZDHHC5 OS=Mus musculus OX=10090 GN=Zdhhc5 PE=1 SV=1	Zdhhc5	137996	189386	75156.1	134179	214553	171456	166256	184089	143879	189386	66322.4	249680	197669	159426	0	0	0	0	0	1
CROCC_MOUSE	CROCC	5	3	161.29	0.252039	226809	Rootletin OS=Mus musculus OX=10090 GN=Crocc PE=1 SV=2	Crocc	250152	138304	155374	181276	244069	206042	227104	225738	260817	138304	137111	284027	237542	217773	1	0	2	2	0	0
ABCG2_MOUSE	ABCG2	3	2	90.14	0.253012	72931	Broad substrate specificity ATP-binding cassette transporter ABCG2 OS=Mus musculus OX=10090 GN=Abcg2 PE=1 SV=1	Abcg2	134517	104463	107044	115342	153256	155698	109977	139644	140252	104463	94462.4	178346	179502	105458	1	1	1	1	1	1
SORT_MOUSE	SORT	6	6	347.66	0.253305	91142	Sortilin OS=Mus musculus OX=10090 GN=Sort1 PE=1 SV=1	Sort1	4.0679e+06	4.35016e+06	5.49175e+06	4.63661e+06	3.49849e+06	4.74181e+06	3.25826e+06	3.83286e+06	4.24134e+06	4.35016e+06	4.84626e+06	4.07126e+06	5.46676e+06	3.1244e+06	4	2	5	4	7	2
APOE_MOUSE	APOE	18	18	861.3	0.253726	35844	Apolipoprotein E OS=Mus musculus OX=10090 GN=Apoe PE=1 SV=2	Apoe	1.04441e+07	1.02202e+07	1.63485e+07	1.23376e+07	8.16551e+06	1.12073e+07	9.34535e+06	9.57273e+06	1.08894e+07	1.02202e+07	1.44269e+07	9.50235e+06	1.29207e+07	8.96139e+06	10	7	9	7	9	7
MYCBP_MOUSE	MYCBP	1	1	51.64	0.253726	11962	c-Myc-binding protein OS=Mus musculus OX=10090 GN=Mycbp PE=1 SV=5	Mycbp	329678	235446	199116	254746	219087	210469	173470	201008	343734	235446	175712	254955	242646	166343	1	1	1	1	1	1
MATR3_MOUSE	MATR3	37	36	2031.46	0.253788	94572	Matrin-3 OS=Mus musculus OX=10090 GN=Matr3 PE=1 SV=1	Matr3	5.11093e+07	3.5789e+07	7.95129e+07	5.54704e+07	4.30993e+07	3.16539e+07	3.95053e+07	3.80862e+07	5.32884e+07	3.5789e+07	7.0167e+07	5.01554e+07	3.64933e+07	3.78822e+07	34	24	32	29	23	23
GCSP_MOUSE	GCSP	6	6	288.02	0.25386	113195	Glycine dehydrogenase (decarboxylating), mitochondrial OS=Mus musculus OX=10090 GN=Gldc PE=1 SV=1	Gldc	696791	611013	524840	610881	651653	681842	1.30379e+06	879095	726499	611013	463151	758340	786085	1.25022e+06	1	1	1	3	0	2
SE1L1_MOUSE	SE1L1	5	5	225.65	0.254118	88285	Protein sel-1 homolog 1 OS=Mus musculus OX=10090 GN=Sel1l PE=1 SV=2	Sel1l	2.1407e+06	2.57386e+06	2.569e+06	2.42785e+06	2.10437e+06	2.42665e+06	1.9361e+06	2.15571e+06	2.23197e+06	2.57386e+06	2.26704e+06	2.44889e+06	2.79765e+06	1.85655e+06	2	0	2	3	3	3
HSBP1_MOUSE	HSBP1	6	6	335.91	0.254162	8605	Heat shock factor-binding protein 1 OS=Mus musculus OX=10090 GN=Hsbp1 PE=1 SV=1	Hsbp1	5.7102e+06	5.10853e+06	6.25782e+06	5.69218e+06	5.69534e+06	6.3588e+06	7.27601e+06	6.44338e+06	5.95365e+06	5.10853e+06	5.52228e+06	6.62776e+06	7.33095e+06	6.97707e+06	4	3	2	3	2	3
SUCB1_MOUSE	SUCB1	38	37	2526.98	0.254541	50082	Succinate--CoA ligase [ADP-forming] subunit beta, mitochondrial OS=Mus musculus OX=10090 GN=Sucla2 PE=1 SV=2	Sucla2	1.27432e+08	1.44629e+08	1.35199e+08	1.35753e+08	1.3716e+08	1.4349e+08	1.57197e+08	1.45949e+08	1.32865e+08	1.44629e+08	1.19308e+08	1.59616e+08	1.65427e+08	1.50738e+08	31	26	25	34	24	24
SYCM_MOUSE	SYCM	4	3	149.67	0.255331	61233	Probable cysteine--tRNA ligase, mitochondrial OS=Mus musculus OX=10090 GN=Cars2 PE=1 SV=2	Cars2	339453	272038	220461	277317	355930	297985	328188	327368	353926	272038	194548	414202	343542	314705	3	1	0	2	2	2
1433G_MOUSE	1433G	48	22	3466.66	0.255666	28285	14-3-3 protein gamma OS=Mus musculus OX=10090 GN=Ywhag PE=1 SV=2	Ywhag	2.43836e+08	2.55249e+08	2.36613e+08	2.45232e+08	2.06147e+08	2.39876e+08	2.39455e+08	2.28493e+08	2.54232e+08	2.55249e+08	2.08801e+08	2.39897e+08	2.76549e+08	2.29617e+08	19	25	15	18	27	19
AQP1_MOUSE	AQP1	1	1	38.02	0.255925	28775	Aquaporin-1 OS=Mus musculus OX=10090 GN=Aqp1 PE=1 SV=3	Aqp1	271288	114955	344213	243485	81000.6	189901	134214	135039	282854	114955	303755	94261.8	218934	128700	0	0	0	0	0	0
SCRB2_MOUSE	SCRB2	5	5	205.58	0.255961	54009	Lysosome membrane protein 2 OS=Mus musculus OX=10090 GN=Scarb2 PE=1 SV=3	Scarb2	4.73678e+06	4.73225e+06	5.4711e+06	4.98005e+06	4.14092e+06	5.15611e+06	3.88953e+06	4.39552e+06	4.93873e+06	4.73225e+06	4.82803e+06	4.81886e+06	5.9444e+06	3.72973e+06	3	2	4	3	4	2
PCP4_MOUSE	PCP4	6	6	506.68	0.256101	6803	Calmodulin regulator protein PCP4 OS=Mus musculus OX=10090 GN=Pcp4 PE=3 SV=2	Pcp4	3.43656e+07	3.13196e+07	3.53229e+07	3.36694e+07	3.22692e+07	3.98497e+07	4.19909e+07	3.80366e+07	3.58308e+07	3.13196e+07	3.11711e+07	3.75522e+07	4.59421e+07	4.02656e+07	4	5	4	8	5	3
CYB_MOUSE	CYB	1	1	35.32	0.256272	43181	Cytochrome b OS=Mus musculus OX=10090 GN=Mt-Cyb PE=1 SV=1	Mt-Cyb	1.91389e+06	2.29431e+06	1.92777e+06	2.04532e+06	2.17464e+06	2.14714e+06	2.3561e+06	2.22596e+06	1.99549e+06	2.29431e+06	1.70118e+06	2.53066e+06	2.4754e+06	2.2593e+06	0	1	1	1	0	1
PFKAM_MOUSE	PFKAM	44	37	3346.67	0.256281	85215	ATP-dependent 6-phosphofructokinase, muscle type OS=Mus musculus OX=10090 GN=Pfkm PE=1 SV=3	Pfkm	8.0562e+07	8.61811e+07	8.00908e+07	8.2278e+07	8.17866e+07	8.87084e+07	8.80853e+07	8.61934e+07	8.39968e+07	8.61811e+07	7.06771e+07	9.51764e+07	1.0227e+08	8.44663e+07	36	33	32	39	38	32
SCG3_MOUSE	SCG3	1	1	76.92	0.256687	53294	Secretogranin-3 OS=Mus musculus OX=10090 GN=Scg3 PE=1 SV=1	Scg3	250890	168452	247522	222288	222784	99974.3	162763	161840	261587	168452	218429	259257	115259	156076	1	1	0	1	0	1
EHD4_MOUSE	EHD4	4	1	122	0.257333	61441	EH domain-containing protein 4 OS=Mus musculus OX=10090 GN=Ehd4 PE=1 SV=1	Ehd4	27140.7	19964.8	35365	27490.2	26776	15109.6	18685.7	20190.4	28297.8	19964.8	31208.2	31159.6	17419.6	17918	0	0	1	1	0	0
CDC5L_MOUSE	CDC5L	1	1	34.27	0.257359	92133	Cell division cycle 5-like protein OS=Mus musculus OX=10090 GN=Cdc5l PE=1 SV=2	Cdc5l	70989.6	21944.2	68008.1	53647.3	53630.3	11079	15705.5	26804.9	74016.2	21944.2	60014.5	62410.5	12772.8	15060.2	0	0	1	0	0	0
NUCL_MOUSE	NUCL	8	7	463.02	0.257454	76677	Nucleolin OS=Mus musculus OX=10090 GN=Ncl PE=1 SV=2	Ncl	1.91351e+06	1.31988e+06	3.17308e+06	2.13549e+06	1.60419e+06	1.54332e+06	1.00967e+06	1.38573e+06	1.9951e+06	1.31988e+06	2.80012e+06	1.86683e+06	1.77927e+06	968190	5	4	6	4	5	3
ACE_MOUSE	ACE	6	4	177.97	0.257553	150822	Angiotensin-converting enzyme OS=Mus musculus OX=10090 GN=Ace PE=1 SV=3	Ace	55020.2	35600.1	134709	75109.7	46659.1	31172.6	35926.9	37919.5	57366	35600.1	118875	54298	35938.4	34450.8	0	0	0	0	0	0
NPL4_MOUSE	NPL4	3	3	126.6	0.257635	67974	Nuclear protein localization protein 4 homolog OS=Mus musculus OX=10090 GN=Nploc4 PE=1 SV=3	Nploc4	540642	564145	1.02336e+06	709380	508217	551060	487237	515505	563692	564145	903071	591421	635308	467219	0	3	1	2	1	3
QCR1_MOUSE	QCR1	46	44	4026.22	0.257717	52818	Cytochrome b-c1 complex subunit 1, mitochondrial OS=Mus musculus OX=10090 GN=Uqcrc1 PE=1 SV=2	Uqcrc1	3.09936e+08	3.19826e+08	2.896e+08	3.06454e+08	3.1035e+08	3.18486e+08	3.41142e+08	3.23326e+08	3.2315e+08	3.19826e+08	2.55561e+08	3.6116e+08	3.67177e+08	3.27126e+08	44	44	37	38	39	40
CISY_MOUSE	CISY	54	52	3507.36	0.258161	51703	Citrate synthase, mitochondrial OS=Mus musculus OX=10090 GN=Cs PE=1 SV=1	Cs	4.45268e+08	5.03128e+08	4.16368e+08	4.54922e+08	4.81693e+08	4.76193e+08	5.1849e+08	4.92125e+08	4.64252e+08	5.03128e+08	3.67429e+08	5.60554e+08	5.48995e+08	4.97187e+08	41	44	21	43	40	30
UBE3A_MOUSE	UBE3A	2	1	102.42	0.258918	99756	Ubiquitin-protein ligase E3A OS=Mus musculus OX=10090 GN=Ube3a PE=1 SV=2	Ube3a	87525.1	67897.2	34815.8	63412.7	58919.4	33414.6	22062.3	38132.1	91256.8	67897.2	30723.6	68565.5	38523.2	21155.8	0	0	0	0	0	0
CACB3_MOUSE	CACB3	5	3	302.36	0.260345	54538	Voltage-dependent L-type calcium channel subunit beta-3 OS=Mus musculus OX=10090 GN=Cacnb3 PE=1 SV=2	Cacnb3	734311	686455	661179	693982	972026	757069	689585	806227	765619	686455	583465	1.13116e+06	872812	661253	2	2	2	2	1	1
RUFY3_MOUSE;RUFY1_MOUSE	RUFY3	20	19	980.07	0.260346	52973	Protein RUFY3 OS=Mus musculus OX=10090 GN=Rufy3 PE=1 SV=1	Rufy3	2.17216e+07	2.26706e+07	2.36184e+07	2.26702e+07	1.97679e+07	2.24184e+07	2.19294e+07	2.13719e+07	2.26477e+07	2.26706e+07	2.08423e+07	2.30042e+07	2.58458e+07	2.10284e+07	14	13	11	12	12	10
SYJ2B_MOUSE	SYJ2B	5	5	363.35	0.260354	15805	Synaptojanin-2-binding protein OS=Mus musculus OX=10090 GN=Synj2bp PE=1 SV=1	Synj2bp	2.74333e+06	3.42396e+06	2.98578e+06	3.05102e+06	3.0328e+06	3.49294e+06	3.81279e+06	3.44618e+06	2.86029e+06	3.42396e+06	2.63483e+06	3.52933e+06	4.02696e+06	3.65614e+06	2	1	2	4	2	3
2A5A_MOUSE	2A5A	3	2	81.48	0.260569	56311	Serine/threonine-protein phosphatase 2A 56 kDa regulatory subunit alpha isoform OS=Mus musculus OX=10090 GN=Ppp2r5a PE=1 SV=1	Ppp2r5a	460859	475603	352910	429791	586304	540354	419899	515519	480508	475603	311429	682292	622965	402647	0	1	1	0	2	2
BCS1_MOUSE	BCS1	5	5	522.67	0.260647	47376	Mitochondrial chaperone BCS1 OS=Mus musculus OX=10090 GN=Bcs1l PE=1 SV=1	Bcs1l	2.25307e+06	1.84092e+06	1.64305e+06	1.91234e+06	2.9309e+06	1.9229e+06	2.21753e+06	2.35711e+06	2.34913e+06	1.84092e+06	1.44993e+06	3.41074e+06	2.21687e+06	2.12642e+06	5	4	5	5	5	5
CCHL_MOUSE	CCHL	3	3	115.79	0.260916	30958	Holocytochrome c-type synthase OS=Mus musculus OX=10090 GN=Hccs PE=1 SV=2	Hccs	195845	371666	234395	267302	265193	414792	393748	357911	204195	371666	206844	308610	478207	377571	1	1	1	2	2	1
AKIB1_MOUSE	AKIB1	1	1	18.83	0.261488	121798	Ankyrin repeat and IBR domain-containing protein 1 OS=Mus musculus OX=10090 GN=Ankib1 PE=1 SV=2	Ankib1	30317.5	28173.2	23673.7	27388.2	32742.7	14747.9	13028.6	20173.1	31610.1	28173.2	20891.2	38103.2	17002.7	12493.3	0	0	1	0	0	0
NHRF1_MOUSE	NHRF1	20	20	927.43	0.261535	38577	Na(+)/H(+) exchange regulatory cofactor NHE-RF1 OS=Mus musculus OX=10090 GN=Slc9a3r1 PE=1 SV=3	Slc9a3r1	2.62607e+07	2.60307e+07	2.48288e+07	2.57067e+07	2.5921e+07	2.92347e+07	2.63512e+07	2.7169e+07	2.73803e+07	2.60307e+07	2.19104e+07	3.01648e+07	3.37042e+07	2.52686e+07	12	14	12	16	14	12
SYNRG_MOUSE	SYNRG	11	10	539.84	0.261871	139528	Synergin gamma OS=Mus musculus OX=10090 GN=Synrg PE=1 SV=1	Synrg	3.37022e+06	2.77371e+06	3.14731e+06	3.09708e+06	2.46917e+06	3.24037e+06	2.32873e+06	2.67942e+06	3.51391e+06	2.77371e+06	2.77738e+06	2.87341e+06	3.73576e+06	2.23305e+06	7	6	6	7	7	1
MARK4_MOUSE	MARK4	2	1	67.97	0.262069	82592	MAP/microtubule affinity-regulating kinase 4 OS=Mus musculus OX=10090 GN=Mark4 PE=1 SV=1	Mark4	117114	138642	255398	170384	206923	222526	229273	219574	122107	138642	225378	240800	256547	219853	0	0	0	0	0	0
AR6P1_MOUSE	AR6P1	2	1	51.26	0.262266	23421	ADP-ribosylation factor-like protein 6-interacting protein 1 OS=Mus musculus OX=10090 GN=Arl6ip1 PE=1 SV=1	Arl6ip1	706123	411468	720468	612686	841465	594762	1.4154e+06	950541	736229	411468	635785	979227	685691	1.35724e+06	0	0	1	1	0	1
KIF5C_MOUSE;PAR14_MOUSE	KIF5C	39	22	1831.06	0.262348	109207	Kinesin heavy chain isoform 5C OS=Mus musculus OX=10090 GN=Kif5c PE=1 SV=3	Kif5c	7.091e+06	7.62496e+06	6.77077e+06	7.16224e+06	7.32025e+06	7.41007e+06	8.42853e+06	7.71962e+06	7.39333e+06	7.62496e+06	5.97494e+06	8.51871e+06	8.54295e+06	8.08224e+06	9	11	10	4	6	9
TBG1_MOUSE	TBG1	1	1	30.25	0.262636	51069	Tubulin gamma-1 chain OS=Mus musculus OX=10090 GN=Tubg1 PE=1 SV=1	Tubg1	169692	207494	233321	203502	308286	208672	229377	248779	176926	207494	205897	358758	240575	219953	0	0	0	1	1	0
RL9_MOUSE	RL9	6	6	383.53	0.262726	21868	60S ribosomal protein L9 OS=Mus musculus OX=10090 GN=Rpl9 PE=1 SV=2	Rpl9	1.09652e+07	1.0652e+07	1.14616e+07	1.10263e+07	1.13238e+07	9.83414e+06	7.80249e+06	9.65347e+06	1.14327e+07	1.0652e+07	1.01144e+07	1.31777e+07	1.13376e+07	7.48192e+06	5	6	5	4	6	5
BRSK2_MOUSE	BRSK2	8	5	357.82	0.26301	81682	Serine/threonine-protein kinase BRSK2 OS=Mus musculus OX=10090 GN=Brsk2 PE=1 SV=2	Brsk2	1.097e+06	1.4218e+06	1.59573e+06	1.37151e+06	1.34828e+06	1.70938e+06	2.99395e+06	2.0172e+06	1.14378e+06	1.4218e+06	1.40817e+06	1.56902e+06	1.97072e+06	2.87094e+06	1	1	2	2	1	1
FUBP1_MOUSE	FUBP1	8	6	350.28	0.263024	68497	Far upstream element-binding protein 1 OS=Mus musculus OX=10090 GN=Fubp1 PE=1 SV=1	Fubp1	1.53083e+06	779694	1.38527e+06	1.23193e+06	1.1167e+06	729137	766361	870732	1.59609e+06	779694	1.22245e+06	1.29952e+06	840610	734874	5	1	3	4	0	1
RT4I1_MOUSE	RT4I1	2	2	67.83	0.263113	43344	Reticulon-4-interacting protein 1, mitochondrial OS=Mus musculus OX=10090 GN=Rtn4ip1 PE=1 SV=2	Rtn4ip1	814430	788431	818253	807038	931542	797229	848970	859247	849153	788431	722077	1.08405e+06	919112	814090	0	0	0	1	1	1
CETN2_MOUSE	CETN2	1	1	61.47	0.263233	19784	Centrin-2 OS=Mus musculus OX=10090 GN=Cetn2 PE=1 SV=1	Cetn2	5845.34	49167	45904.8	33639.1	54200.5	61677.8	60568.4	58815.6	6094.56	49167	40509.2	63074	71107.3	58079.9	0	0	0	0	0	0
AL1B1_MOUSE;AL1A2_MOUSE;AL1A3_MOUSE	AL1B1	22	16	996	0.263457	57516	Aldehyde dehydrogenase X, mitochondrial OS=Mus musculus OX=10090 GN=Aldh1b1 PE=1 SV=1	Aldh1b1	8.64438e+06	7.38721e+06	6.58338e+06	7.53833e+06	9.94441e+06	7.78919e+06	8.26649e+06	8.6667e+06	9.01294e+06	7.38721e+06	5.80958e+06	1.15725e+07	8.98003e+06	7.92686e+06	12	10	7	11	8	8
PEX14_MOUSE	PEX14	1	1	17.78	0.263504	41183	Peroxisomal membrane protein PEX14 OS=Mus musculus OX=10090 GN=Pex14 PE=1 SV=1	Pex14	145752	187075	202077	178301	136736	169396	151082	152405	151966	187075	178325	159122	195294	144875	1	0	0	0	0	0
ELAV4_MOUSE	ELAV4	9	2	398.75	0.263505	42341	ELAV-like protein 4 OS=Mus musculus OX=10090 GN=Elavl4 PE=1 SV=1	Elavl4	1.09429e+06	1.08778e+06	1.37701e+06	1.18636e+06	779286	1.26498e+06	871128	971799	1.14094e+06	1.08778e+06	1.21516e+06	906869	1.45838e+06	835337	2	2	1	0	2	2
NRP2_MOUSE	NRP2	4	4	116.47	0.263964	104565	Neuropilin-2 OS=Mus musculus OX=10090 GN=Nrp2 PE=1 SV=2	Nrp2	54942.2	21915.9	60560.8	45806.3	103747	42778.6	84382.8	76969.4	57284.7	21915.9	53442.6	120732	49318.8	80915.9	0	0	0	0	0	0
CYTC_MOUSE	CYTC	8	7	417.96	0.264456	15521	Cystatin-C OS=Mus musculus OX=10090 GN=Cst3 PE=1 SV=2	Cst3	8.37699e+06	8.2734e+06	1.33397e+07	9.9967e+06	5.93684e+06	9.31024e+06	7.56376e+06	7.60361e+06	8.73414e+06	8.2734e+06	1.17718e+07	6.9088e+06	1.07336e+07	7.253e+06	6	7	4	7	4	4
RMD1_MOUSE	RMD1	1	1	25.49	0.265069	34978	Regulator of microtubule dynamics protein 1 OS=Mus musculus OX=10090 GN=Rmdn1 PE=1 SV=2	Rmdn1	48379.6	23956.5	6455.11	26263.7	51866.7	42304.4	35175.6	43115.5	50442.3	23956.5	5696.39	60358.1	48772	33730.3	1	1	0	1	0	1
EF2_MOUSE;U5S1_MOUSE	EF2	45	43	3067.11	0.265321	95253	Elongation factor 2 OS=Mus musculus OX=10090 GN=Eef2 PE=1 SV=2	Eef2	6.46646e+07	7.04921e+07	7.54734e+07	7.021e+07	5.52232e+07	6.75728e+07	6.74454e+07	6.34138e+07	6.74216e+07	7.04921e+07	6.66024e+07	6.42642e+07	7.79035e+07	6.46744e+07	34	36	30	36	36	30
GNPI1_MOUSE;GNPI2_MOUSE	GNPI1	3	3	113.54	0.265543	32528	Glucosamine-6-phosphate isomerase 1 OS=Mus musculus OX=10090 GN=Gnpda1 PE=1 SV=3	Gnpda1	1.19806e+06	1.02533e+06	1.21927e+06	1.14755e+06	979360	1.15642e+06	974456	1.03674e+06	1.24914e+06	1.02533e+06	1.07596e+06	1.1397e+06	1.33321e+06	934420	2	3	1	1	2	3
CB072_MOUSE	CB072	1	1	68.95	0.265613	30301	Uncharacterized protein C2orf72 homolog OS=Mus musculus OX=10090 PE=1 SV=2	#VALUE!	34208	5436.82	15335.8	18326.9	53879.9	28868.8	19483.8	34077.5	35666.4	5436.82	13533.3	62701	33282.4	18683.3	1	0	0	0	0	0
ODO1_MOUSE	ODO1	73	71	4895.89	0.265773	116375	2-oxoglutarate dehydrogenase complex component E1 OS=Mus musculus OX=10090 GN=Ogdh PE=1 SV=3	Ogdh	1.5524e+08	1.57761e+08	1.45968e+08	1.5299e+08	1.54489e+08	1.5753e+08	1.68427e+08	1.60149e+08	1.61859e+08	1.57761e+08	1.28811e+08	1.79782e+08	1.81614e+08	1.61507e+08	63	59	54	69	70	57
MPCP_MOUSE	MPCP	38	36	2443.87	0.265879	39606	Phosphate carrier protein, mitochondrial OS=Mus musculus OX=10090 GN=Slc25a3 PE=1 SV=1	Slc25a3	2.9142e+08	3.51259e+08	3.2236e+08	3.2168e+08	3.30571e+08	3.43713e+08	3.73415e+08	3.49233e+08	3.03845e+08	3.51259e+08	2.8447e+08	3.84691e+08	3.96261e+08	3.58073e+08	26	27	22	37	31	33
ANCHR_MOUSE	ANCHR	1	1	28.9	0.265948	43245	Abscission/NoCut checkpoint regulator OS=Mus musculus OX=10090 GN=Zfyve19 PE=1 SV=2	Zfyve19	108795	116197	175938	133643	55387.6	115573	114511	95157	113434	116197	155259	64455.5	133242	109806	1	0	0	0	0	0
H33_MOUSE;H3C_MOUSE	H33	11	2	618.84	0.266052	15318	Histone H3.3 OS=Mus musculus OX=10090 GN=H3-3a PE=1 SV=2	H3-3a	5.37114e+06	3.5191e+06	2.23016e+06	3.7068e+06	3.80033e+06	1.72727e+06	1.35293e+06	2.29351e+06	5.60014e+06	3.5191e+06	1.96803e+06	4.42251e+06	1.99135e+06	1.29735e+06	1	2	2	0	2	2
F234B_MOUSE	F234B	2	2	74.43	0.266094	66989	Protein FAM234B OS=Mus musculus OX=10090 GN=Fam234b PE=1 SV=1	Fam234b	454894	481297	721515	552569	390116	515688	407750	437851	474288	481297	636709	453985	594528	390998	2	1	1	1	1	0
IBP6_MOUSE	IBP6	1	1	14.49	0.266842	25330	Insulin-like growth factor-binding protein 6 OS=Mus musculus OX=10090 GN=Igfbp6 PE=2 SV=2	Igfbp6	311294	195380	551643	352772	218429	156108	266102	213546	324567	195380	486803	254190	179974	255169	0	0	0	0	1	0
MYEF2_MOUSE	MYEF2	11	11	509.75	0.267108	63254	Myelin expression factor 2 OS=Mus musculus OX=10090 GN=Myef2 PE=1 SV=1	Myef2	5.79934e+06	3.36566e+06	7.53175e+06	5.56558e+06	4.84617e+06	2.67049e+06	3.65894e+06	3.7252e+06	6.0466e+06	3.36566e+06	6.64647e+06	5.63958e+06	3.07877e+06	3.50861e+06	4	3	5	8	1	2
EIF3E_MOUSE	EIF3E	3	2	89.82	0.267534	52187	Eukaryotic translation initiation factor 3 subunit E OS=Mus musculus OX=10090 GN=Eif3e PE=1 SV=1	Eif3e	236675	230517	598334	355175	181997	220079	234428	212168	246766	230517	528006	211793	253725	224796	0	0	1	1	0	0
CNOT7_MOUSE	CNOT7	2	2	56.3	0.267824	32697	CCR4-NOT transcription complex subunit 7 OS=Mus musculus OX=10090 GN=Cnot7 PE=1 SV=1	Cnot7	290470	288211	367730	315470	297410	284735	254442	278862	302855	288211	324507	346101	328266	243988	1	0	0	1	0	0
AIMP2_MOUSE	AIMP2	2	2	107.7	0.268024	35355	Aminoacyl tRNA synthase complex-interacting multifunctional protein 2 OS=Mus musculus OX=10090 GN=Aimp2 PE=1 SV=2	Aimp2	1.65109e+06	1.25522e+06	1.79652e+06	1.56761e+06	1.25078e+06	1.4237e+06	1.3444e+06	1.33962e+06	1.72148e+06	1.25522e+06	1.58536e+06	1.45555e+06	1.64136e+06	1.28916e+06	0	2	1	2	1	1
ILEUA_MOUSE;ILEUB_MOUSE;ILEUC_MOUSE;SPI2_MOUSE	ILEUA	6	6	322.23	0.268042	42548	Leukocyte elastase inhibitor A OS=Mus musculus OX=10090 GN=Serpinb1a PE=1 SV=1	Serpinb1a	440151	438805	432935	437297	843468	370919	695766	636718	458917	438805	382049	981558	427626	667180	0	1	1	1	1	1
HNRPM_MOUSE	HNRPM	22	22	1130.43	0.268526	77597	Heterogeneous nuclear ribonucleoprotein M OS=Mus musculus OX=10090 GN=Hnrnpm PE=1 SV=3	Hnrnpm	9.62112e+06	5.95433e+06	1.60398e+07	1.05384e+07	8.06171e+06	5.00467e+06	6.69263e+06	6.58634e+06	1.00313e+07	5.95433e+06	1.41545e+07	9.38156e+06	5.7698e+06	6.41765e+06	14	6	16	11	8	9
APMAP_MOUSE	APMAP	12	12	581.55	0.269088	46405	Adipocyte plasma membrane-associated protein OS=Mus musculus OX=10090 GN=Apmap PE=1 SV=1	Apmap	5.35447e+06	5.64596e+06	6.18103e+06	5.72716e+06	5.35542e+06	5.67641e+06	4.62829e+06	5.22004e+06	5.58276e+06	5.64596e+06	5.45452e+06	6.23219e+06	6.54424e+06	4.43813e+06	5	6	3	6	4	5
ILF2_MOUSE	ILF2	6	6	313.91	0.270111	43035	Interleukin enhancer-binding factor 2 OS=Mus musculus OX=10090 GN=Ilf2 PE=1 SV=1	Ilf2	2.68482e+06	1.48748e+06	2.65181e+06	2.27471e+06	2.2796e+06	1.23602e+06	1.30221e+06	1.60594e+06	2.79929e+06	1.48748e+06	2.34012e+06	2.65281e+06	1.42498e+06	1.24871e+06	6	3	3	2	2	3
PDK3_MOUSE	PDK3	11	10	718.54	0.270352	47893	[Pyruvate dehydrogenase (acetyl-transferring)] kinase isozyme 3, mitochondrial OS=Mus musculus OX=10090 GN=Pdk3 PE=1 SV=1	Pdk3	4.55637e+06	4.27206e+06	3.31192e+06	4.04678e+06	5.08346e+06	4.21794e+06	4.60711e+06	4.63617e+06	4.75063e+06	4.27206e+06	2.92264e+06	5.91572e+06	4.86279e+06	4.41782e+06	8	7	4	9	5	6
ABR_MOUSE	ABR	19	16	939.62	0.270371	97605	Active breakpoint cluster region-related protein OS=Mus musculus OX=10090 GN=Abr PE=1 SV=1	Abr	7.97527e+06	7.97671e+06	9.55149e+06	8.50116e+06	7.3239e+06	8.29992e+06	7.62906e+06	7.75096e+06	8.3153e+06	7.97671e+06	8.42882e+06	8.52295e+06	9.56884e+06	7.31562e+06	12	9	10	11	12	11
ARAF_MOUSE	ARAF	1	1	52.79	0.271233	67538	Serine/threonine-protein kinase A-Raf OS=Mus musculus OX=10090 GN=Araf PE=1 SV=2	Araf	414112	558074	723730	565305	384291	396436	529172	436633	431767	558074	638664	447207	457045	507430	1	1	1	1	1	1
FKB1B_MOUSE	FKB1B	1	1	55.72	0.271459	11790	Peptidyl-prolyl cis-trans isomerase FKBP1B OS=Mus musculus OX=10090 GN=Fkbp1b PE=1 SV=3	Fkbp1b	808270	764920	473074	682088	505288	534097	559987	533124	842731	764920	417469	588013	615752	536980	0	1	1	1	1	1
PGAM1_MOUSE;PGAM2_MOUSE	PGAM1	28	27	2518.27	0.271796	28814	Phosphoglycerate mutase 1 OS=Mus musculus OX=10090 GN=Pgam1 PE=1 SV=3	Pgam1	2.97816e+08	2.7117e+08	2.40138e+08	2.69708e+08	2.75781e+08	2.98394e+08	3.08793e+08	2.94323e+08	3.10514e+08	2.7117e+08	2.11913e+08	3.20931e+08	3.44013e+08	2.96107e+08	33	39	28	36	37	27
ZN207_MOUSE	ZN207	1	1	15.99	0.272053	52758	BUB3-interacting and GLEBS motif-containing protein ZNF207 OS=Mus musculus OX=10090 GN=Znf207 PE=1 SV=1	Znf207	91879.8	159917	203270	151689	255412	176806	180897	204372	95797.2	159917	179378	297227	203836	173465	0	0	0	0	0	1
AP2A1_MOUSE	AP2A1	61	40	4210.32	0.272291	107596	AP-2 complex subunit alpha-1 OS=Mus musculus OX=10090 GN=Ap2a1 PE=1 SV=1	Ap2a1	9.61596e+07	9.95481e+07	9.93203e+07	9.83427e+07	9.59252e+07	1.08813e+08	1.06178e+08	1.03639e+08	1.00259e+08	9.95481e+07	8.76463e+07	1.1163e+08	1.25449e+08	1.01816e+08	38	33	34	36	34	34
AT1B1_MOUSE	AT1B1	46	43	3028.28	0.272545	35172	Sodium/potassium-transporting ATPase subunit beta-1 OS=Mus musculus OX=10090 GN=Atp1b1 PE=1 SV=1	Atp1b1	6.95633e+08	8.40129e+08	6.98452e+08	7.44738e+08	7.39257e+08	8.62265e+08	8.78149e+08	8.26557e+08	7.25291e+08	8.40129e+08	6.16356e+08	8.60286e+08	9.94091e+08	8.42069e+08	38	48	35	43	49	35
NT5D3_MOUSE	NT5D3	24	22	1075.74	0.272953	63130	5'-nucleotidase domain-containing protein 3 OS=Mus musculus OX=10090 GN=Nt5dc3 PE=1 SV=1	Nt5dc3	1.34195e+07	1.20125e+07	1.09884e+07	1.21401e+07	1.43978e+07	1.29692e+07	1.24763e+07	1.32811e+07	1.39917e+07	1.20125e+07	9.69686e+06	1.6755e+07	1.4952e+07	1.19637e+07	10	9	10	11	8	12
ACM1_MOUSE	ACM1	2	2	82.64	0.272982	51346	Muscarinic acetylcholine receptor M1 OS=Mus musculus OX=10090 GN=Chrm1 PE=1 SV=2	Chrm1	351760	370908	877743	533470	290773	121892	482428	298364	366758	370908	774574	338377	140527	462607	1	1	1	1	0	1
GAS7_MOUSE	GAS7	9	9	501.27	0.273383	48143	Growth arrest-specific protein 7 OS=Mus musculus OX=10090 GN=Gas7 PE=1 SV=1	Gas7	5.02351e+06	4.92523e+06	5.29397e+06	5.0809e+06	3.96915e+06	4.79703e+06	5.10175e+06	4.62264e+06	5.23769e+06	4.92523e+06	4.67172e+06	4.61897e+06	5.53041e+06	4.89214e+06	4	8	6	8	5	6
ENDD1_MOUSE	ENDD1	8	8	448.89	0.275373	55227	Endonuclease domain-containing 1 protein OS=Mus musculus OX=10090 GN=Endod1 PE=1 SV=2	Endod1	3.90587e+06	3.77958e+06	3.75877e+06	3.81474e+06	3.9994e+06	3.82337e+06	5.06581e+06	4.29619e+06	4.0724e+06	3.77958e+06	3.31697e+06	4.65417e+06	4.4079e+06	4.85768e+06	3	2	3	5	5	3
ACADV_MOUSE	ACADV	13	11	658.43	0.275483	70831	Very long-chain specific acyl-CoA dehydrogenase, mitochondrial OS=Mus musculus OX=10090 GN=Acadvl PE=1 SV=3	Acadvl	5.1719e+06	4.84541e+06	4.32917e+06	4.78216e+06	5.61382e+06	4.91655e+06	5.04521e+06	5.19186e+06	5.3924e+06	4.84541e+06	3.82032e+06	6.5329e+06	5.66821e+06	4.83792e+06	5	5	3	5	6	3
ELAV1_MOUSE	ELAV1	8	8	353.63	0.275894	36146	ELAV-like protein 1 OS=Mus musculus OX=10090 GN=Elavl1 PE=1 SV=2	Elavl1	5.53518e+06	3.76966e+06	6.43818e+06	5.24767e+06	5.03576e+06	3.44496e+06	3.66008e+06	4.04693e+06	5.77117e+06	3.76966e+06	5.68144e+06	5.86021e+06	3.97164e+06	3.5097e+06	4	6	2	4	1	3
HACE1_MOUSE	HACE1	2	2	111.41	0.276397	102048	E3 ubiquitin-protein ligase HACE1 OS=Mus musculus OX=10090 GN=Hace1 PE=1 SV=1	Hace1	60636	78215.9	139729	92860.2	134896	128114	102708	121906	63221.2	78215.9	123305	156980	147700	98488.3	1	1	2	1	1	1
C2D1A_MOUSE	C2D1A	3	3	111.75	0.276627	103634	Coiled-coil and C2 domain-containing protein 1A OS=Mus musculus OX=10090 GN=Cc2d1a PE=1 SV=2	Cc2d1a	181974	194485	174338	183599	239182	179595	201142	206640	189733	194485	153847	278340	207052	192878	1	1	1	1	1	2
EFHD2_MOUSE;EFHD1_MOUSE	EFHD2	18	18	1102.44	0.276668	26775	EF-hand domain-containing protein D2 OS=Mus musculus OX=10090 GN=Efhd2 PE=1 SV=1	Efhd2	5.10852e+07	4.56252e+07	5.69044e+07	5.12049e+07	3.83743e+07	4.75929e+07	4.9487e+07	4.51514e+07	5.32633e+07	4.56252e+07	5.02159e+07	4.46568e+07	5.48691e+07	4.74538e+07	15	18	16	14	16	15
TPC13_MOUSE	TPC13	1	1	21.98	0.276865	46446	Trafficking protein particle complex subunit 13 OS=Mus musculus OX=10090 GN=Trappc13 PE=2 SV=1	Trappc13	29306.3	32598.1	38475.4	33459.9	35354.5	25203.4	23551.9	28036.6	30555.8	32598.1	33953.1	41142.6	29056.6	22584.2	1	1	1	1	1	1
SYPH_MOUSE	SYPH	12	12	651.85	0.276973	34002	Synaptophysin OS=Mus musculus OX=10090 GN=Syp PE=1 SV=2	Syp	1.52384e+08	1.81691e+08	2.00414e+08	1.78163e+08	1.75013e+08	2.22511e+08	2.15859e+08	2.04461e+08	1.58881e+08	1.81691e+08	1.76858e+08	2.03666e+08	2.56529e+08	2.06991e+08	10	8	12	10	12	7
SRPRA_MOUSE	SRPRA	2	2	131.36	0.277552	69579	Signal recognition particle receptor subunit alpha OS=Mus musculus OX=10090 GN=Srpra PE=1 SV=1	Srpra	38817.6	107550	98289.5	81552.5	110406	112935	112296	111879	40472.6	107550	86736.7	128482	130201	107683	0	1	1	1	2	2
CXA1_MOUSE	CXA1	14	14	933.3	0.277721	42977	Gap junction alpha-1 protein OS=Mus musculus OX=10090 GN=Gja1 PE=1 SV=2	Gja1	2.0656e+07	2.09869e+07	2.43166e+07	2.19865e+07	1.58228e+07	2.12463e+07	2.0843e+07	1.9304e+07	2.15367e+07	2.09869e+07	2.14585e+07	1.84132e+07	2.44945e+07	1.99866e+07	8	6	6	6	8	5
TSN2_MOUSE	TSN2	4	4	445.79	0.2784	24165	Tetraspanin-2 OS=Mus musculus OX=10090 GN=Tspan2 PE=1 SV=1	Tspan2	4.69318e+06	5.94638e+06	3.085e+06	4.57485e+06	5.90777e+06	4.84859e+06	6.7223e+06	5.82622e+06	4.89328e+06	5.94638e+06	2.72239e+06	6.87497e+06	5.58986e+06	6.44611e+06	3	2	1	2	2	3
GEPH_MOUSE	GEPH	16	16	990.86	0.278404	83230	Gephyrin OS=Mus musculus OX=10090 GN=Gphn PE=1 SV=2	Gphn	8.18798e+06	6.92943e+06	8.25296e+06	7.79012e+06	8.20551e+06	9.35753e+06	8.05441e+06	8.53915e+06	8.53708e+06	6.92943e+06	7.28291e+06	9.54889e+06	1.07881e+07	7.72349e+06	8	7	7	11	7	7
LMNB2_MOUSE	LMNB2	8	6	405.52	0.27907	67277	Lamin-B2 OS=Mus musculus OX=10090 GN=Lmnb2 PE=1 SV=2	Lmnb2	1.48222e+06	671489	1.4614e+06	1.20504e+06	1.35431e+06	414227	461582	743373	1.54541e+06	671489	1.28963e+06	1.57604e+06	477556	442617	6	1	4	7	1	1
ANK1_MOUSE	ANK1	28	15	1090.8	0.279344	204101	Ankyrin-1 OS=Mus musculus OX=10090 GN=Ank1 PE=1 SV=2	Ank1	4.60734e+06	2.16823e+06	1.80569e+06	2.86042e+06	1.82865e+06	2.06544e+06	1.56304e+06	1.81904e+06	4.80378e+06	2.16823e+06	1.59345e+06	2.12803e+06	2.38121e+06	1.49882e+06	11	3	1	5	4	2
GFAP_MOUSE	GFAP	39	32	2391.91	0.279392	49870	Glial fibrillary acidic protein OS=Mus musculus OX=10090 GN=Gfap PE=1 SV=4	Gfap	1.91542e+07	1.3586e+07	2.21974e+07	1.83125e+07	1.34449e+07	1.60433e+07	1.50136e+07	1.4834e+07	1.99709e+07	1.3586e+07	1.95883e+07	1.56461e+07	1.84961e+07	1.43968e+07	14	12	10	12	11	10
UBE2K_MOUSE	UBE2K	4	4	152.51	0.279707	22393	Ubiquitin-conjugating enzyme E2 K OS=Mus musculus OX=10090 GN=Ube2k PE=1 SV=3	Ube2k	1.0366e+06	1.05848e+06	1.21585e+06	1.10364e+06	1.2724e+06	1.11378e+06	1.1925e+06	1.19289e+06	1.0808e+06	1.05848e+06	1.07294e+06	1.48072e+06	1.28406e+06	1.1435e+06	1	1	1	2	2	2
GRIA2_MOUSE	GRIA2	44	33	2967.19	0.279708	98599	Glutamate receptor 2 OS=Mus musculus OX=10090 GN=Gria2 PE=1 SV=3	Gria2	3.53716e+07	3.66174e+07	3.9854e+07	3.7281e+07	4.21291e+07	3.70696e+07	4.00744e+07	3.97577e+07	3.68797e+07	3.66174e+07	3.51696e+07	4.90264e+07	4.27369e+07	3.84279e+07	19	22	16	20	21	18
RAB6A_MOUSE	RAB6A	17	6	1001.98	0.280186	23575	Ras-related protein Rab-6A OS=Mus musculus OX=10090 GN=Rab6a PE=1 SV=4	Rab6a	4.92194e+06	5.09604e+06	5.38243e+06	5.13347e+06	5.1471e+06	5.39255e+06	5.4906e+06	5.34342e+06	5.13179e+06	5.09604e+06	4.74978e+06	5.98977e+06	6.21698e+06	5.26502e+06	4	5	1	3	5	2
ERBIN_MOUSE	ERBIN	3	1	83.89	0.280257	157150	Erbin OS=Mus musculus OX=10090 GN=Erbin PE=1 SV=3	Erbin	27896	15954.5	12945.7	18932.1	14962.9	15213.4	5110.77	11762.3	29085.4	15954.5	11424	17412.5	17539.3	4900.79	0	0	0	0	0	0
NPTN_MOUSE	NPTN	19	19	1149.95	0.280523	44345	Neuroplastin OS=Mus musculus OX=10090 GN=Nptn PE=1 SV=3	Nptn	7.01877e+07	8.52211e+07	7.64736e+07	7.72941e+07	7.85998e+07	8.89186e+07	8.39321e+07	8.38168e+07	7.31801e+07	8.52211e+07	6.7485e+07	9.14679e+07	1.02513e+08	8.04837e+07	11	17	18	14	17	13
RBM12_MOUSE	RBM12	3	2	95.21	0.280616	102730	RNA-binding protein 12 OS=Mus musculus OX=10090 GN=Rbm12 PE=1 SV=3	Rbm12	62292.8	50769.4	89314.8	67459	57604.4	57374.6	39037.1	51338.7	64948.7	50769.4	78816.8	67035.2	66146.2	37433.2	0	0	0	1	1	0
RTKN_MOUSE	RTKN	1	1	17.18	0.280903	62973	Rhotekin OS=Mus musculus OX=10090 GN=Rtkn PE=1 SV=3	Rtkn	484530	380939	632832	499434	640729	491101	779325	637052	505188	380939	558450	745627	566182	747306	1	1	0	0	1	1
PDXD1_MOUSE	PDXD1	1	1	20.31	0.281126	87281	Pyridoxal-dependent decarboxylase domain-containing protein 1 OS=Mus musculus OX=10090 GN=Pdxdc1 PE=1 SV=2	Pdxdc1	66278.4	75149.9	153668	98365.4	35230.3	110738	34369.6	60112.7	69104.2	75149.9	135606	40998.2	127668	32957.5	0	0	0	0	0	0
LRC40_MOUSE	LRC40	3	2	192.28	0.281958	68033	Leucine-rich repeat-containing protein 40 OS=Mus musculus OX=10090 GN=Lrrc40 PE=1 SV=2	Lrrc40	283899	171742	222194	225945	175258	185184	192528	184324	296003	171742	196078	203951	213496	184618	2	1	1	2	0	2
SRR_MOUSE	SRR	10	10	797.44	0.282162	36336	Serine racemase OS=Mus musculus OX=10090 GN=Srr PE=1 SV=1	Srr	8.45756e+06	9.94191e+06	9.88539e+06	9.42829e+06	8.28966e+06	9.49753e+06	8.00211e+06	8.59644e+06	8.81815e+06	9.94191e+06	8.72347e+06	9.64682e+06	1.09495e+07	7.67334e+06	9	9	10	9	8	6
RS7_MOUSE	RS7	15	14	747.71	0.282492	22113	40S ribosomal protein S7 OS=Mus musculus OX=10090 GN=Rps7 PE=1 SV=1	Rps7	2.48112e+07	2.35164e+07	2.76715e+07	2.53331e+07	2.26301e+07	2.58026e+07	1.91897e+07	2.25408e+07	2.58691e+07	2.35164e+07	2.4419e+07	2.6335e+07	2.97474e+07	1.84012e+07	9	11	10	12	8	8
ATAD1_MOUSE	ATAD1	7	7	365.49	0.282503	40718	Outer mitochondrial transmembrane helix translocase OS=Mus musculus OX=10090 GN=Atad1 PE=1 SV=1	Atad1	4.08709e+06	3.59442e+06	3.23658e+06	3.63936e+06	4.46859e+06	3.75172e+06	3.90273e+06	4.04101e+06	4.26134e+06	3.59442e+06	2.85615e+06	5.20018e+06	4.3253e+06	3.74238e+06	4	3	2	4	4	3
ADDA_MOUSE;ITAX_MOUSE	ADDA	45	40	2566.29	0.282559	80596	Alpha-adducin OS=Mus musculus OX=10090 GN=Add1 PE=1 SV=2	Add1	6.35801e+07	6.74657e+07	6.1014e+07	6.402e+07	6.88839e+07	6.37442e+07	6.89265e+07	6.71849e+07	6.62909e+07	6.74657e+07	5.38425e+07	8.01614e+07	7.34896e+07	6.60946e+07	28	29	28	24	22	27
CK2N1_MOUSE	CK2N1	1	1	65.08	0.282653	8507	Calcium/calmodulin-dependent protein kinase II inhibitor 1 OS=Mus musculus OX=10090 GN=Camk2n1 PE=1 SV=1	Camk2n1	211391	207159	250509	223020	256807	333456	215767	268676	220404	207159	221064	298851	384436	206902	0	1	1	1	1	1
OSBL6_MOUSE	OSBL6	1	1	36.8	0.282857	108852	Oxysterol-binding protein-related protein 6 OS=Mus musculus OX=10090 GN=Osbpl6 PE=1 SV=1	Osbpl6	7012.17	8848.18	33426.1	16428.8	34001.3	12480.9	56628.4	34370.2	7311.14	8848.18	29497.2	39567.9	14389	54301.8	0	0	0	0	0	0
DAG1_MOUSE	DAG1	1	1	27.06	0.282867	96844	Dystroglycan 1 OS=Mus musculus OX=10090 GN=Dag1 PE=1 SV=4	Dag1	163767	143460	287596	198274	207150	272990	287732	255958	170749	143460	253792	241064	314726	275911	0	0	0	0	0	0
DCAF7_MOUSE	DCAF7	3	2	128.07	0.283146	38901	DDB1- and CUL4-associated factor 7 OS=Mus musculus OX=10090 GN=Dcaf7 PE=1 SV=1	Dcaf7	233223	184632	251500	223118	333077	216663	267112	272284	243167	184632	221939	387608	249787	256137	1	1	0	1	1	2
TOM20_MOUSE	TOM20	2	2	64.86	0.283409	16274	Mitochondrial import receptor subunit TOM20 homolog OS=Mus musculus OX=10090 GN=Tomm20 PE=1 SV=1	Tomm20	1.4359e+06	1.38572e+06	1.68545e+06	1.50236e+06	1.65381e+06	1.80768e+06	1.50839e+06	1.65663e+06	1.49712e+06	1.38572e+06	1.48734e+06	1.92457e+06	2.08405e+06	1.44642e+06	1	1	0	1	0	1
NDRG1_MOUSE	NDRG1	10	10	714.48	0.283555	42981	Protein NDRG1 OS=Mus musculus OX=10090 GN=Ndrg1 PE=1 SV=1	Ndrg1	4.99522e+06	5.31016e+06	4.10712e+06	4.80417e+06	5.41696e+06	4.77486e+06	7.627e+06	5.93961e+06	5.2082e+06	5.31016e+06	3.62438e+06	6.30381e+06	5.50485e+06	7.31364e+06	6	5	3	6	3	7
ACSF3_MOUSE	ACSF3	5	4	265.73	0.284939	65036	Malonate--CoA ligase ACSF3, mitochondrial OS=Mus musculus OX=10090 GN=Acsf3 PE=1 SV=2	Acsf3	1.04907e+06	778427	511417	779637	1.35531e+06	870757	900205	1.04209e+06	1.09379e+06	778427	451306	1.5772e+06	1.00388e+06	863219	3	2	1	4	3	2
CSDE1_MOUSE	CSDE1	12	12	457.85	0.284948	88735	Cold shock domain-containing protein E1 OS=Mus musculus OX=10090 GN=Csde1 PE=1 SV=1	Csde1	4.19506e+06	4.50266e+06	4.96663e+06	4.55478e+06	3.94793e+06	4.48115e+06	4.22935e+06	4.21948e+06	4.37392e+06	4.50266e+06	4.38286e+06	4.59428e+06	5.16624e+06	4.05559e+06	7	5	3	4	4	6
SSBP_MOUSE	SSBP	2	1	50.26	0.285044	17308	Single-stranded DNA-binding protein, mitochondrial OS=Mus musculus OX=10090 GN=Ssbp1 PE=1 SV=1	Ssbp1	145330	210883	162233	172815	85142	205704	93151.5	127999	151526	210883	143165	99081.2	237153	89324.3	0	1	0	0	0	0
P5CR2_MOUSE;P5CR1_MOUSE	P5CR2	5	5	232.53	0.285504	33638	Pyrroline-5-carboxylate reductase 2 OS=Mus musculus OX=10090 GN=Pycr2 PE=1 SV=1	Pycr2	1.92695e+06	2.3027e+06	2.06474e+06	2.09813e+06	2.27647e+06	2.31965e+06	2.14266e+06	2.24626e+06	2.0091e+06	2.3027e+06	1.82205e+06	2.64916e+06	2.67428e+06	2.05463e+06	3	3	3	2	5	4
ALR_MOUSE	ALR	2	2	64.75	0.285539	22862	FAD-linked sulfhydryl oxidase ALR OS=Mus musculus OX=10090 GN=Gfer PE=1 SV=2	Gfer	230534	204023	223029	219195	298357	203996	267214	256522	240362	204023	196815	347204	235184	256235	0	1	1	1	1	1
PDE6D_MOUSE	PDE6D	2	2	75.21	0.285892	17337	Retinal rod rhodopsin-sensitive cGMP 3',5'-cyclic phosphodiesterase subunit delta OS=Mus musculus OX=10090 GN=Pde6d PE=1 SV=1	Pde6d	191424	184733	163108	179755	211499	190942	182021	194821	199585	184733	143936	246125	220134	174543	2	1	1	2	1	0
LS14B_MOUSE	LS14B	4	2	145.29	0.28614	42284	Protein LSM14 homolog B OS=Mus musculus OX=10090 GN=Lsm14b PE=1 SV=3	Lsm14b	295555	257325	265687	272856	322404	135258	177625	211762	308156	257325	234459	375188	155937	170327	1	0	0	1	1	0
RRBP1_MOUSE;ZEB2_MOUSE	RRBP1	15	12	692.2	0.286301	172776	Ribosome-binding protein 1 OS=Mus musculus OX=10090 GN=Rrbp1 PE=1 SV=2	Rrbp1	3.21013e+06	3.21154e+06	4.3133e+06	3.57832e+06	3.07156e+06	3.40477e+06	2.79628e+06	3.09087e+06	3.34699e+06	3.21154e+06	3.80632e+06	3.57443e+06	3.9253e+06	2.6814e+06	4	4	8	4	3	5
ENOPH_MOUSE	ENOPH	2	2	78.85	0.28639	28582	Enolase-phosphatase E1 OS=Mus musculus OX=10090 GN=Enoph1 PE=1 SV=1	Enoph1	1.26758e+06	890513	928436	1.02884e+06	1.04872e+06	799597	644897	831070	1.32162e+06	890513	819309	1.22041e+06	921842	618401	2	0	1	1	1	1
HOME1_MOUSE	HOME1	21	18	1318.75	0.286454	41388	Homer protein homolog 1 OS=Mus musculus OX=10090 GN=Homer1 PE=1 SV=2	Homer1	2.83981e+07	3.18492e+07	3.33739e+07	3.1207e+07	2.80497e+07	3.15268e+07	2.60203e+07	2.85323e+07	2.96088e+07	3.18492e+07	2.94512e+07	3.26419e+07	3.63467e+07	2.49512e+07	17	19	12	20	15	13
RL29_MOUSE	RL29	2	2	51.32	0.286786	17576	60S ribosomal protein L29 OS=Mus musculus OX=10090 GN=Rpl29 PE=1 SV=2	Rpl29	993594	1.23117e+06	1.65136e+06	1.29204e+06	903134	776099	1.30965e+06	996296	1.03596e+06	1.23117e+06	1.45726e+06	1.05099e+06	894752	1.25585e+06	1	1	0	1	1	1
ARL15_MOUSE	ARL15	1	1	52.3	0.286789	22890	ADP-ribosylation factor-like protein 15 OS=Mus musculus OX=10090 GN=Arl15 PE=1 SV=1	Arl15	427626	354642	350819	377696	474498	384031	406868	421799	445858	354642	309584	552182	442743	390152	0	0	1	1	0	1
C1QC_MOUSE	C1QC	1	1	42.14	0.286789	25975	Complement C1q subcomponent subunit C OS=Mus musculus OX=10090 GN=C1qc PE=1 SV=2	C1qc	452685	561103	826151	613313	332735	543804	494287	456942	471986	561103	729047	387209	626942	473979	0	1	1	1	1	1
RL12_MOUSE	RL12	7	7	423.54	0.2868	17794	60S ribosomal protein L12 OS=Mus musculus OX=10090 GN=Rpl12 PE=1 SV=2	Rpl12	2.80427e+07	3.47818e+07	3.95169e+07	3.41138e+07	2.58506e+07	3.30396e+07	2.87117e+07	2.92006e+07	2.92383e+07	3.47818e+07	3.48721e+07	3.00828e+07	3.80908e+07	2.7532e+07	8	5	4	5	5	5
OXSR1_MOUSE	OXSR1	4	4	152.76	0.287141	58177	Serine/threonine-protein kinase OSR1 OS=Mus musculus OX=10090 GN=Oxsr1 PE=1 SV=1	Oxsr1	530364	489987	564916	528422	694752	514707	584879	598113	552976	489987	498516	808495	593397	560849	1	2	2	1	3	2
MBP_MOUSE	MBP	26	25	2052.44	0.287407	27151	Myelin basic protein OS=Mus musculus OX=10090 GN=Mbp PE=1 SV=2	Mbp	1.02458e+09	1.24471e+09	4.82316e+08	9.172e+08	1.35599e+09	9.0159e+08	1.88819e+09	1.38192e+09	1.06826e+09	1.24471e+09	4.25625e+08	1.57799e+09	1.03943e+09	1.81061e+09	22	26	15	32	18	26
RALB_MOUSE	RALB	12	3	528.31	0.287536	23335	Ras-related protein Ral-B OS=Mus musculus OX=10090 GN=Ralb PE=1 SV=1	Ralb	654972	689594	576768	640445	712038	952941	628783	764587	682897	689594	508975	828611	1.09863e+06	602949	1	0	0	3	1	0
NTRK2_MOUSE;NTRK1_MOUSE	NTRK2	7	4	318.57	0.287651	92074	BDNF/NT-3 growth factors receptor OS=Mus musculus OX=10090 GN=Ntrk2 PE=1 SV=1	Ntrk2	1.93241e+06	2.2817e+06	2.27026e+06	2.16146e+06	2.65783e+06	2.54532e+06	2.08214e+06	2.42843e+06	2.0148e+06	2.2817e+06	2.00342e+06	3.09297e+06	2.93446e+06	1.99659e+06	4	4	2	2	0	4
CLPP_MOUSE	CLPP	6	6	214.41	0.28852	29781	ATP-dependent Clp protease proteolytic subunit, mitochondrial OS=Mus musculus OX=10090 GN=Clpp PE=1 SV=1	Clpp	3.61614e+06	3.90783e+06	4.06101e+06	3.86166e+06	3.66388e+06	4.46473e+06	5.09105e+06	4.40655e+06	3.77032e+06	3.90783e+06	3.58368e+06	4.26372e+06	5.14731e+06	4.88189e+06	4	2	2	3	2	3
H2A1B_MOUSE	H2A1B	8	1	473.16	0.288798	14127	Histone H2A type 1-B OS=Mus musculus OX=10090 GN=H2ac4 PE=1 SV=1	H2ac4	2.18014e+06	1.33897e+06	917781	1.47896e+06	1.31809e+06	742267	905893	988750	2.27309e+06	1.33897e+06	809906	1.53389e+06	855747	868674	1	0	0	0	0	0
ISCU_MOUSE	ISCU	4	4	192.06	0.288847	18087	Iron-sulfur cluster assembly enzyme ISCU, mitochondrial OS=Mus musculus OX=10090 GN=Iscu PE=1 SV=1	Iscu	1.96177e+06	2.08831e+06	2.07696e+06	2.04235e+06	1.69339e+06	1.93748e+06	2.06646e+06	1.89911e+06	2.04541e+06	2.08831e+06	1.83284e+06	1.97062e+06	2.23369e+06	1.98156e+06	3	3	3	3	3	1
LIPA2_MOUSE	LIPA2	14	7	563.65	0.288878	143146	Liprin-alpha-2 OS=Mus musculus OX=10090 GN=Ppfia2 PE=1 SV=2	Ppfia2	523478	772891	809610	701993	742497	870913	872093	828501	545796	772891	714450	864057	1.00406e+06	836263	2	1	1	1	2	1
MYPR_MOUSE	MYPR	15	15	1200.93	0.289362	30057	Myelin proteolipid protein OS=Mus musculus OX=10090 GN=Plp1 PE=1 SV=2	Plp1	4.61175e+08	6.0498e+08	2.26989e+08	4.31048e+08	7.07801e+08	4.14421e+08	7.86822e+08	6.36348e+08	4.80837e+08	6.0498e+08	2.00309e+08	8.23681e+08	4.7778e+08	7.54495e+08	12	17	9	16	18	19
FMN2_MOUSE	FMN2	2	2	92.35	0.289473	167282	Formin-2 OS=Mus musculus OX=10090 GN=Fmn2 PE=1 SV=2	Fmn2	359555	383454	401241	381416	208107	305152	415327	309528	374885	383454	354079	242177	351805	398263	1	2	0	0	2	1
UCHL3_MOUSE	UCHL3	5	4	333.1	0.289669	26135	Ubiquitin carboxyl-terminal hydrolase isozyme L3 OS=Mus musculus OX=10090 GN=Uchl3 PE=1 SV=2	Uchl3	2.45935e+06	2.49889e+06	3.27711e+06	2.74512e+06	2.89723e+06	2.99711e+06	3.41559e+06	3.10331e+06	2.5642e+06	2.49889e+06	2.89192e+06	3.37155e+06	3.45532e+06	3.27526e+06	2	2	3	1	1	2
RMXL1_MOUSE;RBMX_MOUSE	RMXL1	13	13	516.22	0.289719	42136	RNA binding motif protein, X-linked-like-1 OS=Mus musculus OX=10090 GN=Rbmxl1 PE=2 SV=1	Rbmxl1	1.18046e+07	5.81485e+06	1.11395e+07	9.58632e+06	9.55222e+06	4.86818e+06	5.27045e+06	6.56362e+06	1.23079e+07	5.81485e+06	9.83017e+06	1.11161e+07	5.61245e+06	5.05391e+06	9	8	6	6	7	5
ACYP2_MOUSE	ACYP2	2	2	85.58	0.289901	11870	Acylphosphatase-2 OS=Mus musculus OX=10090 GN=Acyp2 PE=1 SV=2	Acyp2	1.09195e+06	1.46515e+06	1.49814e+06	1.35175e+06	1.35813e+06	1.57803e+06	1.80453e+06	1.58023e+06	1.13851e+06	1.46515e+06	1.32205e+06	1.58048e+06	1.81928e+06	1.73039e+06	1	1	1	1	1	1
SFPQ_MOUSE	SFPQ	18	17	969.26	0.290132	75394	Splicing factor, proline- and glutamine-rich OS=Mus musculus OX=10090 GN=Sfpq PE=1 SV=1	Sfpq	1.64347e+07	1.07693e+07	2.19877e+07	1.63972e+07	1.56058e+07	9.21468e+06	1.04157e+07	1.17454e+07	1.71354e+07	1.07693e+07	1.94033e+07	1.81608e+07	1.06234e+07	9.98773e+06	12	10	12	15	11	8
BCAS3_MOUSE	BCAS3	7	7	285.08	0.29028	100957	BCAS3 microtubule associated cell migration factor OS=Mus musculus OX=10090 GN=Bcas3 PE=1 SV=2	Bcas3	886262	957675	1.10057e+06	981502	1.04368e+06	1.18826e+06	1.01042e+06	1.08079e+06	924048	957675	971209	1.21454e+06	1.36993e+06	968906	3	2	4	5	3	1
SH3L2_MOUSE	SH3L2	2	2	88.52	0.290309	12247	SH3 domain-binding glutamic acid-rich-like protein 2 OS=Mus musculus OX=10090 GN=Sh3bgrl2 PE=1 SV=1	Sh3bgrl2	1.47574e+06	1.55258e+06	1.43701e+06	1.48844e+06	1.09528e+06	1.3366e+06	1.54652e+06	1.32613e+06	1.53866e+06	1.55258e+06	1.26811e+06	1.2746e+06	1.54094e+06	1.48298e+06	2	1	1	2	1	1
ADAD1_MOUSE	ADAD1	1	1	20.22	0.290536	67797	Adenosine deaminase domain-containing protein 1 OS=Mus musculus OX=10090 GN=Adad1 PE=1 SV=1	Adad1	4.21628e+06	4.56954e+06	5.45302e+06	4.74628e+06	4.92414e+06	5.25488e+06	5.47836e+06	5.21913e+06	4.39604e+06	4.56954e+06	4.81208e+06	5.73031e+06	6.05826e+06	5.25328e+06	1	0	0	0	0	0
RGRF2_MOUSE	RGRF2	8	4	325.16	0.290616	135581	Ras-specific guanine nucleotide-releasing factor 2 OS=Mus musculus OX=10090 GN=Rasgrf2 PE=1 SV=2	Rasgrf2	988639	1.47286e+06	1.10065e+06	1.18738e+06	820119	982924	1.13975e+06	980929	1.03079e+06	1.47286e+06	971285	954387	1.1332e+06	1.09292e+06	3	4	4	3	4	4
LY6H_MOUSE	LY6H	11	10	624.48	0.290992	14659	Lymphocyte antigen 6H OS=Mus musculus OX=10090 GN=Ly6h PE=1 SV=2	Ly6h	1.66545e+07	1.77512e+07	1.5438e+07	1.66146e+07	1.57702e+07	1.93677e+07	2.14104e+07	1.88494e+07	1.73646e+07	1.77512e+07	1.36234e+07	1.83521e+07	2.23286e+07	2.05307e+07	8	7	5	6	7	6
EHMT1_MOUSE	EHMT1	1	1	14.45	0.291449	141909	Histone-lysine N-methyltransferase EHMT1 OS=Mus musculus OX=10090 GN=Ehmt1 PE=1 SV=2	Ehmt1	60748.2	62008.9	198179	106979	141694	129328	175641	148888	63338.2	62008.9	174885	164892	149100	168425	0	0	0	0	0	0
BIG2_MOUSE;BIG1_MOUSE	BIG2	3	3	175.72	0.292274	202110	Brefeldin A-inhibited guanine nucleotide-exchange protein 2 OS=Mus musculus OX=10090 GN=Arfgef2 PE=1 SV=1	Arfgef2	703561	329388	356966	463305	320493	293958	357412	323954	733557	329388	315009	372963	338899	342727	2	1	1	3	1	2
FGF1_MOUSE	FGF1	1	1	44.95	0.292446	17407	Fibroblast growth factor 1 OS=Mus musculus OX=10090 GN=Fgf1 PE=1 SV=1	Fgf1	110980	89714.2	73545.8	91413.2	93194	45571.9	71944.5	70236.8	115711	89714.2	64901.3	108452	52539.1	68988.6	1	0	1	1	1	1
NOP58_MOUSE	NOP58	1	1	38.51	0.29266	60305	Nucleolar protein 58 OS=Mus musculus OX=10090 GN=Nop58 PE=1 SV=1	Nop58	79248.1	24905.8	56866.1	53673.3	80292.1	6627.52	9646.75	32188.8	82626.9	24905.8	50182.1	93437.3	7640.76	9250.41	1	0	1	1	0	0
RFIP5_MOUSE	RFIP5	2	2	109.02	0.292691	69510	Rab11 family-interacting protein 5 OS=Mus musculus OX=10090 GN=Rab11fip5 PE=1 SV=2	Rab11fip5	210108	213776	169895	197927	317445	210700	204154	244100	219067	213776	149926	369416	242912	195767	2	1	0	1	1	1
P4K2A_MOUSE	P4K2A	3	3	135.15	0.29301	54224	Phosphatidylinositol 4-kinase type 2-alpha OS=Mus musculus OX=10090 GN=Pi4k2a PE=1 SV=1	Pi4k2a	377199	256134	429621	354318	304687	292131	257944	284921	393281	256134	379124	354570	336793	247346	2	1	2	2	1	2
KLC2_MOUSE	KLC2	7	3	472.19	0.294041	66621	Kinesin light chain 2 OS=Mus musculus OX=10090 GN=Klc2 PE=1 SV=1	Klc2	989045	976633	1.13278e+06	1.03282e+06	995562	1.19588e+06	1.24183e+06	1.14442e+06	1.03121e+06	976633	999632	1.15855e+06	1.37871e+06	1.19081e+06	2	1	2	2	3	2
KBL_MOUSE	KBL	3	3	162.75	0.295333	44902	2-amino-3-ketobutyrate coenzyme A ligase, mitochondrial OS=Mus musculus OX=10090 GN=Gcat PE=1 SV=2	Gcat	1.03289e+06	897526	607026	845815	667532	614997	746009	676179	1.07693e+06	897526	535677	776819	709019	715358	4	1	1	2	1	2
EMAL1_MOUSE	EMAL1	2	2	84.83	0.295748	89624	Echinoderm microtubule-associated protein-like 1 OS=Mus musculus OX=10090 GN=Eml1 PE=1 SV=1	Eml1	171699	146858	146653	155070	127745	13086.2	136512	92447.8	179019	146858	129416	148659	15086.9	130904	1	2	2	2	0	2
RELCH_MOUSE	RELCH	11	10	623.99	0.295961	134502	RAB11-binding protein RELCH OS=Mus musculus OX=10090 GN=Relch PE=1 SV=1	Relch	2.54027e+06	2.33833e+06	1.98771e+06	2.28877e+06	2.22054e+06	2.08355e+06	1.84043e+06	2.04817e+06	2.64858e+06	2.33833e+06	1.75408e+06	2.58408e+06	2.40209e+06	1.76482e+06	2	4	3	5	5	2
RL11_MOUSE	RL11	8	7	478.87	0.29606	20240	60S ribosomal protein L11 OS=Mus musculus OX=10090 GN=Rpl11 PE=1 SV=4	Rpl11	1.63477e+07	1.89169e+07	2.22661e+07	1.91769e+07	1.54112e+07	1.8551e+07	1.65398e+07	1.6834e+07	1.70447e+07	1.89169e+07	1.96489e+07	1.79342e+07	2.13871e+07	1.58602e+07	4	5	3	2	7	5
RAGP1_MOUSE	RAGP1	3	3	68.11	0.296116	63491	Ran GTPase-activating protein 1 OS=Mus musculus OX=10090 GN=Rangap1 PE=1 SV=2	Rangap1	190675	157111	211305	186363	266985	213924	183232	221380	198804	157111	186468	310695	246630	175703	1	0	1	1	0	0
RAB8B_MOUSE	RAB8B	12	4	950.31	0.296206	23588	Ras-related protein Rab-8B OS=Mus musculus OX=10090 GN=Rab8b PE=1 SV=1	Rab8b	3.15278e+06	2.47523e+06	2.95753e+06	2.86185e+06	3.09052e+06	2.93903e+06	3.50647e+06	3.17867e+06	3.2872e+06	2.47523e+06	2.6099e+06	3.59649e+06	3.38835e+06	3.36241e+06	3	3	2	4	4	4
S4A4_MOUSE	S4A4	29	28	2030.91	0.296253	121406	Electrogenic sodium bicarbonate cotransporter 1 OS=Mus musculus OX=10090 GN=Slc4a4 PE=1 SV=2	Slc4a4	2.55092e+07	2.5336e+07	2.11933e+07	2.40128e+07	2.59486e+07	2.50473e+07	2.6407e+07	2.5801e+07	2.65968e+07	2.5336e+07	1.87023e+07	3.01968e+07	2.88766e+07	2.5322e+07	11	14	12	20	18	17
FHIT_MOUSE	FHIT	3	3	90.07	0.296443	17224	Bis(5'-adenosyl)-triphosphatase OS=Mus musculus OX=10090 GN=Fhit PE=1 SV=3	Fhit	247329	128644	99855.3	158609	251376	208037	173083	210832	257874	128644	88118.4	292530	239842	165972	2	1	0	3	1	1
D39U1_MOUSE	D39U1	4	4	249.88	0.296498	31439	Epimerase family protein SDR39U1 OS=Mus musculus OX=10090 GN=Sdr39u1 PE=1 SV=2	Sdr39u1	473877	634516	425815	511403	753213	531237	569140	617863	494081	634516	375765	876527	612454	545757	1	1	1	2	1	0
JKIP1_MOUSE	JKIP1	2	1	51.29	0.297593	73094	Janus kinase and microtubule-interacting protein 1 OS=Mus musculus OX=10090 GN=Jakmip1 PE=1 SV=2	Jakmip1	32993.1	47614	29336.5	36647.9	121509	45984.2	35158	67550.4	34399.7	47614	25888.4	141402	53014.4	33713.5	0	0	0	0	1	0
SPTB1_MOUSE	SPTB1	46	31	2484.77	0.297644	245098	Spectrin beta chain, erythrocytic OS=Mus musculus OX=10090 GN=Sptb PE=1 SV=4	Sptb	8.58364e+06	6.11556e+06	5.50379e+06	6.73433e+06	5.78038e+06	5.41966e+06	5.67227e+06	5.6241e+06	8.9496e+06	6.11556e+06	4.85688e+06	6.72673e+06	6.24824e+06	5.43922e+06	18	11	7	12	13	10
MD1L1_MOUSE	MD1L1	1	1	32.83	0.297898	83490	Mitotic spindle assembly checkpoint protein MAD1 OS=Mus musculus OX=10090 GN=Mad1l1 PE=1 SV=1	Mad1l1	271155	221675	229692	240840	265069	238003	328726	277266	282715	221675	202694	308465	274389	315220	0	0	0	1	0	0
L2GL1_MOUSE	L2GL1	3	3	138.19	0.298003	112547	Lethal(2) giant larvae protein homolog 1 OS=Mus musculus OX=10090 GN=Llgl1 PE=1 SV=1	Llgl1	338028	257924	166188	254046	386591	272093	314917	324534	352439	257924	146654	449883	313692	301978	1	0	0	0	1	0
FKBP4_MOUSE	FKBP4	8	8	327.3	0.298123	51540	Peptidyl-prolyl cis-trans isomerase FKBP4 OS=Mus musculus OX=10090 GN=Fkbp4 PE=1 SV=5	Fkbp4	4.17762e+06	6.58534e+06	3.0759e+06	4.61295e+06	5.17615e+06	5.12475e+06	8.95651e+06	6.41914e+06	4.35573e+06	6.58534e+06	2.71436e+06	6.02358e+06	5.90824e+06	8.58853e+06	7	3	3	4	2	3
PTBP2_MOUSE;PTBP3_MOUSE	PTBP2	9	9	353.59	0.298226	57453	Polypyrimidine tract-binding protein 2 OS=Mus musculus OX=10090 GN=Ptbp2 PE=1 SV=2	Ptbp2	2.31206e+06	1.30067e+06	2.58173e+06	2.06482e+06	1.9322e+06	1.20382e+06	1.33006e+06	1.4887e+06	2.41064e+06	1.30067e+06	2.27827e+06	2.24854e+06	1.38787e+06	1.27542e+06	4	3	4	6	1	2
HIG1A_MOUSE	HIG1A	2	2	197.04	0.298294	10418	HIG1 domain family member 1A, mitochondrial OS=Mus musculus OX=10090 GN=Higd1a PE=1 SV=1	Higd1a	1.40677e+06	1.29146e+06	1.18336e+06	1.29386e+06	1.2808e+06	1.06339e+06	1.2096e+06	1.1846e+06	1.46675e+06	1.29146e+06	1.04427e+06	1.49049e+06	1.22596e+06	1.1599e+06	2	1	2	2	2	2
SELT_MOUSE	SELT	1	1	17.95	0.298479	22278	Thioredoxin reductase-like selenoprotein T OS=Mus musculus OX=10090 GN=Selenot PE=1 SV=2	Selenot	69030.5	104928	115320	96426.2	88740.8	138693	157147	128193	71973.6	104928	101765	103269	159897	150690	0	1	0	0	0	0
SENP6_MOUSE	SENP6	1	1	15.44	0.298606	126933	Sentrin-specific protease 6 OS=Mus musculus OX=10090 GN=Senp6 PE=1 SV=3	Senp6	1.01848e+06	634793	1.5693e+06	1.07419e+06	1.5432e+06	1.07083e+06	1.8353e+06	1.48311e+06	1.0619e+06	634793	1.38484e+06	1.79585e+06	1.23454e+06	1.7599e+06	1	0	0	0	0	0
CNTP2_MOUSE	CNTP2	11	11	630.39	0.29875	148103	Contactin-associated protein-like 2 OS=Mus musculus OX=10090 GN=Cntnap2 PE=1 SV=2	Cntnap2	4.56874e+06	5.20628e+06	3.2967e+06	4.35724e+06	5.46777e+06	5.28049e+06	4.58337e+06	5.11054e+06	4.76353e+06	5.20628e+06	2.90921e+06	6.36293e+06	6.08779e+06	4.39506e+06	9	9	4	11	7	7
LSM8_MOUSE	LSM8	1	1	27.98	0.298751	10396	U6 snRNA-associated Sm-like protein LSm8 OS=Mus musculus OX=10090 GN=Lsm8 PE=1 SV=3	Lsm8	283077	280891	367425	310464	207811	252227	321318	260452	295146	280891	324239	241834	290789	308117	1	0	1	0	0	0
TIM13_MOUSE	TIM13	3	3	289.92	0.298859	10451	Mitochondrial import inner membrane translocase subunit Tim13 OS=Mus musculus OX=10090 GN=Timm13 PE=1 SV=1	Timm13	5.01463e+06	4.96969e+06	3.44028e+06	4.47487e+06	4.869e+06	5.08998e+06	5.4879e+06	5.14896e+06	5.22843e+06	4.96969e+06	3.03591e+06	5.66614e+06	5.86815e+06	5.26243e+06	3	2	3	1	3	3
PP6R2_MOUSE	PP6R2	3	3	152.05	0.299025	100397	Serine/threonine-protein phosphatase 6 regulatory subunit 2 OS=Mus musculus OX=10090 GN=Ppp6r2 PE=1 SV=1	Ppp6r2	334858	259128	251019	281668	372349	291666	305828	323281	349134	259128	221514	433309	336257	293263	2	1	0	2	1	1
TMOD1_MOUSE	TMOD1	3	1	114.63	0.299184	40441	Tropomodulin-1 OS=Mus musculus OX=10090 GN=Tmod1 PE=1 SV=2	Tmod1	532430	247583	201004	327006	221236	222069	182397	208567	555130	247583	177378	257456	256019	174903	0	0	0	1	0	1
NC2A_MOUSE	NC2A	1	1	21.9	0.299474	22264	Dr1-associated corepressor OS=Mus musculus OX=10090 GN=Drap1 PE=1 SV=3	Drap1	37439.1	18980.6	32598	29672.6	13772.1	15670.4	0	9814.16	39035.4	18980.6	28766.5	16026.8	18066.1	0	0	0	0	0	0	0
T126B_MOUSE	T126B	1	1	31.85	0.299648	25427	Complex I assembly factor TMEM126B, mitochondrial OS=Mus musculus OX=10090 GN=Tmem126b PE=1 SV=1	Tmem126b	141371	115146	99130.9	118549	151115	114664	153440	139740	147399	115146	87479.2	175855	132194	147136	0	1	0	1	1	0
ARHG2_MOUSE	ARHG2	18	18	835	0.299682	111905	Rho guanine nucleotide exchange factor 2 OS=Mus musculus OX=10090 GN=Arhgef2 PE=1 SV=4	Arhgef2	6.49257e+06	6.24445e+06	7.06449e+06	6.6005e+06	7.29938e+06	7.1012e+06	6.5658e+06	6.9888e+06	6.76938e+06	6.24445e+06	6.23414e+06	8.49442e+06	8.18686e+06	6.29604e+06	9	8	9	9	12	11
CLAP1_MOUSE	CLAP1	7	1	408.21	0.299758	169123	CLIP-associating protein 1 OS=Mus musculus OX=10090 GN=Clasp1 PE=1 SV=2	Clasp1	258906	193433	144405	198915	251817	257788	211611	240405	269945	193433	127432	293044	297200	202917	1	0	0	1	0	0
TTC16_MOUSE	TTC16	2	1	52.72	0.299883	86890	Tetratricopeptide repeat protein 16 OS=Mus musculus OX=10090 GN=Ttc16 PE=2 SV=1	Ttc16	7074.99	8998.63	5227.72	7100.45	7136.57	9845.64	119310	45430.8	7376.63	8998.63	4613.26	8304.95	11350.9	114408	0	0	0	0	0	0
WIPI2_MOUSE	WIPI2	3	3	191.91	0.299955	48446	WD repeat domain phosphoinositide-interacting protein 2 OS=Mus musculus OX=10090 GN=Wipi2 PE=1 SV=1	Wipi2	2.67575e+06	2.30219e+06	2.94736e+06	2.64177e+06	2.54671e+06	2.46201e+06	1.96824e+06	2.32565e+06	2.78983e+06	2.30219e+06	2.60093e+06	2.96365e+06	2.83841e+06	1.88737e+06	2	0	2	2	2	2
GP158_MOUSE	GP158	31	30	1677.96	0.300158	134341	Probable G-protein coupled receptor 158 OS=Mus musculus OX=10090 GN=Gpr158 PE=1 SV=2	Gpr158	1.86053e+07	1.98111e+07	1.75912e+07	1.86692e+07	1.82122e+07	2.05393e+07	2.1463e+07	2.00715e+07	1.93985e+07	1.98111e+07	1.55235e+07	2.11938e+07	2.36794e+07	2.05812e+07	15	20	20	23	19	20
ADAD2_MOUSE	ADAD2	1	1	21.44	0.300254	59262	Adenosine deaminase domain-containing protein 2 OS=Mus musculus OX=10090 GN=Adad2 PE=1 SV=2	Adad2	1.00192e+06	1.11119e+06	1.13358e+06	1.08223e+06	1.02722e+06	1.07806e+06	834734	980003	1.04464e+06	1.11119e+06	1.00034e+06	1.19539e+06	1.24287e+06	800438	1	1	0	1	1	0
CAMP3_MOUSE	CAMP3	4	4	167.16	0.300354	135091	Calmodulin-regulated spectrin-associated protein 3 OS=Mus musculus OX=10090 GN=Camsap3 PE=1 SV=1	Camsap3	153559	177015	213578	181384	272259	166915	237927	225700	160106	177015	188475	316832	192434	228152	2	0	0	1	0	0
TRA2B_MOUSE	TRA2B	4	4	130.8	0.300844	33646	Transformer-2 protein homolog beta OS=Mus musculus OX=10090 GN=Tra2b PE=1 SV=1	Tra2b	1.55536e+06	991231	1.92245e+06	1.48968e+06	1.52819e+06	837472	866482	1.07738e+06	1.62167e+06	991231	1.69648e+06	1.77838e+06	965507	830882	2	0	2	2	0	0
EIF3D_MOUSE	EIF3D	4	4	150.31	0.30104	63948	Eukaryotic translation initiation factor 3 subunit D OS=Mus musculus OX=10090 GN=Eif3d PE=1 SV=2	Eif3d	2.1784e+06	2.10965e+06	2.82717e+06	2.37174e+06	1.87617e+06	2.42569e+06	1.77361e+06	2.02516e+06	2.27128e+06	2.10965e+06	2.49487e+06	2.18333e+06	2.79653e+06	1.70074e+06	1	0	2	0	2	0
ROAA_MOUSE	ROAA	10	8	520.32	0.301139	30812	Heterogeneous nuclear ribonucleoprotein A/B OS=Mus musculus OX=10090 GN=Hnrnpab PE=1 SV=1	Hnrnpab	2.18762e+06	1.1609e+06	1.94523e+06	1.76458e+06	1.75914e+06	975651	1.12763e+06	1.28747e+06	2.28089e+06	1.1609e+06	1.71659e+06	2.04714e+06	1.12481e+06	1.0813e+06	4	5	4	5	3	3
PCBP3_MOUSE	PCBP3	12	3	744.99	0.301154	39269	Poly(rC)-binding protein 3 OS=Mus musculus OX=10090 GN=Pcbp3 PE=1 SV=3	Pcbp3	1.3063e+06	1.0682e+06	1.16061e+06	1.17837e+06	1.0514e+06	1.15527e+06	1.05374e+06	1.0868e+06	1.36199e+06	1.0682e+06	1.0242e+06	1.22353e+06	1.33189e+06	1.01044e+06	3	3	3	3	3	2
COMD3_MOUSE	COMD3	1	1	42.17	0.301786	22023	COMM domain-containing protein 3 OS=Mus musculus OX=10090 GN=Commd3 PE=1 SV=1	Commd3	61312.9	91470.2	119183	90655.3	156180	97523.9	104060	119255	63927	91470.2	105174	181749	112434	99785	0	1	0	0	0	0
GBG2_MOUSE	GBG2	6	6	442.4	0.302181	7845	Guanine nucleotide-binding protein G(I)/G(S)/G(O) subunit gamma-2 OS=Mus musculus OX=10090 GN=Gng2 PE=1 SV=2	Gng2	4.7735e+07	4.87003e+07	6.2595e+07	5.30101e+07	5.14516e+07	6.40086e+07	6.80627e+07	6.11743e+07	4.97702e+07	4.87003e+07	5.52376e+07	5.98752e+07	7.37944e+07	6.52663e+07	8	8	8	6	10	8
TCPR1_MOUSE	TCPR1	10	9	483.63	0.302381	130184	Tectonin beta-propeller repeat-containing protein 1 OS=Mus musculus OX=10090 GN=Tecpr1 PE=1 SV=1	Tecpr1	1.83288e+06	1.73106e+06	2.00754e+06	1.85716e+06	2.08265e+06	1.89121e+06	1.94359e+06	1.97248e+06	1.91102e+06	1.73106e+06	1.77157e+06	2.42361e+06	2.18034e+06	1.86374e+06	5	4	7	7	5	6
PHAR1_MOUSE	PHAR1	7	3	264.64	0.303134	66245	Phosphatase and actin regulator 1 OS=Mus musculus OX=10090 GN=Phactr1 PE=1 SV=1	Phactr1	1.21688e+06	1.38103e+06	1.49596e+06	1.36462e+06	1.43077e+06	1.48348e+06	1.4706e+06	1.46162e+06	1.26876e+06	1.38103e+06	1.32013e+06	1.66501e+06	1.71028e+06	1.41018e+06	2	1	1	4	1	2
KC1E_MOUSE	KC1E	2	1	66.75	0.303258	47292	Casein kinase I isoform epsilon OS=Mus musculus OX=10090 GN=Csnk1e PE=1 SV=2	Csnk1e	222327	324806	279135	275423	244341	243877	226842	238353	231806	324806	246326	284344	281162	217522	0	0	0	0	1	0
SND1_MOUSE	SND1	37	32	2061.13	0.303342	102025	Staphylococcal nuclease domain-containing protein 1 OS=Mus musculus OX=10090 GN=Snd1 PE=1 SV=1	Snd1	2.70021e+07	2.68815e+07	2.69599e+07	2.69478e+07	2.47986e+07	2.80151e+07	2.2578e+07	2.51306e+07	2.81533e+07	2.68815e+07	2.3791e+07	2.88586e+07	3.22982e+07	2.16504e+07	21	16	20	24	25	14
SHLB2_MOUSE	SHLB2	15	12	860.4	0.303744	44476	Endophilin-B2 OS=Mus musculus OX=10090 GN=Sh3glb2 PE=1 SV=2	Sh3glb2	1.4559e+07	1.26344e+07	1.33562e+07	1.35165e+07	1.53021e+07	1.42227e+07	1.36309e+07	1.43852e+07	1.51797e+07	1.26344e+07	1.17863e+07	1.78073e+07	1.63972e+07	1.30708e+07	8	7	8	8	9	10
UBR4_MOUSE	UBR4	7	5	230.21	0.304214	571927	E3 ubiquitin-protein ligase UBR4 OS=Mus musculus OX=10090 GN=Ubr4 PE=1 SV=1	Ubr4	296066	276983	360564	311204	510183	306482	347781	388148	308688	276983	318183	593709	353338	333492	0	1	2	0	1	2
INF2_MOUSE	INF2	1	1	90.01	0.30449	138474	Inverted formin-2 OS=Mus musculus OX=10090 GN=Inf2 PE=1 SV=1	Inf2	85890.3	59731	68548.7	71390	63588.7	29359.6	67859.6	53602.7	89552.3	59731	60491.6	73999.3	33848.2	65071.6	0	1	1	1	1	1
GLOD4_MOUSE	GLOD4	12	12	617.22	0.304862	33296	Glyoxalase domain-containing protein 4 OS=Mus musculus OX=10090 GN=Glod4 PE=1 SV=1	Glod4	9.25227e+06	8.6758e+06	7.25943e+06	8.39583e+06	9.25106e+06	9.0717e+06	8.98472e+06	9.10249e+06	9.64674e+06	8.6758e+06	6.40617e+06	1.07656e+07	1.04586e+07	8.61558e+06	7	9	9	4	9	8
MTCH1_MOUSE	MTCH1	12	10	511.36	0.305182	41538	Mitochondrial carrier homolog 1 OS=Mus musculus OX=10090 GN=Mtch1 PE=1 SV=1	Mtch1	8.77899e+06	9.54765e+06	8.56863e+06	8.96509e+06	9.12235e+06	9.30934e+06	9.60121e+06	9.3443e+06	9.15329e+06	9.54765e+06	7.56148e+06	1.06158e+07	1.07326e+07	9.20674e+06	6	7	7	4	5	5
CLIC4_MOUSE	CLIC4	10	9	548.1	0.305482	28711	Chloride intracellular channel protein 4 OS=Mus musculus OX=10090 GN=Clic4 PE=1 SV=3	Clic4	3.49288e+06	3.88895e+06	2.73924e+06	3.37369e+06	3.88617e+06	3.31396e+06	5.34029e+06	4.18014e+06	3.6418e+06	3.88895e+06	2.41728e+06	4.52241e+06	3.82061e+06	5.12088e+06	4	4	1	5	4	5
RB27B_MOUSE;RB27A_MOUSE	RB27B	3	3	119.34	0.305517	24544	Ras-related protein Rab-27B OS=Mus musculus OX=10090 GN=Rab27b PE=1 SV=3	Rab27b	635521	510631	361124	502425	466149	306966	398223	390446	662616	510631	318678	542466	353896	381862	0	1	0	0	1	0
ANR17_MOUSE	ANR17	1	1	28.88	0.305531	274043	Ankyrin repeat domain-containing protein 17 OS=Mus musculus OX=10090 GN=Ankrd17 PE=1 SV=2	Ankrd17	16485.3	21050.1	66966.6	34834	0	35895.9	5893.96	13929.9	17188.2	21050.1	59095.5	0	41383.8	5651.8	0	0	1	0	1	0
OGRL1_MOUSE	OGRL1	2	1	43.14	0.305663	52236	Opioid growth factor receptor-like protein 1 OS=Mus musculus OX=10090 GN=Ogfrl1 PE=1 SV=2	Ogfrl1	37292.3	20941.4	22933	27055.6	34655.6	0	5427.69	13361.1	38882.2	20941.4	20237.5	40329.3	0	5204.69	0	0	0	0	0	0
E41L3_MOUSE	E41L3	65	53	4384.19	0.306224	103274	Band 4.1-like protein 3 OS=Mus musculus OX=10090 GN=Epb41l3 PE=1 SV=1	Epb41l3	9.85168e+07	1.06241e+08	9.37628e+07	9.95069e+07	9.91134e+07	1.05668e+08	1.11908e+08	1.05563e+08	1.02717e+08	1.06241e+08	8.2742e+07	1.1534e+08	1.21822e+08	1.0731e+08	42	45	35	38	39	45
HOP_MOUSE	HOP	1	1	28.7	0.307045	8277	Homeodomain-only protein OS=Mus musculus OX=10090 GN=Hopx PE=1 SV=1	Hopx	14375.2	5475.11	0	6616.78	11659.8	9472.82	38398.3	19843.7	14988.1	5475.11	0	13568.7	10921.1	36820.7	0	0	0	0	0	0
GRPE1_MOUSE	GRPE1	9	9	455.73	0.307786	24292	GrpE protein homolog 1, mitochondrial OS=Mus musculus OX=10090 GN=Grpel1 PE=1 SV=1	Grpel1	6.47019e+06	6.06096e+06	5.34212e+06	5.95775e+06	6.08569e+06	6.38607e+06	6.72726e+06	6.39968e+06	6.74604e+06	6.06096e+06	4.71421e+06	7.08203e+06	7.3624e+06	6.45087e+06	5	6	4	6	5	6
H14_MOUSE	H14	11	4	628.07	0.30798	21964	Histone H1.4 OS=Mus musculus OX=10090 GN=H1-4 PE=1 SV=2	H1-4	1.57758e+07	1.06373e+07	1.68958e+07	1.44363e+07	1.53954e+07	8.38948e+06	9.71222e+06	1.11657e+07	1.64484e+07	1.06373e+07	1.49099e+07	1.79159e+07	9.67209e+06	9.31319e+06	4	2	2	4	3	4
ANXA5_MOUSE	ANXA5	12	12	726.59	0.308605	35730	Annexin A5 OS=Mus musculus OX=10090 GN=Anxa5 PE=1 SV=1	Anxa5	1.21328e+07	1.08323e+07	1.25097e+07	1.18249e+07	1.09895e+07	1.1472e+07	1.11178e+07	1.11931e+07	1.265e+07	1.08323e+07	1.10393e+07	1.27887e+07	1.32259e+07	1.0661e+07	8	8	10	6	7	7
NP1L4_MOUSE	NP1L4	8	6	520.24	0.309374	42653	Nucleosome assembly protein 1-like 4 OS=Mus musculus OX=10090 GN=Nap1l4 PE=1 SV=1	Nap1l4	3.41179e+06	2.58275e+06	2.77079e+06	2.92178e+06	2.72248e+06	2.70458e+06	2.39215e+06	2.6064e+06	3.55725e+06	2.58275e+06	2.44511e+06	3.1682e+06	3.11806e+06	2.29387e+06	4	4	3	3	5	3
DGUOK_MOUSE	DGUOK	4	4	206.97	0.309389	32260	Deoxyguanosine kinase, mitochondrial OS=Mus musculus OX=10090 GN=Dguok PE=1 SV=3	Dguok	1.14622e+06	730948	385617	754261	1.86095e+06	911780	798901	1.19054e+06	1.19509e+06	730948	340292	2.16562e+06	1.05118e+06	766078	2	2	0	4	2	2
PABP1_MOUSE	PABP1	38	37	2262.57	0.309498	70626	Polyadenylate-binding protein 1 OS=Mus musculus OX=10090 GN=Pabpc1 PE=1 SV=2	Pabpc1	5.58851e+07	5.33275e+07	6.35056e+07	5.75727e+07	4.91232e+07	5.87697e+07	5.00873e+07	5.26601e+07	5.82677e+07	5.33275e+07	5.60412e+07	5.71655e+07	6.77547e+07	4.80295e+07	23	30	24	30	33	27
ETFD_MOUSE	ETFD	15	14	746.04	0.30965	68048	Electron transfer flavoprotein-ubiquinone oxidoreductase, mitochondrial OS=Mus musculus OX=10090 GN=Etfdh PE=1 SV=1	Etfdh	1.39934e+07	1.38585e+07	1.57729e+07	1.45416e+07	1.24946e+07	1.41474e+07	1.4114e+07	1.35853e+07	1.45901e+07	1.38585e+07	1.39189e+07	1.45402e+07	1.63103e+07	1.35341e+07	8	7	7	9	8	7
RUXE_MOUSE	RUXE	1	1	33.99	0.309729	10797	Small nuclear ribonucleoprotein E OS=Mus musculus OX=10090 GN=Snrpe PE=1 SV=1	Snrpe	1.109e+06	718125	806932	878019	964644	582553	500087	682428	1.15628e+06	718125	712086	1.12257e+06	671615	479541	1	1	0	1	1	0
PRP19_MOUSE	PRP19	4	3	140.4	0.309784	55204	Pre-mRNA-processing factor 19 OS=Mus musculus OX=10090 GN=Prpf19 PE=1 SV=1	Prpf19	1.38771e+06	844490	1.24249e+06	1.15823e+06	1.12407e+06	931332	625883	893762	1.44688e+06	844490	1.09645e+06	1.3081e+06	1.07372e+06	600168	3	1	2	2	1	1
PHB1_MOUSE	PHB1	18	17	1259.99	0.310103	29802	Prohibitin 1 OS=Mus musculus OX=10090 GN=Phb1 PE=1 SV=1	Phb1	5.17363e+07	5.1423e+07	4.91128e+07	5.07574e+07	5.62208e+07	5.24172e+07	5.03181e+07	5.29854e+07	5.39421e+07	5.1423e+07	4.33402e+07	6.54251e+07	6.04309e+07	4.82507e+07	14	14	12	13	17	11
SPA3K_MOUSE;SPA3C_MOUSE;SPA3F_MOUSE	SPA3K	5	2	235.17	0.310294	46850	Serine protease inhibitor A3K OS=Mus musculus OX=10090 GN=Serpina3k PE=1 SV=2	Serpina3k	754220	415009	1.04391e+06	737713	521077	607212	333863	487384	786377	415009	921209	606386	700044	320146	1	2	3	2	2	1
OPA1_MOUSE;TLR8_MOUSE	OPA1	56	54	4336	0.310694	111270	Dynamin-like 120 kDa protein, mitochondrial OS=Mus musculus OX=10090 GN=Opa1 PE=1 SV=1	Opa1	8.30821e+07	8.4891e+07	7.75057e+07	8.18263e+07	8.38499e+07	8.32137e+07	8.73796e+07	8.48144e+07	8.66243e+07	8.4891e+07	6.83958e+07	9.75776e+07	9.59357e+07	8.37895e+07	49	51	37	46	44	42
MA7D1_MOUSE;MAP7_MOUSE	MA7D1	9	8	313.11	0.311012	93220	MAP7 domain-containing protein 1 OS=Mus musculus OX=10090 GN=Map7d1 PE=1 SV=1	Map7d1	1.24673e+06	736267	506609	829870	1.35138e+06	948351	976577	1.0921e+06	1.29989e+06	736267	447063	1.57262e+06	1.09334e+06	936453	3	2	1	4	3	2
PDE2A_MOUSE	PDE2A	20	20	1271.99	0.311092	105551	cGMP-dependent 3',5'-cyclic phosphodiesterase OS=Mus musculus OX=10090 GN=Pde2a PE=1 SV=4	Pde2a	1.88522e+07	1.98906e+07	2.1032e+07	1.99249e+07	2.137e+07	1.96643e+07	2.2081e+07	2.10384e+07	1.9656e+07	1.98906e+07	1.85599e+07	2.48686e+07	2.26706e+07	2.11738e+07	16	12	15	17	13	12
TBA8_MOUSE	TBA8	40	2	3913.03	0.311115	50020	Tubulin alpha-8 chain OS=Mus musculus OX=10090 GN=Tuba8 PE=1 SV=1	Tuba8	1.18066e+06	2.02876e+06	2.12627e+06	1.77857e+06	1.74568e+06	2.30202e+06	2.9229e+06	2.32353e+06	1.231e+06	2.02876e+06	1.87635e+06	2.03148e+06	2.65397e+06	2.80281e+06	1	0	2	1	2	0
UCHL1_MOUSE	UCHL1	29	29	2560.36	0.311316	24822	Ubiquitin carboxyl-terminal hydrolase isozyme L1 OS=Mus musculus OX=10090 GN=Uchl1 PE=1 SV=1	Uchl1	1.74634e+08	1.59507e+08	1.81479e+08	1.71873e+08	1.44375e+08	1.68469e+08	1.66991e+08	1.59945e+08	1.8208e+08	1.59507e+08	1.60148e+08	1.68012e+08	1.94225e+08	1.6013e+08	26	29	22	31	35	22
DLGP2_MOUSE	DLGP2	4	3	200.75	0.31166	118998	Disks large-associated protein 2 OS=Mus musculus OX=10090 GN=Dlgap2 PE=1 SV=2	Dlgap2	118173	235862	325008	226348	35498	238808	119194	131167	123211	235862	286807	41309.6	275317	114297	1	2	3	0	2	2
VP33A_MOUSE	VP33A	3	3	174.14	0.312088	67512	Vacuolar protein sorting-associated protein 33A OS=Mus musculus OX=10090 GN=Vps33a PE=1 SV=2	Vps33a	420211	237791	231876	296626	279698	207279	175624	220867	438126	237791	204622	325489	238968	168409	2	3	1	2	1	1
HUTH_MOUSE	HUTH	1	1	31.58	0.312717	72212	Histidine ammonia-lyase OS=Mus musculus OX=10090 GN=Hal PE=1 SV=1	Hal	116400	101163	74009.5	97190.9	121685	92522.3	154554	122921	121363	101163	65310.5	141607	106667	148204	1	1	0	1	1	0
CH10_MOUSE	CH10	13	13	931.43	0.312793	10956	10 kDa heat shock protein, mitochondrial OS=Mus musculus OX=10090 GN=Hspe1 PE=1 SV=2	Hspe1	1.08711e+08	1.2708e+08	9.80248e+07	1.11272e+08	1.10832e+08	1.23393e+08	1.41968e+08	1.25398e+08	1.13346e+08	1.2708e+08	8.65031e+07	1.28977e+08	1.42257e+08	1.36135e+08	9	11	10	9	11	13
RBL2_MOUSE	RBL2	1	1	18.23	0.313151	127405	Retinoblastoma-like protein 2 OS=Mus musculus OX=10090 GN=Rbl2 PE=1 SV=3	Rbl2	129842	99370.8	44602.7	91271.8	50678.9	84154.2	28960.8	54597.9	135378	99370.8	39360.2	58975.9	97019.9	27770.9	0	0	0	0	0	0
PPR21_MOUSE	PPR21	4	4	164.57	0.3133	88282	Protein phosphatase 1 regulatory subunit 21 OS=Mus musculus OX=10090 GN=Ppp1r21 PE=1 SV=2	Ppp1r21	751771	540833	543247	611950	757714	810813	592881	720469	783823	540833	479395	881764	934773	568522	2	1	2	2	2	2
KC1A_MOUSE	KC1A	2	2	49.07	0.313604	38890	Casein kinase I isoform alpha OS=Mus musculus OX=10090 GN=Csnk1a1 PE=1 SV=2	Csnk1a1	261987	245090	427153	311410	389194	323768	422565	378509	273157	245090	376946	452912	373266	405203	0	0	1	0	1	1
EFR3B_MOUSE	EFR3B	12	12	524.54	0.314197	92348	Protein EFR3 homolog B OS=Mus musculus OX=10090 GN=Efr3b PE=1 SV=2	Efr3b	4.3836e+06	3.9896e+06	4.12654e+06	4.16658e+06	4.35643e+06	4.12503e+06	4.99555e+06	4.49234e+06	4.5705e+06	3.9896e+06	3.64151e+06	5.06965e+06	4.75568e+06	4.7903e+06	5	8	5	7	7	6
SC11C_MOUSE	SC11C	2	2	80.51	0.315319	21646	Signal peptidase complex catalytic subunit SEC11C OS=Mus musculus OX=10090 GN=Sec11c PE=1 SV=3	Sec11c	165790	187584	227054	193476	409720	227588	183383	273564	172858	187584	200366	476799	262382	175849	1	1	1	1	1	2
UFL1_MOUSE	UFL1	1	1	29.29	0.31583	89464	E3 UFM1-protein ligase 1 OS=Mus musculus OX=10090 GN=Ufl1 PE=1 SV=2	Ufl1	166549	178530	84840.8	143307	238141	175440	153146	188909	173650	178530	74868.7	277129	202262	146854	0	1	0	0	0	1
EI2BA_MOUSE	EI2BA	1	1	77.34	0.31596	33795	Translation initiation factor eIF-2B subunit alpha OS=Mus musculus OX=10090 GN=Eif2b1 PE=1 SV=1	Eif2b1	35225.2	43055.2	57141.7	45140.7	36221.8	16927.3	45470.1	32873.1	36727	43055.2	50425.3	42152	19515.2	43602	1	1	0	1	1	0
MICU1_MOUSE	MICU1	6	6	305.91	0.316122	54318	Calcium uptake protein 1, mitochondrial OS=Mus musculus OX=10090 GN=Micu1 PE=1 SV=1	Micu1	1.39354e+06	1.56034e+06	1.60597e+06	1.51995e+06	1.40545e+06	1.32386e+06	1.52748e+06	1.41893e+06	1.45295e+06	1.56034e+06	1.4172e+06	1.63554e+06	1.52625e+06	1.46473e+06	2	3	4	2	3	4
UBE3C_MOUSE	UBE3C	1	1	34.48	0.316158	123896	Ubiquitin-protein ligase E3C OS=Mus musculus OX=10090 GN=Ube3c PE=1 SV=2	Ube3c	24067.7	20194.7	15089.4	19783.9	94355.1	31414.3	15744.6	47171.4	25093.8	20194.7	13315.8	109803	36217	15097.8	0	0	0	0	0	0
PLPP3_MOUSE	PLPP3	8	8	293.36	0.317449	35193	Phospholipid phosphatase 3 OS=Mus musculus OX=10090 GN=Plpp3 PE=1 SV=1	Plpp3	9.01021e+06	9.60518e+06	1.19464e+07	1.01873e+07	1.08373e+07	1.06157e+07	1.28783e+07	1.14438e+07	9.39436e+06	9.60518e+06	1.05422e+07	1.26116e+07	1.22386e+07	1.23492e+07	4	2	2	3	3	4
RAB3B_MOUSE	RAB3B	15	6	1187.47	0.317503	24741	Ras-related protein Rab-3B OS=Mus musculus OX=10090 GN=Rab3b PE=1 SV=1	Rab3b	9.16286e+06	8.92424e+06	9.68434e+06	9.25715e+06	9.4327e+06	9.32533e+06	1.10815e+07	9.94651e+06	9.55352e+06	8.92424e+06	8.54606e+06	1.0977e+07	1.0751e+07	1.06262e+07	6	4	3	5	5	4
CAMP1_MOUSE	CAMP1	2	2	59.45	0.317554	175778	Calmodulin-regulated spectrin-associated protein 1 OS=Mus musculus OX=10090 GN=Camsap1 PE=1 SV=1	Camsap1	386675	287288	299162	324375	335278	193124	271794	266732	403161	287288	263999	390169	222649	260628	1	1	0	1	2	2
CPSF7_MOUSE	CPSF7	3	2	163.77	0.317557	51979	Cleavage and polyadenylation specificity factor subunit 7 OS=Mus musculus OX=10090 GN=Cpsf7 PE=1 SV=2	Cpsf7	297348	100018	282543	226636	245219	55646.1	89597.4	130154	310025	100018	249333	285365	64153.4	85916.2	2	2	2	1	1	1
EM55_MOUSE	EM55	2	2	126.82	0.317799	52194	55 kDa erythrocyte membrane protein OS=Mus musculus OX=10090 GN=Mpp1 PE=1 SV=1	Mpp1	910511	545362	553592	669822	611277	520145	451800	527741	949331	545362	488523	711353	599667	433238	1	2	2	2	1	2
GLT16_MOUSE;GLT14_MOUSE	GLT16	3	3	98.12	0.317984	62835	Polypeptide N-acetylgalactosaminyltransferase 16 OS=Mus musculus OX=10090 GN=Galnt16 PE=2 SV=2	Galnt16	105462	157954	143148	135521	119263	112541	116748	116184	109958	157954	126322	138789	129746	111951	1	1	2	1	1	0
ARXS1_MOUSE	ARXS1	1	1	25.63	0.318393	20134	Adipocyte-related X-chromosome expressed sequence 1 OS=Mus musculus OX=10090 GN=Arxes1 PE=1 SV=1	Arxes1	13182	16423.8	27738	19114.6	48089.2	18892.4	22693.9	29891.8	13744.1	16423.8	24477.7	55962.2	21780.7	21761.5	0	0	0	1	0	0
PLD3_MOUSE	PLD3	13	13	905.67	0.319299	54354	5'-3' exonuclease PLD3 OS=Mus musculus OX=10090 GN=Pld3 PE=1 SV=1	Pld3	3.61794e+07	4.20542e+07	3.61211e+07	3.81183e+07	3.23338e+07	4.03323e+07	2.91158e+07	3.39273e+07	3.77219e+07	4.20542e+07	3.18755e+07	3.76274e+07	4.64984e+07	2.79196e+07	10	10	6	9	10	9
PNPH_MOUSE	PNPH	7	7	379.25	0.319329	32256	Purine nucleoside phosphorylase OS=Mus musculus OX=10090 GN=Pnp PE=1 SV=2	Pnp	2.49548e+06	2.26484e+06	2.68309e+06	2.48114e+06	2.167e+06	2.44172e+06	2.33448e+06	2.3144e+06	2.60188e+06	2.26484e+06	2.36772e+06	2.52177e+06	2.81502e+06	2.23857e+06	4	5	5	7	3	7
AAK1_MOUSE;BMP2K_MOUSE	AAK1	40	37	3101.32	0.319821	103282	AP2-associated protein kinase 1 OS=Mus musculus OX=10090 GN=Aak1 PE=1 SV=2	Aak1	5.08161e+07	5.15074e+07	4.85362e+07	5.02866e+07	5.31899e+07	5.19267e+07	5.00909e+07	5.17358e+07	5.29827e+07	5.15074e+07	4.28313e+07	6.1898e+07	5.98654e+07	4.80329e+07	31	27	32	35	35	32
SNX27_MOUSE	SNX27	7	6	298.14	0.320095	60950	Sorting nexin-27 OS=Mus musculus OX=10090 GN=Snx27 PE=1 SV=2	Snx27	1.82981e+06	1.85367e+06	2.39302e+06	2.0255e+06	2.36605e+06	1.99913e+06	2.49452e+06	2.28657e+06	1.90782e+06	1.85367e+06	2.11175e+06	2.75342e+06	2.30477e+06	2.39203e+06	3	2	4	3	3	3
CAD11_MOUSE	CAD11	1	1	33.28	0.320195	88058	Cadherin-11 OS=Mus musculus OX=10090 GN=Cdh11 PE=1 SV=1	Cdh11	125513	133252	134117	130960	67500.7	159772	86888.3	104720	130864	133252	118353	78551.8	184198	83318.5	1	0	0	0	0	0
RBP10_MOUSE	RBP10	1	1	20.37	0.320415	67146	Ran-binding protein 10 OS=Mus musculus OX=10090 GN=Ranbp10 PE=1 SV=2	Ranbp10	146324	120458	73941.6	113575	87714.3	90407.3	81817.3	86646.3	152562	120458	65250.6	102075	104229	78455.8	0	0	1	0	0	0
MPPA_MOUSE	MPPA	5	5	257.32	0.320992	58242	Mitochondrial-processing peptidase subunit alpha OS=Mus musculus OX=10090 GN=Pmpca PE=1 SV=1	Pmpca	2.74995e+06	2.18366e+06	1.6018e+06	2.17847e+06	1.96328e+06	1.69601e+06	1.64521e+06	1.76817e+06	2.8672e+06	2.18366e+06	1.41353e+06	2.2847e+06	1.95531e+06	1.57761e+06	3	3	3	4	3	3
TM9S3_MOUSE	TM9S3	4	4	128.29	0.321054	67500	Transmembrane 9 superfamily member 3 OS=Mus musculus OX=10090 GN=Tm9sf3 PE=1 SV=1	Tm9sf3	1.93148e+06	1.10856e+06	848263	1.2961e+06	1.12295e+06	897297	702346	907530	2.01383e+06	1.10856e+06	748559	1.30679e+06	1.03448e+06	673490	0	1	2	2	3	1
PPR1A_MOUSE	PPR1A	7	7	442.27	0.321525	18706	Protein phosphatase 1 regulatory subunit 1A OS=Mus musculus OX=10090 GN=Ppp1r1a PE=1 SV=1	Ppp1r1a	9.91368e+06	8.88545e+06	9.21785e+06	9.33899e+06	8.08855e+06	9.79857e+06	7.97934e+06	8.62215e+06	1.03364e+07	8.88545e+06	8.13439e+06	9.41278e+06	1.12966e+07	7.6515e+06	8	7	7	5	10	7
HD_MOUSE	HD	9	7	414.76	0.321538	344471	Huntingtin OS=Mus musculus OX=10090 GN=Htt PE=1 SV=2	Htt	380110	679311	501183	520201	657772	581960	604786	614839	396316	679311	442274	765461	670932	579938	2	1	1	1	2	3
RSMB_MOUSE	RSMB	4	4	138.34	0.321665	23640	Small nuclear ribonucleoprotein-associated protein B OS=Mus musculus OX=10090 GN=Snrpb PE=1 SV=1	Snrpb	1.20478e+06	656126	770961	877289	969466	511917	440248	640544	1.25615e+06	656126	680343	1.12818e+06	590181	422161	2	2	1	1	2	2
ATP9A_MOUSE	ATP9A	4	3	130.9	0.321795	118532	Probable phospholipid-transporting ATPase IIA OS=Mus musculus OX=10090 GN=Atp9a PE=1 SV=3	Atp9a	405050	567090	657122	543087	448364	457708	452546	452873	422319	567090	579885	521769	527684	433953	1	2	2	1	1	2
YIF1B_MOUSE	YIF1B	2	2	54.82	0.322058	33961	Protein YIF1B OS=Mus musculus OX=10090 GN=Yif1b PE=1 SV=2	Yif1b	1.82956e+06	1.74641e+06	2.03642e+06	1.8708e+06	1.79534e+06	1.83158e+06	1.61559e+06	1.7475e+06	1.90756e+06	1.74641e+06	1.79706e+06	2.08927e+06	2.1116e+06	1.54921e+06	0	0	0	0	1	1
HEXB_MOUSE	HEXB	16	15	739	0.322088	61077	Beta-hexosaminidase subunit beta OS=Mus musculus OX=10090 GN=Hexb PE=1 SV=2	Hexb	1.6074e+07	1.66974e+07	1.46626e+07	1.58113e+07	1.4744e+07	1.59924e+07	1.35669e+07	1.47678e+07	1.67593e+07	1.66974e+07	1.29392e+07	1.71579e+07	1.84374e+07	1.30095e+07	10	13	10	11	9	8
UBL4A_MOUSE	UBL4A	5	5	174.69	0.322179	17790	Ubiquitin-like protein 4A OS=Mus musculus OX=10090 GN=Ubl4a PE=1 SV=1	Ubl4a	930162	980338	939316	949939	937530	823958	944902	902130	969820	980338	828910	1.09102e+06	949927	906080	1	1	2	3	2	1
XPO2_MOUSE	XPO2	9	8	475.9	0.323249	110384	Exportin-2 OS=Mus musculus OX=10090 GN=Cse1l PE=1 SV=1	Cse1l	1.62714e+06	1.24069e+06	982942	1.28359e+06	1.18785e+06	926985	1.0417e+06	1.05218e+06	1.69651e+06	1.24069e+06	867408	1.38232e+06	1.06871e+06	998898	7	7	4	5	4	6
ACTZ_MOUSE	ACTZ	20	6	1160	0.323598	42587	Alpha-centractin OS=Mus musculus OX=10090 GN=Actr1a PE=1 SV=1	Actr1a	1.01339e+07	9.0125e+06	7.74132e+06	8.96256e+06	1.08713e+07	8.65738e+06	1.08283e+07	1.0119e+07	1.05659e+07	9.0125e+06	6.83142e+06	1.26512e+07	9.98094e+06	1.03834e+07	6	3	4	5	5	5
SYEP_MOUSE	SYEP	25	24	1336.16	0.323711	169972	Bifunctional glutamate/proline--tRNA ligase OS=Mus musculus OX=10090 GN=Eprs1 PE=1 SV=4	Eprs1	6.84764e+06	7.59423e+06	9.53627e+06	7.99271e+06	7.08001e+06	7.35599e+06	6.7816e+06	7.07253e+06	7.13959e+06	7.59423e+06	8.41539e+06	8.23913e+06	8.4806e+06	6.50297e+06	14	11	9	17	11	9
KAT3_MOUSE	KAT3	2	1	35.22	0.323927	51093	Kynurenine--oxoglutarate transaminase 3 OS=Mus musculus OX=10090 GN=Kyat3 PE=1 SV=1	Kyat3	44315.4	40331.7	5802.37	30149.8	98359.4	41748.7	31294.9	57134.3	46204.8	40331.7	5120.37	114463	48131.3	30009.1	0	1	0	0	1	0
NDUS5_MOUSE	NDUS5	11	11	700.39	0.32491	12639	NADH dehydrogenase [ubiquinone] iron-sulfur protein 5 OS=Mus musculus OX=10090 GN=Ndufs5 PE=1 SV=3	Ndufs5	2.47308e+07	2.66671e+07	1.96105e+07	2.36695e+07	2.49505e+07	2.73662e+07	2.61844e+07	2.6167e+07	2.57852e+07	2.66671e+07	1.73055e+07	2.90354e+07	3.155e+07	2.51086e+07	10	10	8	10	12	11
AT2B4_MOUSE;AT11B_MOUSE	AT2B4	60	25	4374.17	0.324931	132984	Plasma membrane calcium-transporting ATPase 4 OS=Mus musculus OX=10090 GN=Atp2b4 PE=1 SV=1	Atp2b4	2.93259e+07	2.97064e+07	3.56944e+07	3.15756e+07	2.54028e+07	2.85462e+07	3.16815e+07	2.85435e+07	3.05762e+07	2.97064e+07	3.14989e+07	2.95617e+07	3.29104e+07	3.03799e+07	21	27	23	18	23	21
RM47_MOUSE	RM47	1	1	25.36	0.32552	29707	39S ribosomal protein L47, mitochondrial OS=Mus musculus OX=10090 GN=Mrpl47 PE=1 SV=2	Mrpl47	32751.7	25620.8	19395.2	25922.6	48176.3	24600.1	31565.1	34780.5	34148.1	25620.8	17115.5	56063.6	28361.1	30268.2	1	0	0	1	1	1
ERMIN_MOUSE	ERMIN	6	6	345.19	0.326174	32128	Ermin OS=Mus musculus OX=10090 GN=Ermn PE=1 SV=1	Ermn	3.88514e+06	5.82384e+06	5.64091e+06	5.11663e+06	4.43337e+06	3.14118e+06	4.89527e+06	4.1566e+06	4.05079e+06	5.82384e+06	4.97788e+06	5.15918e+06	3.62141e+06	4.69414e+06	2	3	1	2	2	2
STX16_MOUSE	STX16	3	3	360.84	0.326313	37057	Syntaxin-16 OS=Mus musculus OX=10090 GN=Stx16 PE=1 SV=3	Stx16	2.71763e+06	1.60131e+06	1.70491e+06	2.00795e+06	1.94814e+06	1.45082e+06	1.32887e+06	1.57594e+06	2.8335e+06	1.60131e+06	1.50451e+06	2.26708e+06	1.67262e+06	1.27427e+06	2	4	1	1	4	4
TMOD2_MOUSE;TMOD3_MOUSE	TMOD2	28	26	1474	0.326585	39487	Tropomodulin-2 OS=Mus musculus OX=10090 GN=Tmod2 PE=1 SV=2	Tmod2	2.83871e+07	2.51207e+07	2.397e+07	2.58259e+07	2.42275e+07	2.51743e+07	2.32963e+07	2.42327e+07	2.95974e+07	2.51207e+07	2.11526e+07	2.8194e+07	2.9023e+07	2.23391e+07	14	18	14	10	15	14
DHX30_MOUSE	DHX30	7	6	362.56	0.326613	136583	ATP-dependent RNA helicase DHX30 OS=Mus musculus OX=10090 GN=Dhx30 PE=1 SV=1	Dhx30	471048	409836	563045	481310	490212	353347	402852	415471	491131	409836	496866	570468	407368	386301	6	3	3	4	3	3
GCN1_MOUSE;PCDA4_MOUSE	GCN1	15	14	690.96	0.326647	292834	eIF-2-alpha kinase activator GCN1 OS=Mus musculus OX=10090 GN=Gcn1 PE=1 SV=1	Gcn1	2.0269e+06	1.5875e+06	2.07319e+06	1.89586e+06	1.55682e+06	1.89111e+06	1.59263e+06	1.68019e+06	2.11331e+06	1.5875e+06	1.82951e+06	1.8117e+06	2.18023e+06	1.5272e+06	7	6	5	8	7	5
ERMP1_MOUSE	ERMP1	3	3	108.3	0.326692	100084	Endoplasmic reticulum metallopeptidase 1 OS=Mus musculus OX=10090 GN=Ermp1 PE=1 SV=2	Ermp1	290812	266675	282731	280073	458505	305397	269679	344527	303211	266675	249499	533570	352087	258599	1	1	1	2	1	1
DHRS7_MOUSE	DHRS7	2	2	46.6	0.32676	38143	Dehydrogenase/reductase SDR family member 7 OS=Mus musculus OX=10090 GN=Dhrs7 PE=1 SV=2	Dhrs7	458781	596998	537982	531254	633785	711422	501832	615680	478341	596998	474748	737546	820187	481214	0	1	0	1	0	0
USP9X_MOUSE;RPE_MOUSE	USP9X	18	16	840.73	0.327013	290526	Probable ubiquitin carboxyl-terminal hydrolase FAF-X OS=Mus musculus OX=10090 GN=Usp9x PE=1 SV=2	Usp9x	3.75911e+06	3.93708e+06	4.48128e+06	4.05916e+06	4.226e+06	4.1786e+06	4.6046e+06	4.3364e+06	3.91938e+06	3.93708e+06	3.95456e+06	4.91787e+06	4.81744e+06	4.41542e+06	6	4	4	7	4	5
RLA2_MOUSE	RLA2	9	9	1362.05	0.327171	11644	60S acidic ribosomal protein P2 OS=Mus musculus OX=10090 GN=Rplp2 PE=1 SV=3	Rplp2	6.61032e+07	5.68149e+07	6.56187e+07	6.28456e+07	5.22542e+07	6.63153e+07	5.17863e+07	5.67853e+07	6.89215e+07	5.68149e+07	5.79059e+07	6.08091e+07	7.64539e+07	4.96586e+07	14	13	16	11	13	13
NU5M_MOUSE	NU5M	6	6	704.41	0.327196	68429	NADH-ubiquinone oxidoreductase chain 5 OS=Mus musculus OX=10090 GN=Mtnd5 PE=1 SV=3	Mtnd5	9.08899e+06	1.22121e+07	1.06449e+07	1.06487e+07	1.11599e+07	1.09907e+07	1.50118e+07	1.23874e+07	9.4765e+06	1.22121e+07	9.39374e+06	1.2987e+07	1.2671e+07	1.4395e+07	7	8	6	9	8	7
DX39B_MOUSE;DX39A_MOUSE	DX39B	8	7	366.69	0.327306	49004	Spliceosome RNA helicase Ddx39b OS=Mus musculus OX=10090 GN=Ddx39b PE=1 SV=1	Ddx39b	6.63157e+06	3.21564e+06	6.63234e+06	5.49318e+06	5.65488e+06	2.84297e+06	2.91769e+06	3.80518e+06	6.91431e+06	3.21564e+06	5.85278e+06	6.58069e+06	3.27761e+06	2.79782e+06	6	2	5	6	4	3
MOG_MOUSE	MOG	19	19	1335.49	0.32732	28253	Myelin-oligodendrocyte glycoprotein OS=Mus musculus OX=10090 GN=Mog PE=1 SV=1	Mog	2.11474e+07	2.5137e+07	1.49803e+07	2.04216e+07	2.5053e+07	1.9008e+07	4.53395e+07	2.98002e+07	2.2049e+07	2.5137e+07	1.32195e+07	2.91546e+07	2.1914e+07	4.34767e+07	10	12	5	12	6	14
C1TC_MOUSE	C1TC	15	13	673.59	0.32734	101136	C-1-tetrahydrofolate synthase, cytoplasmic OS=Mus musculus OX=10090 GN=Mthfd1 PE=1 SV=4	Mthfd1	4.31074e+06	4.43764e+06	4.43514e+06	4.39451e+06	4.32332e+06	4.56492e+06	4.67342e+06	4.52056e+06	4.49453e+06	4.43764e+06	3.91384e+06	5.03112e+06	5.26282e+06	4.48141e+06	8	5	6	8	6	8
PRS6A_MOUSE	PRS6A	7	5	258.77	0.32744	49518	26S proteasome regulatory subunit 6A OS=Mus musculus OX=10090 GN=Psmc3 PE=1 SV=2	Psmc3	1.64804e+06	1.35458e+06	2.41147e+06	1.8047e+06	1.55096e+06	1.29301e+06	1.48082e+06	1.4416e+06	1.7183e+06	1.35458e+06	2.12803e+06	1.80488e+06	1.49069e+06	1.41998e+06	3	5	5	3	4	1
DNPEP_MOUSE	DNPEP	6	5	192.83	0.328532	52174	Aspartyl aminopeptidase OS=Mus musculus OX=10090 GN=Dnpep PE=1 SV=2	Dnpep	2.36873e+06	1.47891e+06	2.01433e+06	1.95399e+06	1.45957e+06	1.80793e+06	1.61404e+06	1.62718e+06	2.46972e+06	1.47891e+06	1.77757e+06	1.69853e+06	2.08433e+06	1.54772e+06	0	0	2	1	3	2
CCG8_MOUSE	CCG8	10	9	835.54	0.328641	43426	Voltage-dependent calcium channel gamma-8 subunit OS=Mus musculus OX=10090 GN=Cacng8 PE=1 SV=1	Cacng8	6.49883e+06	6.81823e+06	6.12367e+06	6.48024e+06	6.94639e+06	6.7406e+06	6.53043e+06	6.73914e+06	6.77591e+06	6.81823e+06	5.4039e+06	8.08363e+06	7.77113e+06	6.26212e+06	6	5	4	7	6	7
CN37_MOUSE	CN37	70	64	6300.14	0.328908	47094	2',3'-cyclic-nucleotide 3'-phosphodiesterase OS=Mus musculus OX=10090 GN=Cnp PE=1 SV=3	Cnp	4.27445e+08	4.95693e+08	2.37634e+08	3.86924e+08	5.05343e+08	3.88469e+08	6.09514e+08	5.01109e+08	4.45669e+08	4.95693e+08	2.09703e+08	5.88076e+08	4.47859e+08	5.84472e+08	67	66	45	57	58	60
GBG5_MOUSE	GBG5	4	3	174.32	0.329207	7314	Guanine nucleotide-binding protein G(I)/G(S)/G(O) subunit gamma-5 OS=Mus musculus OX=10090 GN=Gng5 PE=1 SV=2	Gng5	1.17185e+06	1.75826e+06	1.63506e+06	1.52172e+06	1.45615e+06	1.95505e+06	2.04367e+06	1.81829e+06	1.22181e+06	1.75826e+06	1.44288e+06	1.69454e+06	2.25394e+06	1.9597e+06	0	0	1	1	0	1
INPP_MOUSE	INPP	3	2	147.61	0.329472	43319	Inositol polyphosphate 1-phosphatase OS=Mus musculus OX=10090 GN=Inpp1 PE=1 SV=2	Inpp1	1.30888e+06	1.13273e+06	1.62174e+06	1.35445e+06	1.29439e+06	1.07056e+06	1.17242e+06	1.17912e+06	1.36468e+06	1.13273e+06	1.43112e+06	1.50631e+06	1.23423e+06	1.12425e+06	2	0	1	2	1	1
AN32E_MOUSE	AN32E	2	2	81.96	0.329721	29604	Acidic leucine-rich nuclear phosphoprotein 32 family member E OS=Mus musculus OX=10090 GN=Anp32e PE=1 SV=2	Anp32e	387911	239442	616715	414689	242509	388476	196734	275906	404449	239442	544227	282212	447868	188651	2	1	1	2	1	1
IF2A_MOUSE	IF2A	4	3	220.51	0.329775	36085	Eukaryotic translation initiation factor 2 subunit 1 OS=Mus musculus OX=10090 GN=Eif2s1 PE=1 SV=3	Eif2s1	598726	553175	667641	606514	529762	630824	478879	546488	624253	553175	589168	616493	727267	459204	2	2	2	1	2	2
TM143_MOUSE	TM143	1	1	26.24	0.329837	51563	Transmembrane protein 143 OS=Mus musculus OX=10090 GN=Tmem143 PE=1 SV=1	Tmem143	21811.5	23832.7	20620.5	22088.2	20983.8	25353.5	65155	37164.1	22741.5	23832.7	18196.8	24419.2	29229.6	62478	1	0	0	1	0	0
BAG5_MOUSE	BAG5	2	2	48.44	0.329842	50911	BAG family molecular chaperone regulator 5 OS=Mus musculus OX=10090 GN=Bag5 PE=1 SV=1	Bag5	212667	233627	323917	256737	255621	282594	627627	388614	221734	233627	285844	297470	325797	601840	1	1	0	2	1	1
NECT1_MOUSE	NECT1	4	4	161.52	0.329877	56999	Nectin-1 OS=Mus musculus OX=10090 GN=Nectin1 PE=1 SV=3	Nectin1	1.15776e+06	1.17445e+06	1.55121e+06	1.29447e+06	1.70224e+06	1.35802e+06	1.3641e+06	1.47478e+06	1.20712e+06	1.17445e+06	1.36888e+06	1.98092e+06	1.56564e+06	1.30805e+06	1	2	2	1	2	3
ABHD3_MOUSE	ABHD3	1	1	26.44	0.329993	46202	Phospholipase ABHD3 OS=Mus musculus OX=10090 GN=Abhd3 PE=1 SV=1	Abhd3	73737.6	58681.3	84107.2	72175.4	116954	20715.6	22158.2	53275.8	76881.4	58681.3	74221.3	136101	23882.7	21247.8	1	0	1	1	0	0
G45IP_MOUSE	G45IP	1	1	25.65	0.33032	25804	Growth arrest and DNA damage-inducible proteins-interacting protein 1 OS=Mus musculus OX=10090 GN=Gadd45gip1 PE=1 SV=1	Gadd45gip1	679497	646518	853667	726561	482226	597128	767454	615603	708468	646518	753328	561174	688419	735923	0	0	0	0	0	0
MLEC_MOUSE	MLEC	6	5	278.46	0.33075	32322	Malectin OS=Mus musculus OX=10090 GN=Mlec PE=1 SV=2	Mlec	4.54412e+06	5.21698e+06	4.64876e+06	4.80329e+06	5.18326e+06	5.56101e+06	4.72363e+06	5.15597e+06	4.73786e+06	5.21698e+06	4.10235e+06	6.03185e+06	6.4112e+06	4.52956e+06	3	3	3	3	5	5
MAOX_MOUSE	MAOX	17	17	800.94	0.330984	63913	NADP-dependent malic enzyme OS=Mus musculus OX=10090 GN=Me1 PE=1 SV=2	Me1	1.16285e+07	1.05464e+07	1.00686e+07	1.07478e+07	1.11946e+07	1.14258e+07	1.11393e+07	1.12532e+07	1.21243e+07	1.05464e+07	8.88515e+06	1.30274e+07	1.31726e+07	1.06816e+07	12	8	9	10	11	9
GNA11_MOUSE	GNA11	16	4	1048.99	0.331081	41997	Guanine nucleotide-binding protein subunit alpha-11 OS=Mus musculus OX=10090 GN=Gna11 PE=1 SV=1	Gna11	4.16334e+06	4.47608e+06	4.91832e+06	4.51925e+06	4.5295e+06	4.88082e+06	5.00494e+06	4.80509e+06	4.34084e+06	4.47608e+06	4.34023e+06	5.27106e+06	5.62702e+06	4.7993e+06	4	4	6	3	4	6
DPP9_MOUSE	DPP9	1	1	81.1	0.331387	97939	Dipeptidyl peptidase 9 OS=Mus musculus OX=10090 GN=Dpp9 PE=1 SV=2	Dpp9	156072	183043	214052	184389	159541	125901	187135	157526	162726	183043	188893	185661	145149	179447	1	0	1	1	0	1
NDUBB_MOUSE	NDUBB	10	10	501	0.331648	17433	NADH dehydrogenase [ubiquinone] 1 beta subcomplex subunit 11, mitochondrial OS=Mus musculus OX=10090 GN=Ndufb11 PE=1 SV=2	Ndufb11	1.85561e+07	2.15033e+07	2.09393e+07	2.03329e+07	2.12234e+07	2.03077e+07	2.58989e+07	2.24767e+07	1.93472e+07	2.15033e+07	1.84781e+07	2.4698e+07	2.34125e+07	2.48349e+07	6	5	1	6	6	3
FRS1L_MOUSE	FRS1L	4	4	217.11	0.331816	32486	DOMON domain-containing protein FRRS1L OS=Mus musculus OX=10090 GN=Frrs1l PE=1 SV=1	Frrs1l	3.773e+06	4.03705e+06	4.30102e+06	4.03702e+06	4.11749e+06	4.27316e+06	4.24338e+06	4.21134e+06	3.93386e+06	4.03705e+06	3.79549e+06	4.7916e+06	4.92646e+06	4.06903e+06	5	3	4	4	2	3
UB2V1_MOUSE	UB2V1	13	5	695.68	0.331922	16344	Ubiquitin-conjugating enzyme E2 variant 1 OS=Mus musculus OX=10090 GN=Ube2v1 PE=1 SV=1	Ube2v1	4.59448e+06	6.10452e+06	6.64126e+06	5.78009e+06	4.13436e+06	5.00079e+06	5.61634e+06	4.91716e+06	4.79037e+06	6.10452e+06	5.86065e+06	4.81123e+06	5.76533e+06	5.38559e+06	4	3	3	3	2	1
MA2B1_MOUSE	MA2B1	1	1	20.78	0.332113	114576	Lysosomal alpha-mannosidase OS=Mus musculus OX=10090 GN=Man2b1 PE=1 SV=4	Man2b1	6449.47	31500	31409.6	23119.7	36151.1	35796.8	28782.3	33576.7	6724.45	31500	27717.7	42069.7	41269.5	27599.7	1	1	0	0	1	1
GNB5_MOUSE;CEP55_MOUSE	GNB5	15	13	702.88	0.332335	43537	Guanine nucleotide-binding protein subunit beta-5 OS=Mus musculus OX=10090 GN=Gnb5 PE=1 SV=1	Gnb5	9.88472e+06	1.10472e+07	1.09486e+07	1.06268e+07	1.06224e+07	1.17153e+07	1.1167e+07	1.11682e+07	1.03062e+07	1.10472e+07	9.66168e+06	1.23614e+07	1.35064e+07	1.07082e+07	8	9	6	6	8	7
RAB21_MOUSE	RAB21	5	5	265.71	0.332662	24091	Ras-related protein Rab-21 OS=Mus musculus OX=10090 GN=Rab21 PE=1 SV=4	Rab21	2.3111e+06	2.18708e+06	2.76873e+06	2.4223e+06	3.00803e+06	2.25825e+06	3.09698e+06	2.78775e+06	2.40963e+06	2.18708e+06	2.4433e+06	3.50049e+06	2.60349e+06	2.96974e+06	3	1	3	2	2	3
RHG44_MOUSE	RHG44	6	6	271.23	0.333244	88937	Rho GTPase-activating protein 44 OS=Mus musculus OX=10090 GN=Arhgap44 PE=1 SV=1	Arhgap44	1.62273e+06	1.9584e+06	1.96287e+06	1.848e+06	1.88035e+06	2.03122e+06	2.04861e+06	1.98673e+06	1.69192e+06	1.9584e+06	1.73216e+06	2.1882e+06	2.34177e+06	1.96444e+06	3	4	0	3	4	3
GRM3_MOUSE	GRM3	25	20	1104.16	0.333537	99050	Metabotropic glutamate receptor 3 OS=Mus musculus OX=10090 GN=Grm3 PE=1 SV=1	Grm3	1.07308e+07	1.16728e+07	1.27414e+07	1.1715e+07	1.32409e+07	1.23358e+07	1.18695e+07	1.24821e+07	1.11883e+07	1.16728e+07	1.12438e+07	1.54087e+07	1.42217e+07	1.13818e+07	12	12	9	14	17	10
MFN2_MOUSE;MFN1_MOUSE	MFN2	14	13	726.6	0.333739	86133	Mitofusin-2 OS=Mus musculus OX=10090 GN=Mfn2 PE=1 SV=3	Mfn2	5.42995e+06	5.77949e+06	5.58902e+06	5.59949e+06	5.42741e+06	5.94281e+06	6.90224e+06	6.09082e+06	5.66146e+06	5.77949e+06	4.93209e+06	6.31597e+06	6.85136e+06	6.61866e+06	8	7	6	7	6	9
DLGP4_MOUSE	DLGP4	3	3	95.14	0.334027	107970	Disks large-associated protein 4 OS=Mus musculus OX=10090 GN=Dlgap4 PE=1 SV=1	Dlgap4	631152	820891	1.0279e+06	826649	439854	765047	745046	649982	658062	820891	907085	511865	882010	714436	3	3	2	2	2	1
STX1B_MOUSE	STX1B	41	35	3459.75	0.334174	33224	Syntaxin-1B OS=Mus musculus OX=10090 GN=Stx1b PE=1 SV=1	Stx1b	2.64756e+08	3.13831e+08	2.92549e+08	2.90379e+08	2.79652e+08	3.36218e+08	3.34213e+08	3.16694e+08	2.76044e+08	3.13831e+08	2.58163e+08	3.25436e+08	3.8762e+08	3.20482e+08	43	36	35	38	38	34
ATAT_MOUSE	ATAT	2	1	53.12	0.334851	47135	Alpha-tubulin N-acetyltransferase 1 OS=Mus musculus OX=10090 GN=Atat1 PE=1 SV=1	Atat1	69542.5	48433.5	65964.3	61313.4	64998.5	3217.82	45908.2	38041.5	72507.4	48433.5	58210.9	75639.8	3709.77	44022	0	0	1	0	0	0
TRXR1_MOUSE	TRXR1	6	4	254.95	0.334853	67042	Thioredoxin reductase 1, cytoplasmic OS=Mus musculus OX=10090 GN=Txnrd1 PE=1 SV=3	Txnrd1	404176	355951	741084	500404	675278	489235	764642	643052	421408	355951	653978	785833	564031	733226	2	1	1	1	1	3
1433T_MOUSE	1433T	41	18	3167.12	0.334899	27761	14-3-3 protein theta OS=Mus musculus OX=10090 GN=Ywhaq PE=1 SV=1	Ywhaq	8.55765e+07	8.55163e+07	7.57011e+07	8.22646e+07	7.19149e+07	7.90891e+07	8.1272e+07	7.74253e+07	8.92251e+07	8.55163e+07	6.68033e+07	8.36886e+07	9.11805e+07	7.79329e+07	19	19	13	19	16	17
ISCA1_MOUSE	ISCA1	4	3	292.31	0.335036	14179	Iron-sulfur cluster assembly 1 homolog, mitochondrial OS=Mus musculus OX=10090 GN=Isca1 PE=2 SV=1	Isca1	1.34963e+06	1.38139e+06	1.12607e+06	1.2857e+06	1.55176e+06	1.25133e+06	1.45713e+06	1.42007e+06	1.40717e+06	1.38139e+06	993711	1.8058e+06	1.44264e+06	1.39726e+06	2	4	1	2	1	2
GPC4_MOUSE	GPC4	4	4	170.94	0.335052	62546	Glypican-4 OS=Mus musculus OX=10090 GN=Gpc4 PE=1 SV=2	Gpc4	731991	764087	486956	661011	736968	845420	720252	767546	763200	764087	429720	857622	974670	690660	1	2	0	3	1	0
AGFG2_MOUSE	AGFG2	4	4	179.71	0.335613	48937	Arf-GAP domain and FG repeat-containing protein 2 OS=Mus musculus OX=10090 GN=Agfg2 PE=1 SV=1	Agfg2	611552	621399	785107	672686	493236	718724	530328	580762	637626	621399	692827	573987	828605	508539	2	1	1	1	1	1
SIR2_MOUSE	SIR2	31	30	2405.64	0.335812	43228	NAD-dependent protein deacetylase sirtuin-2 OS=Mus musculus OX=10090 GN=Sirt2 PE=1 SV=2	Sirt2	4.79037e+07	4.57555e+07	2.4385e+07	3.93481e+07	5.52981e+07	3.89855e+07	5.58898e+07	5.00578e+07	4.99461e+07	4.57555e+07	2.15188e+07	6.43514e+07	4.49457e+07	5.35936e+07	21	16	6	24	15	25
ARC1B_MOUSE	ARC1B	2	1	181.66	0.33583	41037	Actin-related protein 2/3 complex subunit 1B OS=Mus musculus OX=10090 GN=Arpc1b PE=1 SV=4	Arpc1b	441052	382017	423011	415360	361390	442017	308908	370772	459857	382017	373291	420556	509594	296216	1	1	0	0	1	1
NDUA3_MOUSE	NDUA3	4	4	88.24	0.335913	9325	NADH dehydrogenase [ubiquinone] 1 alpha subcomplex subunit 3 OS=Mus musculus OX=10090 GN=Ndufa3 PE=1 SV=1	Ndufa3	2.03344e+07	1.97735e+07	1.43799e+07	1.81626e+07	2.07663e+07	2.00028e+07	2.00786e+07	2.02826e+07	2.12013e+07	1.97735e+07	1.26897e+07	2.41661e+07	2.30609e+07	1.92537e+07	2	2	0	2	1	2
S12A2_MOUSE	S12A2	20	16	981.78	0.335929	130950	Solute carrier family 12 member 2 OS=Mus musculus OX=10090 GN=Slc12a2 PE=1 SV=2	Slc12a2	4.17763e+06	4.70378e+06	4.26441e+06	4.38194e+06	4.79253e+06	4.18873e+06	6.66251e+06	5.21459e+06	4.35575e+06	4.70378e+06	3.76318e+06	5.57715e+06	4.82911e+06	6.38878e+06	5	4	5	5	4	5
OXA1L_MOUSE	OXA1L	1	1	15.6	0.336219	48189	Mitochondrial inner membrane protein OXA1L OS=Mus musculus OX=10090 GN=Oxa1l PE=1 SV=1	Oxa1l	2.92058e+06	2.65125e+06	3.69108e+06	3.08764e+06	3.48969e+06	3.04554e+06	4.16896e+06	3.56806e+06	3.04509e+06	2.65125e+06	3.25723e+06	4.06101e+06	3.51115e+06	3.99768e+06	0	0	0	0	0	1
PEPD_MOUSE	PEPD	4	4	179.1	0.336323	54993	Xaa-Pro dipeptidase OS=Mus musculus OX=10090 GN=Pepd PE=1 SV=3	Pepd	519295	556738	389384	488472	237936	479396	440417	385916	541435	556738	343616	276891	552688	422322	3	2	1	1	3	0
S39A7_MOUSE	S39A7	2	2	106.43	0.336437	50625	Zinc transporter SLC39A7 OS=Mus musculus OX=10090 GN=Slc39a7 PE=1 SV=2	Slc39a7	1.38578e+06	1.85456e+06	1.6253e+06	1.62188e+06	1.21188e+06	1.60671e+06	1.45752e+06	1.42537e+06	1.44487e+06	1.85456e+06	1.43426e+06	1.41029e+06	1.85235e+06	1.39764e+06	0	0	0	0	1	2
TIM22_MOUSE	TIM22	3	3	228.38	0.336523	20101	Mitochondrial import inner membrane translocase subunit Tim22 OS=Mus musculus OX=10090 GN=Timm22 PE=1 SV=1	Timm22	1.65374e+06	1.4392e+06	1.3133e+06	1.46875e+06	1.97297e+06	1.501e+06	1.52029e+06	1.66475e+06	1.72425e+06	1.4392e+06	1.15894e+06	2.29598e+06	1.73047e+06	1.45783e+06	2	2	2	3	1	3
GAL3A_MOUSE	GAL3A	15	14	1272.92	0.33658	28073	Glutamine amidotransferase-like class 1 domain-containing protein 3, mitochondrial OS=Mus musculus OX=10090 GN=Gatd3 PE=1 SV=1	Gatd3	6.74261e+07	6.35723e+07	5.88809e+07	6.32931e+07	6.37924e+07	6.56213e+07	7.15121e+07	6.69752e+07	7.03008e+07	6.35723e+07	5.19601e+07	7.42363e+07	7.56537e+07	6.8574e+07	13	15	12	15	15	15
QCR10_MOUSE	QCR10	2	2	129.92	0.336846	6534	Cytochrome b-c1 complex subunit 10 OS=Mus musculus OX=10090 GN=Uqcr11 PE=1 SV=1	Uqcr11	4.84455e+06	4.61764e+06	2.75243e+06	4.07154e+06	7.7544e+06	4.28535e+06	4.40536e+06	5.4817e+06	5.0511e+06	4.61764e+06	2.42891e+06	9.02392e+06	4.94051e+06	4.22436e+06	1	3	1	1	4	4
GALT2_MOUSE	GALT2	1	1	38.9	0.337114	64473	Polypeptide N-acetylgalactosaminyltransferase 2 OS=Mus musculus OX=10090 GN=Galnt2 PE=1 SV=1	Galnt2	100502	87732.5	82201.9	90145.6	165966	110751	80393.6	119037	104787	87732.5	72540	193138	127683	77090.6	1	0	0	0	0	0
ZY11B_MOUSE	ZY11B	1	1	33.1	0.337483	83937	Protein zyg-11 homolog B OS=Mus musculus OX=10090 GN=Zyg11b PE=1 SV=2	Zyg11b	60928.3	52906.6	49593.5	54476.1	57847.3	46583.4	16566.6	40332.4	63526	52906.6	43764.3	67317.9	53705.2	15886	0	0	0	0	1	0
CSTN1_MOUSE	CSTN1	5	4	173.58	0.337554	108831	Calsyntenin-1 OS=Mus musculus OX=10090 GN=Clstn1 PE=1 SV=1	Clstn1	2.07772e+06	2.2353e+06	2.69172e+06	2.33491e+06	2.79656e+06	2.46843e+06	2.42355e+06	2.56285e+06	2.16631e+06	2.2353e+06	2.37534e+06	3.2544e+06	2.84582e+06	2.32398e+06	3	0	0	1	0	0
CA2D3_MOUSE	CA2D3	11	11	540.77	0.337762	122700	Voltage-dependent calcium channel subunit alpha-2/delta-3 OS=Mus musculus OX=10090 GN=Cacna2d3 PE=1 SV=1	Cacna2d3	3.90932e+06	3.64683e+06	3.30912e+06	3.62176e+06	4.76375e+06	3.67345e+06	3.7099e+06	4.04903e+06	4.07599e+06	3.64683e+06	2.92017e+06	5.54366e+06	4.23506e+06	3.55748e+06	5	6	6	7	6	5
FUBP2_MOUSE	FUBP2	12	9	566.58	0.338113	76728	Far upstream element-binding protein 2 OS=Mus musculus OX=10090 GN=Khsrp PE=1 SV=2	Khsrp	6.15907e+06	3.68377e+06	6.68819e+06	5.51035e+06	5.21129e+06	3.50876e+06	4.05679e+06	4.25894e+06	6.42166e+06	3.68377e+06	5.90207e+06	6.06447e+06	4.04519e+06	3.89011e+06	6	3	7	7	4	3
RL4_MOUSE	RL4	28	26	1372.88	0.338376	47124	60S ribosomal protein L4 OS=Mus musculus OX=10090 GN=Rpl4 PE=1 SV=3	Rpl4	2.67192e+07	3.13177e+07	5.25463e+07	3.68611e+07	2.60318e+07	2.93973e+07	2.91751e+07	2.82014e+07	2.78584e+07	3.13177e+07	4.63701e+07	3.02936e+07	3.38917e+07	2.79764e+07	17	21	16	14	15	16
RHOG_MOUSE	RHOG	9	9	769.48	0.338408	21295	Rho-related GTP-binding protein RhoG OS=Mus musculus OX=10090 GN=Rhog PE=1 SV=1	Rhog	4.56822e+06	4.80784e+06	2.71251e+06	4.02952e+06	5.26358e+06	4.23817e+06	5.03262e+06	4.84479e+06	4.76298e+06	4.80784e+06	2.39369e+06	6.12532e+06	4.88611e+06	4.82585e+06	5	4	4	8	5	8
SCYL1_MOUSE	SCYL1	2	1	52.5	0.33924	89104	N-terminal kinase-like protein OS=Mus musculus OX=10090 GN=Scyl1 PE=1 SV=1	Scyl1	235513	97047.1	83910.8	138824	68797.5	110545	80407.1	86583.1	245554	97047.1	74048	80060.8	127445	77103.6	0	1	0	0	1	1
ADK_MOUSE	ADK	3	3	74.16	0.339499	40123	Adenosine kinase OS=Mus musculus OX=10090 GN=Adk PE=1 SV=2	Adk	734801	779901	746467	753723	802211	799115	739933	780420	766130	779901	658728	933547	921286	709532	0	1	2	0	0	0
PTN23_MOUSE	PTN23	9	7	348.24	0.339769	185100	Tyrosine-protein phosphatase non-receptor type 23 OS=Mus musculus OX=10090 GN=Ptpn23 PE=1 SV=2	Ptpn23	2.21545e+06	2.07761e+06	3.19368e+06	2.49558e+06	1.9533e+06	2.33899e+06	2.00779e+06	2.10003e+06	2.3099e+06	2.07761e+06	2.8183e+06	2.27309e+06	2.69658e+06	1.9253e+06	2	3	3	1	2	1
RL18_MOUSE	RL18	9	9	713.64	0.339785	21631	60S ribosomal protein L18 OS=Mus musculus OX=10090 GN=Rpl18 PE=1 SV=3	Rpl18	1.77002e+07	2.14554e+07	3.66661e+07	2.52739e+07	1.59331e+07	1.95932e+07	2.09325e+07	1.88196e+07	1.84549e+07	2.14554e+07	3.23564e+07	1.85416e+07	2.25887e+07	2.00725e+07	8	8	11	8	9	8
YTHD3_MOUSE	YTHD3	3	1	116.85	0.339946	63922	YTH domain-containing family protein 3 OS=Mus musculus OX=10090 GN=Ythdf3 PE=1 SV=2	Ythdf3	16124.5	82456	136554	78378.3	60495.3	177466	188892	142285	16812	82456	120504	70399.4	204598	181132	0	0	0	0	0	0
SRSF3_MOUSE	SRSF3	5	3	223.99	0.340016	19318	Serine/arginine-rich splicing factor 3 OS=Mus musculus OX=10090 GN=Srsf3 PE=1 SV=1	Srsf3	8.12749e+06	4.4329e+06	5.5856e+06	6.04866e+06	5.86137e+06	4.47375e+06	3.7829e+06	4.70601e+06	8.474e+06	4.4329e+06	4.92908e+06	6.82098e+06	5.15771e+06	3.62748e+06	1	3	1	2	2	2
TCP4_MOUSE	TCP4	3	3	134.61	0.340073	14418	Activated RNA polymerase II transcriptional coactivator p15 OS=Mus musculus OX=10090 GN=Sub1 PE=1 SV=3	Sub1	1.54115e+06	1.77663e+06	4.31145e+06	2.54308e+06	1.05944e+06	1.95734e+06	1.7035e+06	1.57343e+06	1.60686e+06	1.77663e+06	3.80469e+06	1.23289e+06	2.25659e+06	1.63351e+06	2	2	3	1	2	0
ZC21A_MOUSE	ZC21A	7	7	175.49	0.340125	35130	Zinc finger C2HC domain-containing protein 1A OS=Mus musculus OX=10090 GN=Zc2hc1a PE=1 SV=1	Zc2hc1a	2.37182e+06	2.82281e+06	2.86899e+06	2.68787e+06	2.88124e+06	2.71057e+06	3.11982e+06	2.90388e+06	2.47294e+06	2.82281e+06	2.53177e+06	3.35295e+06	3.12497e+06	2.99164e+06	3	0	1	3	3	2
COPB2_MOUSE	COPB2	3	1	171.02	0.340374	102384	Coatomer subunit beta' OS=Mus musculus OX=10090 GN=Copb2 PE=1 SV=2	Copb2	99236.8	56594.9	160588	105473	39647	59264.5	102270	67060.6	103468	56594.9	141713	46137.9	68325.1	98068.5	1	0	1	1	1	1
MIO_MOUSE	MIO	1	1	39.65	0.340395	98272	GATOR complex protein MIOS OS=Mus musculus OX=10090 GN=Mios PE=1 SV=2	Mios	76487.4	44852.7	63680.1	61673.4	47026.3	59414.5	43106.5	49849.1	79748.4	44852.7	56195.2	54725.4	68498	41335.5	0	0	1	0	1	1
MGST3_MOUSE	MGST3	10	10	799.86	0.340571	16947	Microsomal glutathione S-transferase 3 OS=Mus musculus OX=10090 GN=Mgst3 PE=1 SV=1	Mgst3	4.54688e+07	4.30597e+07	3.93073e+07	4.2612e+07	4.18252e+07	4.80769e+07	4.64386e+07	4.54469e+07	4.74074e+07	4.30597e+07	3.46872e+07	4.86727e+07	5.54271e+07	4.45307e+07	14	11	6	8	11	10
COQ6_MOUSE	COQ6	6	6	217.12	0.341441	51360	Ubiquinone biosynthesis monooxygenase COQ6, mitochondrial OS=Mus musculus OX=10090 GN=Coq6 PE=1 SV=3	Coq6	401254	420294	330353	383967	578532	404359	384687	455859	418362	420294	291524	673248	466179	368882	1	1	2	4	1	2
5NT3A_MOUSE	5NT3A	1	1	30.23	0.341648	37228	Cytosolic 5'-nucleotidase 3A OS=Mus musculus OX=10090 GN=Nt5c3a PE=1 SV=4	Nt5c3a	43040.6	78197.2	88034.8	69757.5	65183.3	43541.2	45706.7	51477.1	44875.7	78197.2	77687.3	75855	50197.9	43828.8	1	1	1	1	0	1
HS105_MOUSE	HS105	32	26	1770	0.342048	96346	Heat shock protein 105 kDa OS=Mus musculus OX=10090 GN=Hsph1 PE=1 SV=2	Hsph1	1.89188e+07	2.06908e+07	2.27359e+07	2.07819e+07	2.02051e+07	2.29662e+07	2.48856e+07	2.26856e+07	1.97254e+07	2.06908e+07	2.00636e+07	2.35131e+07	2.64773e+07	2.38632e+07	22	13	17	16	13	19
F126B_MOUSE	F126B	6	6	237.8	0.342153	58550	Protein FAM126B OS=Mus musculus OX=10090 GN=Fam126b PE=1 SV=1	Fam126b	2.17373e+06	2.09012e+06	2.10488e+06	2.12291e+06	2.32748e+06	2.21748e+06	2.07628e+06	2.20708e+06	2.2664e+06	2.09012e+06	1.85747e+06	2.70853e+06	2.5565e+06	1.99097e+06	2	3	3	3	2	2
PTPRZ_MOUSE	PTPRZ	16	16	617.46	0.342662	254247	Receptor-type tyrosine-protein phosphatase zeta OS=Mus musculus OX=10090 GN=Ptprz1 PE=1 SV=1	Ptprz1	1.11587e+07	1.09672e+07	1.26157e+07	1.15805e+07	1.101e+07	1.13269e+07	1.06013e+07	1.09794e+07	1.16344e+07	1.09672e+07	1.11329e+07	1.28125e+07	1.30586e+07	1.01657e+07	10	6	7	8	8	6
FAM3C_MOUSE	FAM3C	2	2	109.67	0.343037	24737	Protein FAM3C OS=Mus musculus OX=10090 GN=Fam3c PE=1 SV=1	Fam3c	315439	345454	213802	291565	251386	278570	164943	231633	328887	345454	188672	292542	321159	158166	0	2	2	0	2	2
UB2J1_MOUSE	UB2J1	1	1	26.79	0.343106	34968	Ubiquitin-conjugating enzyme E2 J1 OS=Mus musculus OX=10090 GN=Ube2j1 PE=1 SV=2	Ube2j1	84941.8	79567.2	120387	94965.5	143725	100328	99665.8	114573	88563.3	79567.2	106237	167255	115667	95571	1	1	1	1	1	0
DHE3_MOUSE	DHE3	58	56	4726.31	0.343687	61298	Glutamate dehydrogenase 1, mitochondrial OS=Mus musculus OX=10090 GN=Glud1 PE=1 SV=1	Glud1	4.52358e+08	4.0331e+08	3.76225e+08	4.10631e+08	4.55864e+08	4.11596e+08	4.46856e+08	4.38105e+08	4.71645e+08	4.0331e+08	3.32004e+08	5.30496e+08	4.74522e+08	4.28497e+08	52	54	49	60	61	49
NUCB2_MOUSE	NUCB2	5	3	192.7	0.343758	50273	Nucleobindin-2 OS=Mus musculus OX=10090 GN=Nucb2 PE=1 SV=2	Nucb2	538915	393315	466249	466160	388443	432817	429551	416937	561892	393315	411447	452038	498988	411902	3	1	0	3	2	2
S35F1_MOUSE	S35F1	1	1	77.31	0.343801	45275	Solute carrier family 35 member F1 OS=Mus musculus OX=10090 GN=Slc35f1 PE=1 SV=1	Slc35f1	40785.9	97982.5	0	46256.1	102523	116903	52168.7	90531.7	42524.8	97982.5	0	119308	134776	50025.4	1	0	0	0	0	0
MUC18_MOUSE	MUC18	1	1	16.59	0.34409	71500	Cell surface glycoprotein MUC18 OS=Mus musculus OX=10090 GN=Mcam PE=1 SV=1	Mcam	22195.3	15258.4	46302.9	27918.8	28304.4	12710.9	0	13671.8	23141.6	15258.4	40860.5	32938.3	14654.2	0	0	0	0	0	0	0
MPP4_MOUSE	MPP4	1	1	28.73	0.344238	71955	MAGUK p55 subfamily member 4 OS=Mus musculus OX=10090 GN=Mpp4 PE=1 SV=1	Mpp4	124867	229729	40809.5	131802	235947	202511	135610	191356	130191	229729	36012.8	274576	233471	130039	0	0	0	0	0	0
STXB3_MOUSE	STXB3	2	2	94.73	0.344822	67899	Syntaxin-binding protein 3 OS=Mus musculus OX=10090 GN=Stxbp3 PE=1 SV=1	Stxbp3	81908.4	154981	136975	124622	215676	108101	187657	170478	85400.6	154981	120875	250985	124628	179947	0	0	1	0	0	0
5MP2_MOUSE;5MP1_MOUSE	5MP2	5	5	214.25	0.346163	48013	eIF5-mimic protein 2 OS=Mus musculus OX=10090 GN=Bzw1 PE=1 SV=1	Bzw1	690712	560461	779518	676897	714561	535290	488619	579490	720161	560461	687894	831547	617127	468544	5	3	5	5	4	4
SYIM_MOUSE	SYIM	31	28	1926.08	0.346763	112732	Isoleucine--tRNA ligase, mitochondrial OS=Mus musculus OX=10090 GN=Iars2 PE=1 SV=1	Iars2	2.17584e+07	2.02454e+07	1.61027e+07	1.93689e+07	2.19044e+07	2.15169e+07	2.02988e+07	2.124e+07	2.26861e+07	2.02454e+07	1.421e+07	2.54906e+07	2.48065e+07	1.94648e+07	27	17	21	23	21	17
RADI_MOUSE	RADI	16	5	785.77	0.346794	68500	Radixin OS=Mus musculus OX=10090 GN=Rdx PE=1 SV=3	Rdx	1.18291e+06	1.08308e+06	1.24002e+06	1.16867e+06	854086	1.00792e+06	1.25997e+06	1.04066e+06	1.23335e+06	1.08308e+06	1.09427e+06	993914	1.16201e+06	1.2082e+06	1	3	1	1	2	2
ATP68_MOUSE	ATP68	4	4	223.92	0.347386	6694	ATP synthase subunit ATP5MJ, mitochondrial OS=Mus musculus OX=10090 GN=Atp5mj PE=1 SV=1	Atp5mj	1.0611e+07	1.26023e+07	5.53333e+06	9.58221e+06	1.05551e+07	1.35885e+07	1.18686e+07	1.20041e+07	1.10634e+07	1.26023e+07	4.88295e+06	1.22831e+07	1.5666e+07	1.1381e+07	4	4	3	5	5	4
ROA1_MOUSE	ROA1	17	11	1202.9	0.347525	34175	Heterogeneous nuclear ribonucleoprotein A1 OS=Mus musculus OX=10090 GN=Hnrnpa1 PE=1 SV=2	Hnrnpa1	2.5873e+07	1.19831e+07	2.2702e+07	2.0186e+07	1.94498e+07	1.14314e+07	1.26133e+07	1.44982e+07	2.69761e+07	1.19831e+07	2.00336e+07	2.26341e+07	1.31791e+07	1.20951e+07	7	8	10	9	8	8
PTPRD_MOUSE	PTPRD	20	13	1067.03	0.347553	214274	Receptor-type tyrosine-protein phosphatase delta OS=Mus musculus OX=10090 GN=Ptprd PE=1 SV=3	Ptprd	4.00372e+06	3.58546e+06	3.70272e+06	3.76397e+06	4.34955e+06	3.7603e+06	3.87504e+06	3.99496e+06	4.17442e+06	3.58546e+06	3.26751e+06	5.06164e+06	4.33519e+06	3.71583e+06	8	7	10	10	7	8
SH3L1_MOUSE	SH3L1	6	6	361.58	0.347906	12803	SH3 domain-binding glutamic acid-rich-like protein OS=Mus musculus OX=10090 GN=Sh3bgrl PE=1 SV=1	Sh3bgrl	4.73516e+06	4.03408e+06	4.78997e+06	4.51974e+06	4.65561e+06	4.64932e+06	5.27429e+06	4.85974e+06	4.93704e+06	4.03408e+06	4.22697e+06	5.41781e+06	5.36013e+06	5.0576e+06	3	4	3	4	5	3
CLMN_MOUSE	CLMN	3	3	62.7	0.347947	117155	Calmin OS=Mus musculus OX=10090 GN=Clmn PE=1 SV=2	Clmn	229314	254769	157547	213877	267546	283933	210013	253831	239091	254769	139029	311348	327342	201385	1	0	0	0	1	0
ARBK1_MOUSE;ARBK2_MOUSE	ARBK1	7	7	229.77	0.348102	79588	Beta-adrenergic receptor kinase 1 OS=Mus musculus OX=10090 GN=Grk2 PE=1 SV=2	Grk2	1.53616e+06	1.35515e+06	1.44081e+06	1.44404e+06	1.77233e+06	1.40236e+06	1.54237e+06	1.57235e+06	1.60165e+06	1.35515e+06	1.27146e+06	2.06249e+06	1.61676e+06	1.479e+06	4	4	2	4	2	3
BSDC1_MOUSE	BSDC1	1	1	48.05	0.348168	46924	BSD domain-containing protein 1 OS=Mus musculus OX=10090 GN=Bsdc1 PE=1 SV=1	Bsdc1	99726.6	9225.63	12947.9	40633.4	11087.4	12224.6	7936.14	10416	103978	9225.63	11426	12902.6	14093.5	7610.08	1	0	0	0	0	0
MEAK7_MOUSE	MEAK7	1	1	37.65	0.348422	50812	MTOR-associated protein MEAK7 OS=Mus musculus OX=10090 GN=Meak7 PE=2 SV=1	Meak7	32238.2	14093.2	14860.6	20397.3	44587.7	23622	20208.9	29472.9	33612.7	14093.2	13113.9	51887.5	27233.5	19378.6	0	0	0	1	0	0
RHOB_MOUSE	RHOB	12	8	777.24	0.34845	22109	Rho-related GTP-binding protein RhoB OS=Mus musculus OX=10090 GN=Rhob PE=1 SV=1	Rhob	2.10315e+07	2.38497e+07	1.99907e+07	2.16239e+07	2.0173e+07	2.0463e+07	2.05361e+07	2.03907e+07	2.19282e+07	2.38497e+07	1.7641e+07	2.34757e+07	2.35914e+07	1.96924e+07	6	8	4	4	8	5
PCKGM_MOUSE;PCKGC_MOUSE	PCKGM	13	13	714.22	0.34878	70482	Phosphoenolpyruvate carboxykinase [GTP], mitochondrial OS=Mus musculus OX=10090 GN=Pck2 PE=1 SV=1	Pck2	5.28148e+06	4.66774e+06	4.73452e+06	4.89458e+06	6.30539e+06	4.70763e+06	5.29314e+06	5.43539e+06	5.50666e+06	4.66774e+06	4.17803e+06	7.33769e+06	5.42734e+06	5.07567e+06	5	6	5	6	5	5
GSTA4_MOUSE	GSTA4	8	7	468.29	0.34887	25547	Glutathione S-transferase A4 OS=Mus musculus OX=10090 GN=Gsta4 PE=1 SV=3	Gsta4	5.79109e+06	5.2755e+06	6.4816e+06	5.84939e+06	5.49983e+06	4.99627e+06	5.73032e+06	5.40881e+06	6.03799e+06	5.2755e+06	5.71976e+06	6.40025e+06	5.76012e+06	5.49489e+06	5	2	3	4	5	1
SYT2_MOUSE	SYT2	23	5	1641.56	0.349065	47232	Synaptotagmin-2 OS=Mus musculus OX=10090 GN=Syt2 PE=1 SV=1	Syt2	2.43899e+06	3.47247e+06	1.41078e+06	2.44075e+06	3.47879e+06	2.8929e+06	2.80534e+06	3.05901e+06	2.54298e+06	3.47247e+06	1.24496e+06	4.04833e+06	3.33517e+06	2.69008e+06	4	3	2	4	3	3
NCEH1_MOUSE	NCEH1	15	14	1176.03	0.349073	45711	Neutral cholesterol ester hydrolase 1 OS=Mus musculus OX=10090 GN=Nceh1 PE=1 SV=1	Nceh1	1.91884e+07	2.0599e+07	2.01402e+07	1.99759e+07	1.84743e+07	1.99293e+07	1.95891e+07	1.93309e+07	2.00065e+07	2.0599e+07	1.77729e+07	2.14988e+07	2.29762e+07	1.87843e+07	8	11	12	9	10	9
TBAL3_MOUSE	TBAL3	8	1	691.04	0.349177	49956	Tubulin alpha chain-like 3 OS=Mus musculus OX=10090 GN=Tubal3 PE=2 SV=2	Tubal3	936659	996314	1.48083e+06	1.13794e+06	1.54616e+06	1.13676e+06	1.34449e+06	1.34247e+06	976593	996314	1.30678e+06	1.79929e+06	1.31055e+06	1.28925e+06	1	1	1	1	1	1
UBP10_MOUSE	UBP10	4	4	112.65	0.34925	86968	Ubiquitin carboxyl-terminal hydrolase 10 OS=Mus musculus OX=10090 GN=Usp10 PE=1 SV=3	Usp10	982926	939682	788743	903784	869979	886260	572449	776229	1.02483e+06	939682	696035	1.01241e+06	1.02175e+06	548930	1	1	2	2	2	1
GOGA2_MOUSE	GOGA2	7	5	309.24	0.349851	113209	Golgin subfamily A member 2 OS=Mus musculus OX=10090 GN=Golga2 PE=1 SV=3	Golga2	1.47771e+06	1.06439e+06	1.81761e+06	1.45324e+06	1.32624e+06	1.14013e+06	1.12117e+06	1.19585e+06	1.54072e+06	1.06439e+06	1.60397e+06	1.54336e+06	1.31444e+06	1.0751e+06	3	2	1	4	4	2
SFXN5_MOUSE	SFXN5	20	19	1069.62	0.349858	37305	Sideroflexin-5 OS=Mus musculus OX=10090 GN=Sfxn5 PE=1 SV=2	Sfxn5	2.99437e+07	2.6254e+07	2.40541e+07	2.67506e+07	3.02818e+07	2.71828e+07	2.87659e+07	2.87435e+07	3.12204e+07	2.6254e+07	2.12268e+07	3.52394e+07	3.13386e+07	2.7584e+07	17	10	10	14	14	15
HNRL2_MOUSE	HNRL2	12	12	521.96	0.349872	84888	Heterogeneous nuclear ribonucleoprotein U-like protein 2 OS=Mus musculus OX=10090 GN=Hnrnpul2 PE=1 SV=2	Hnrnpul2	5.78693e+06	2.62531e+06	6.10666e+06	4.83963e+06	4.94053e+06	2.46224e+06	2.43929e+06	3.28068e+06	6.03365e+06	2.62531e+06	5.38889e+06	5.74938e+06	2.83867e+06	2.33907e+06	5	2	8	5	1	4
PFD1_MOUSE	PFD1	4	4	158.05	0.349981	14246	Prefoldin subunit 1 OS=Mus musculus OX=10090 GN=Pfdn1 PE=1 SV=1	Pfdn1	1.65075e+06	1.28313e+06	1.32526e+06	1.41971e+06	1.26348e+06	1.32562e+06	1.29887e+06	1.29599e+06	1.72113e+06	1.28313e+06	1.16949e+06	1.47033e+06	1.52828e+06	1.24551e+06	1	2	1	1	2	2
CPEB2_MOUSE;CPEB4_MOUSE	CPEB2	3	3	91.28	0.350118	58405	Cytoplasmic polyadenylation element-binding protein 2 OS=Mus musculus OX=10090 GN=Cpeb2 PE=1 SV=1	Cpeb2	408290	285901	352713	348968	329944	331028	216645	292539	425697	285901	311256	383962	381637	207744	2	0	1	1	2	1
VPS45_MOUSE	VPS45	7	7	287.5	0.350654	65012	Vacuolar protein sorting-associated protein 45 OS=Mus musculus OX=10090 GN=Vps45 PE=1 SV=1	Vps45	2.28858e+06	2.21337e+06	2.91421e+06	2.47205e+06	2.09007e+06	2.45816e+06	2.07458e+06	2.2076e+06	2.38616e+06	2.21337e+06	2.57167e+06	2.43225e+06	2.83397e+06	1.98934e+06	5	4	4	3	3	5
HDDC2_MOUSE	HDDC2	2	2	78.28	0.352517	22738	5'-deoxynucleotidase HDDC2 OS=Mus musculus OX=10090 GN=Hddc2 PE=1 SV=1	Hddc2	1.11849e+06	645247	581940	781891	747039	505689	525210	592646	1.16617e+06	645247	513540	869343	583000	503632	0	1	1	1	1	2
CYB5_MOUSE	CYB5	6	6	490.73	0.353165	15232	Cytochrome b5 OS=Mus musculus OX=10090 GN=Cyb5a PE=1 SV=2	Cyb5a	1.14106e+07	1.071e+07	1.18324e+07	1.13177e+07	1.15517e+07	1.02223e+07	1.05723e+07	1.07821e+07	1.18971e+07	1.071e+07	1.04416e+07	1.3443e+07	1.17851e+07	1.01379e+07	5	5	6	6	4	3
EXOC1_MOUSE	EXOC1	5	5	171.29	0.353304	101825	Exocyst complex component 1 OS=Mus musculus OX=10090 GN=Exoc1 PE=1 SV=4	Exoc1	768306	470081	497885	578757	690868	640363	665425	665552	801063	470081	439364	803975	738263	638086	2	2	2	0	2	1
ELMD1_MOUSE	ELMD1	4	2	157.14	0.353311	38009	ELMO domain-containing protein 1 OS=Mus musculus OX=10090 GN=Elmod1 PE=1 SV=2	Elmod1	897821	891575	800186	863194	911226	1.09187e+06	842293	948464	936100	891575	706133	1.06041e+06	1.2588e+06	807687	2	2	2	2	1	0
RSU1_MOUSE	RSU1	1	1	35.62	0.353325	31531	Ras suppressor protein 1 OS=Mus musculus OX=10090 GN=Rsu1 PE=1 SV=3	Rsu1	59991.4	74480.6	73007.2	69159.7	89952.7	62311.2	91114.6	81126.2	62549.2	74480.6	64426	104679	71837.5	87371.1	1	1	1	1	1	0
PLXA4_MOUSE	PLXA4	20	13	872.7	0.353887	212423	Plexin-A4 OS=Mus musculus OX=10090 GN=Plxna4 PE=1 SV=3	Plxna4	3.2432e+06	2.85156e+06	2.75005e+06	2.94827e+06	3.78974e+06	2.8559e+06	3.18183e+06	3.27582e+06	3.38148e+06	2.85156e+06	2.42681e+06	4.41018e+06	3.29252e+06	3.0511e+06	5	6	5	4	5	6
ARP3B_MOUSE	ARP3B	15	9	906.67	0.353978	47549	Actin-related protein 3B OS=Mus musculus OX=10090 GN=Actr3b PE=1 SV=1	Actr3b	8.50929e+06	1.05017e+07	9.15588e+06	9.38896e+06	8.75888e+06	9.13818e+06	8.24055e+06	8.71254e+06	8.87208e+06	1.05017e+07	8.07971e+06	1.01929e+07	1.05353e+07	7.90198e+06	5	5	4	6	6	5
MDHC_MOUSE	MDHC	32	30	2523.13	0.354603	36488	Malate dehydrogenase, cytoplasmic OS=Mus musculus OX=10090 GN=Mdh1 PE=1 SV=3	Mdh1	3.22191e+08	3.45965e+08	3.90988e+08	3.53048e+08	3.36981e+08	4.00891e+08	4.31075e+08	3.89649e+08	3.35928e+08	3.45965e+08	3.45032e+08	3.92151e+08	4.62181e+08	4.13364e+08	24	38	24	26	29	28
DGKE_MOUSE	DGKE	6	6	279.55	0.354917	63593	Diacylglycerol kinase epsilon OS=Mus musculus OX=10090 GN=Dgke PE=1 SV=1	Dgke	1.89986e+06	1.58177e+06	1.74475e+06	1.74213e+06	2.10339e+06	2.1234e+06	1.6215e+06	1.94943e+06	1.98086e+06	1.58177e+06	1.53967e+06	2.44775e+06	2.44803e+06	1.55488e+06	0	0	2	1	4	1
GLSK_MOUSE;GLSL_MOUSE	GLSK	62	62	4479.32	0.355633	73916	Glutaminase kidney isoform, mitochondrial OS=Mus musculus OX=10090 GN=Gls PE=1 SV=1	Gls	1.5587e+08	1.64042e+08	1.68194e+08	1.62702e+08	1.64508e+08	1.70512e+08	1.65749e+08	1.66923e+08	1.62515e+08	1.64042e+08	1.48424e+08	1.91441e+08	1.96581e+08	1.58939e+08	56	49	50	57	46	50
STK39_MOUSE	STK39	4	4	292.13	0.355662	60282	STE20/SPS1-related proline-alanine-rich protein kinase OS=Mus musculus OX=10090 GN=Stk39 PE=1 SV=1	Stk39	961423	1.07872e+06	895849	978665	1.1817e+06	1.1009e+06	938115	1.07357e+06	1.00241e+06	1.07872e+06	790552	1.37516e+06	1.26921e+06	899572	2	2	2	3	4	3
FA81A_MOUSE	FA81A	3	3	99.8	0.355871	41684	Protein FAM81A OS=Mus musculus OX=10090 GN=Fam81a PE=1 SV=2	Fam81a	190369	191368	232686	204808	232811	159525	124725	172354	198486	191368	205337	270926	183913	119601	1	0	2	1	1	0
MON2_MOUSE	MON2	2	2	76.1	0.356119	188958	Protein MON2 homolog OS=Mus musculus OX=10090 GN=Mon2 PE=1 SV=2	Mon2	38194.9	48948.9	55234.1	47459.3	65630.7	46275.8	54068	55324.8	39823.3	48948.9	48742	76375.6	53350.6	51846.6	0	1	1	2	1	1
TEN4_MOUSE	TEN4	1	1	39.88	0.356147	308229	Teneurin-4 OS=Mus musculus OX=10090 GN=Tenm4 PE=1 SV=2	Tenm4	66820	48281.6	32193.3	49098.3	66957.2	47513.5	70062.4	61511	69668.9	48281.6	28409.3	77919.3	54777.5	67183.8	0	1	0	1	1	1
PDE4D_MOUSE	PDE4D	2	1	74.23	0.356201	84509	cAMP-specific 3',5'-cyclic phosphodiesterase 4D OS=Mus musculus OX=10090 GN=Pde4d PE=1 SV=2	Pde4d	205707	144817	208228	186251	207307	125325	125622	152751	214478	144817	183753	241247	144485	120460	1	1	1	1	1	1
GATA_MOUSE	GATA	1	1	28.58	0.356601	56747	Glutamyl-tRNA(Gln) amidotransferase subunit A, mitochondrial OS=Mus musculus OX=10090 GN=Qrsl1 PE=1 SV=1	Qrsl1	71270.6	62985.5	44008.9	59421.7	84667.3	67165.4	60209.5	70680.7	74309.3	62985.5	38836.1	98528.8	77433.9	57735.7	1	0	0	0	0	0
HMCS1_MOUSE	HMCS1	1	1	21.69	0.356869	57532	Hydroxymethylglutaryl-CoA synthase, cytoplasmic OS=Mus musculus OX=10090 GN=Hmgcs1 PE=1 SV=1	Hmgcs1	205396	129399	131263	155353	168507	113255	81283.3	121015	214154	129399	115835	196094	130570	77943.7	0	0	0	0	0	0
NNRD_MOUSE	NNRD	11	11	629.66	0.357006	36694	ATP-dependent (S)-NAD(P)H-hydrate dehydratase OS=Mus musculus OX=10090 GN=Naxd PE=1 SV=1	Naxd	7.90936e+06	6.14256e+06	4.60396e+06	6.21863e+06	8.45527e+06	6.60606e+06	6.89036e+06	7.31723e+06	8.24658e+06	6.14256e+06	4.06282e+06	9.83954e+06	7.61602e+06	6.60727e+06	7	8	4	8	6	9
AN32A_MOUSE;AN32B_MOUSE;AN32C_MOUSE	AN32A	10	10	345.99	0.357193	28520	Acidic leucine-rich nuclear phosphoprotein 32 family member A OS=Mus musculus OX=10090 GN=Anp32a PE=1 SV=1	Anp32a	4.49189e+06	4.66307e+06	8.41845e+06	5.85781e+06	3.8939e+06	5.12025e+06	4.47724e+06	4.49713e+06	4.68341e+06	4.66307e+06	7.42895e+06	4.5314e+06	5.90305e+06	4.29329e+06	3	3	7	3	4	1
PURG_MOUSE	PURG	6	4	364.61	0.357423	39913	Purine-rich element-binding protein gamma OS=Mus musculus OX=10090 GN=Purg PE=1 SV=1	Purg	1.501e+06	1.58005e+06	1.86242e+06	1.64783e+06	1.24359e+06	1.88311e+06	1.07756e+06	1.40142e+06	1.56499e+06	1.58005e+06	1.64352e+06	1.44718e+06	2.171e+06	1.03329e+06	3	3	2	2	2	2
NSG2_MOUSE	NSG2	2	2	78.08	0.357511	18988	Neuronal vesicle trafficking-associated protein 2 OS=Mus musculus OX=10090 GN=Nsg2 PE=1 SV=1	Nsg2	695843	565205	578418	613155	657333	495529	482023	544962	725511	565205	510431	764950	571287	462219	0	0	0	1	1	1
PUR8_MOUSE	PUR8	5	5	219.34	0.357647	54831	Adenylosuccinate lyase OS=Mus musculus OX=10090 GN=Adsl PE=1 SV=2	Adsl	634064	596461	452959	561161	686417	553886	660426	633576	661098	596461	399718	798795	638566	633292	4	3	1	4	3	3
BRAF_MOUSE	BRAF	4	3	160.55	0.35823	82462	Serine/threonine-protein kinase B-raf OS=Mus musculus OX=10090 GN=Braf PE=1 SV=4	Braf	366903	357631	438058	387531	650305	474549	342510	489121	382546	357631	386569	756772	547099	328438	1	1	0	1	2	0
COX3_MOUSE	COX3	2	2	150.8	0.358277	29903	Cytochrome c oxidase subunit 3 OS=Mus musculus OX=10090 GN=mt-Co3 PE=1 SV=2	mt-Co3	8.96915e+06	1.42902e+07	1.61571e+07	1.31388e+07	1.27275e+07	1.62477e+07	1.99323e+07	1.63025e+07	9.35156e+06	1.42902e+07	1.4258e+07	1.48112e+07	1.87317e+07	1.91134e+07	3	2	3	1	1	3
MB12B_MOUSE	MB12B	2	2	58.59	0.358992	35389	Multivesicular body subunit 12B OS=Mus musculus OX=10090 GN=Mvb12b PE=1 SV=2	Mvb12b	407084	384094	117636	302938	237042	173206	103894	171381	424440	384094	103809	275849	199687	99625	0	0	0	1	2	0
CPLX1_MOUSE	CPLX1	18	10	1040.53	0.359264	15112	Complexin-1 OS=Mus musculus OX=10090 GN=Cplx1 PE=1 SV=1	Cplx1	5.40376e+07	4.95792e+07	4.64879e+07	5.00349e+07	4.19895e+07	5.23517e+07	4.42673e+07	4.62028e+07	5.63415e+07	4.95792e+07	4.10237e+07	4.88639e+07	6.03554e+07	4.24486e+07	7	4	6	7	7	5
GIT1_MOUSE;GIT2_MOUSE;ACRBP_MOUSE	GIT1	18	18	990.08	0.359689	85247	ARF GTPase-activating protein GIT1 OS=Mus musculus OX=10090 GN=Git1 PE=1 SV=1	Git1	9.67288e+06	1.02597e+07	9.85487e+06	9.92915e+06	1.03241e+07	1.05391e+07	9.79789e+06	1.02204e+07	1.00853e+07	1.02597e+07	8.69654e+06	1.20143e+07	1.21503e+07	9.39534e+06	13	10	7	11	11	13
RBM14_MOUSE	RBM14	4	4	172.14	0.359791	69406	RNA-binding protein 14 OS=Mus musculus OX=10090 GN=Rbm14 PE=1 SV=1	Rbm14	1.53025e+06	892595	1.76356e+06	1.39547e+06	1.34118e+06	878003	959242	1.05947e+06	1.59549e+06	892595	1.55628e+06	1.56075e+06	1.01223e+06	919831	3	1	2	2	3	0
GPX1_MOUSE	GPX1	4	4	163.1	0.360354	22316	Glutathione peroxidase 1 OS=Mus musculus OX=10090 GN=Gpx1 PE=1 SV=2	Gpx1	1.79859e+06	1.4984e+06	1.36723e+06	1.55474e+06	1.60802e+06	1.36472e+06	1.10369e+06	1.35881e+06	1.87528e+06	1.4984e+06	1.20653e+06	1.87129e+06	1.57336e+06	1.05834e+06	1	3	2	4	2	2
PLSL_MOUSE	PLSL	6	6	322.73	0.360761	70105	Plastin-2 OS=Mus musculus OX=10090 GN=Lcp1 PE=1 SV=4	Lcp1	1.74587e+06	1.66906e+06	1.56758e+06	1.66084e+06	1.80969e+06	1.39334e+06	1.32035e+06	1.50779e+06	1.82031e+06	1.66906e+06	1.38333e+06	2.10597e+06	1.60635e+06	1.2661e+06	4	3	5	4	5	3
SRSF2_MOUSE	SRSF2	2	2	89.01	0.361147	25461	Serine/arginine-rich splicing factor 2 OS=Mus musculus OX=10090 GN=Srsf2 PE=1 SV=4	Srsf2	464681	458061	1.18506e+06	702601	391402	517921	456113	455145	484493	458061	1.04577e+06	455481	597102	437373	2	2	1	3	0	1
OCAD1_MOUSE	OCAD1	9	8	776.05	0.361808	27593	OCIA domain-containing protein 1 OS=Mus musculus OX=10090 GN=Ociad1 PE=1 SV=1	Ociad1	6.02756e+06	6.7125e+06	5.6511e+06	6.13039e+06	6.31986e+06	6.21362e+06	7.17432e+06	6.56927e+06	6.28455e+06	6.7125e+06	4.98687e+06	7.35453e+06	7.16358e+06	6.87956e+06	10	6	5	11	5	6
TTC19_MOUSE	TTC19	3	3	128.32	0.362019	41208	Tetratricopeptide repeat protein 19, mitochondrial OS=Mus musculus OX=10090 GN=Ttc19 PE=1 SV=1	Ttc19	286716	287057	375772	316515	457794	310437	342700	370310	298940	287057	331605	532743	357898	328620	1	0	1	1	1	1
GSLG1_MOUSE	GSLG1	10	8	463.78	0.362172	133646	Golgi apparatus protein 1 OS=Mus musculus OX=10090 GN=Glg1 PE=1 SV=1	Glg1	6.12364e+06	5.87046e+06	5.72881e+06	5.90763e+06	5.30217e+06	6.27698e+06	4.90544e+06	5.49486e+06	6.38473e+06	5.87046e+06	5.05545e+06	6.17023e+06	7.23663e+06	4.70389e+06	6	7	3	7	5	6
GRSF1_MOUSE	GRSF1	2	2	95.65	0.362885	53043	G-rich sequence factor 1 OS=Mus musculus OX=10090 GN=Grsf1 PE=1 SV=2	Grsf1	209369	204723	179287	197793	216745	166070	141816	174877	218295	204723	158214	252230	191459	135990	1	1	1	1	0	0
BCLF1_MOUSE	BCLF1	2	2	71.3	0.363206	105939	Bcl-2-associated transcription factor 1 OS=Mus musculus OX=10090 GN=Bclaf1 PE=1 SV=2	Bclaf1	183583	155598	290500	209894	203701	154612	131270	163194	191411	155598	256355	237051	178250	125877	2	1	0	1	1	2
CBPE_MOUSE	CBPE	14	13	911.58	0.363512	53222	Carboxypeptidase E OS=Mus musculus OX=10090 GN=Cpe PE=1 SV=2	Cpe	1.47641e+07	1.43117e+07	1.45417e+07	1.45392e+07	1.34372e+07	1.37464e+07	1.49752e+07	1.40529e+07	1.53935e+07	1.43117e+07	1.28325e+07	1.56371e+07	1.5848e+07	1.436e+07	11	7	9	8	10	10
DDX5_MOUSE	DDX5	14	11	604.06	0.363521	69247	Probable ATP-dependent RNA helicase DDX5 OS=Mus musculus OX=10090 GN=Ddx5 PE=1 SV=2	Ddx5	7.71613e+06	4.22743e+06	8.18434e+06	6.7093e+06	6.8216e+06	4.24406e+06	4.0275e+06	5.03105e+06	8.04511e+06	4.22743e+06	7.22236e+06	7.93842e+06	4.8929e+06	3.86203e+06	4	5	9	7	4	4
PMGE_MOUSE	PMGE	2	1	63.88	0.363754	29960	Bisphosphoglycerate mutase OS=Mus musculus OX=10090 GN=Bpgm PE=1 SV=2	Bpgm	567196	325617	163439	352084	348316	148160	140159	212212	591378	325617	144229	405341	170812	134400	1	0	0	0	0	0
KPCD_MOUSE	KPCD	3	2	106.95	0.363919	77497	Protein kinase C delta type OS=Mus musculus OX=10090 GN=Prkcd PE=1 SV=3	Prkcd	491871	380883	298927	390561	347535	341493	295138	328055	512842	380883	263792	404433	393702	283012	2	1	1	0	1	1
GHITM_MOUSE	GHITM	1	1	23.89	0.364448	37250	Growth hormone-inducible transmembrane protein OS=Mus musculus OX=10090 GN=Ghitm PE=1 SV=1	Ghitm	1.15157e+06	1.28171e+06	1.77286e+06	1.40205e+06	878730	1.27746e+06	1.32408e+06	1.16009e+06	1.20066e+06	1.28171e+06	1.56448e+06	1.02259e+06	1.47276e+06	1.26968e+06	0	1	0	1	0	0
MYL1_MOUSE;MYL4_MOUSE	MYL1	2	1	136.47	0.364471	20581	Myosin light chain 1/3, skeletal muscle isoform OS=Mus musculus OX=10090 GN=Myl1 PE=1 SV=2	Myl1	101824	167716	142565	137368	78163.2	148914	100755	109277	106165	167716	125808	90959.8	171681	96615.2	1	1	1	1	0	1
YJEN3_MOUSE	YJEN3	1	1	15.8	0.36462	26999	YjeF N-terminal domain-containing protein 3 OS=Mus musculus OX=10090 GN=Yjefn3 PE=1 SV=2	Yjefn3	363064	329624	328593	340427	515761	451829	290237	419276	378543	329624	289971	600200	520907	278312	0	0	0	0	0	0
6PGL_MOUSE	6PGL	4	4	290.4	0.364644	27237	6-phosphogluconolactonase OS=Mus musculus OX=10090 GN=Pgls PE=1 SV=1	Pgls	2.13939e+06	1.89421e+06	2.35442e+06	2.12934e+06	1.81994e+06	1.48395e+06	2.2947e+06	1.8662e+06	2.2306e+06	1.89421e+06	2.07768e+06	2.11789e+06	1.71083e+06	2.20042e+06	2	3	2	1	3	3
GAPD1_MOUSE	GAPD1	3	1	85.06	0.36479	162300	GTPase-activating protein and VPS9 domain-containing protein 1 OS=Mus musculus OX=10090 GN=Gapvd1 PE=1 SV=2	Gapvd1	70959.8	126637	128629	108742	77136.9	96767.8	82097.8	85334.2	73985.2	126637	113510	89765.5	111562	78724.8	0	0	0	0	1	0
STK25_MOUSE	STK25	4	1	234.81	0.364818	48128	Serine/threonine-protein kinase 25 OS=Mus musculus OX=10090 GN=Stk25 PE=1 SV=2	Stk25	30715	48187.5	38805.5	39236	47030.2	6517.58	29005.8	27517.9	32024.6	48187.5	34244.4	54729.9	7514.01	27814.1	0	1	1	1	0	0
NFU1_MOUSE	NFU1	4	4	346.37	0.364888	28549	NFU1 iron-sulfur cluster scaffold homolog, mitochondrial OS=Mus musculus OX=10090 GN=Nfu1 PE=1 SV=2	Nfu1	5.53878e+06	4.90491e+06	4.95778e+06	5.13382e+06	5.38574e+06	5.29285e+06	5.32753e+06	5.33538e+06	5.77493e+06	4.90491e+06	4.37505e+06	6.26748e+06	6.10204e+06	5.10865e+06	3	5	6	1	3	5
RNF14_MOUSE	RNF14	4	4	151.58	0.365833	54890	E3 ubiquitin-protein ligase RNF14 OS=Mus musculus OX=10090 GN=Rnf14 PE=1 SV=2	Rnf14	1.05782e+06	794080	739102	863668	779845	805389	684240	756491	1.10292e+06	794080	652229	907519	928520	656128	1	2	2	0	2	2
RS10_MOUSE	RS10	10	9	732.88	0.365924	18904	40S ribosomal protein S10 OS=Mus musculus OX=10090 GN=Rps10 PE=1 SV=1	Rps10	1.77843e+07	2.16303e+07	2.43442e+07	2.12529e+07	1.63165e+07	2.15551e+07	1.83358e+07	1.87358e+07	1.85425e+07	2.16303e+07	2.14828e+07	1.89878e+07	2.48505e+07	1.75825e+07	8	11	5	11	10	5
AHSA1_MOUSE	AHSA1	5	5	227.58	0.366031	38093	Activator of 90 kDa heat shock protein ATPase homolog 1 OS=Mus musculus OX=10090 GN=Ahsa1 PE=1 SV=2	Ahsa1	4.19742e+06	3.66376e+06	4.46178e+06	4.10765e+06	3.61066e+06	3.95387e+06	3.93671e+06	3.83375e+06	4.37637e+06	3.66376e+06	3.93735e+06	4.20179e+06	4.55835e+06	3.77497e+06	2	2	2	3	1	1
GORS2_MOUSE;GORS1_MOUSE	GORS2	3	3	111.88	0.36606	47009	Golgi reassembly-stacking protein 2 OS=Mus musculus OX=10090 GN=Gorasp2 PE=1 SV=3	Gorasp2	639058	731349	1.29927e+06	889894	424993	1.00736e+06	497045	643133	666304	731349	1.14656e+06	494572	1.16137e+06	476624	2	1	2	0	3	1
TPC10_MOUSE	TPC10	2	1	70.7	0.366276	141403	Trafficking protein particle complex subunit 10 OS=Mus musculus OX=10090 GN=Trappc10 PE=1 SV=3	Trappc10	153677	122584	101595	125952	181633	142980	122320	148978	160229	122584	89653.4	211370	164839	117295	0	0	0	1	0	0
U2AF2_MOUSE	U2AF2	6	4	214.96	0.366348	53483	Splicing factor U2AF 65 kDa subunit OS=Mus musculus OX=10090 GN=U2af2 PE=1 SV=3	U2af2	634855	324628	630281	529921	561526	292192	312940	388886	661923	324628	556199	653458	336864	300083	2	2	4	1	0	3
COPG1_MOUSE	COPG1	2	1	77.47	0.366663	97450	Coatomer subunit gamma-1 OS=Mus musculus OX=10090 GN=Copg1 PE=1 SV=1	Copg1	46843.6	44975.8	122740	71519.9	28209.9	59277.4	46452	44646.4	48840.8	44975.8	108314	32828.3	68339.9	44543.5	0	0	1	1	0	0
AACS_MOUSE	AACS	2	1	59.48	0.366723	75152	Acetoacetyl-CoA synthetase OS=Mus musculus OX=10090 GN=Aacs PE=1 SV=1	Aacs	14593.8	18154	17910.4	16886	26131.2	9360.19	0	11830.5	15216	18154	15805.2	30409.4	10791.2	0	0	1	1	1	0	0
WBP11_MOUSE	WBP11	2	1	57.14	0.367239	69831	WW domain-binding protein 11 OS=Mus musculus OX=10090 GN=Wbp11 PE=1 SV=2	Wbp11	98666.9	29826.3	91830.5	73441.2	71008.2	25212.9	33333.4	43184.8	102874	29826.3	81036.9	82633.4	29067.5	31963.9	1	0	1	1	1	1
VTI1B_MOUSE	VTI1B	5	5	307.8	0.367549	26697	Vesicle transport through interaction with t-SNAREs homolog 1B OS=Mus musculus OX=10090 GN=Vti1b PE=1 SV=1	Vti1b	5.10988e+06	5.92659e+06	7.35199e+06	6.12949e+06	4.89916e+06	5.50986e+06	5.78417e+06	5.39773e+06	5.32774e+06	5.92659e+06	6.48785e+06	5.70124e+06	6.35222e+06	5.54653e+06	3	2	3	4	4	3
ANXA4_MOUSE	ANXA4	1	1	16.47	0.367947	35893	Annexin A4 OS=Mus musculus OX=10090 GN=Anxa4 PE=1 SV=4	Anxa4	71098.3	38248.6	110524	73290.2	58329	37904.9	49457.6	48563.9	74129.6	38248.6	97532.9	67878.5	43700	47425.6	0	0	1	0	0	0
DGKI_MOUSE	DGKI	2	2	57.26	0.368036	118133	Diacylglycerol kinase iota OS=Mus musculus OX=10090 GN=Dgki PE=1 SV=1	Dgki	166654	65034.2	131082	120923	342603	130115	120941	197887	173759	65034.2	115675	398693	150008	115972	1	0	0	2	1	0
MYPT1_MOUSE	MYPT1	8	8	362.71	0.368148	114927	Protein phosphatase 1 regulatory subunit 12A OS=Mus musculus OX=10090 GN=Ppp1r12a PE=1 SV=2	Ppp1r12a	1.47621e+06	1.90738e+06	2.51374e+06	1.96578e+06	1.39649e+06	1.8064e+06	1.66595e+06	1.62295e+06	1.53915e+06	1.90738e+06	2.21828e+06	1.62512e+06	2.08257e+06	1.5975e+06	3	4	5	4	4	2
CAC1E_MOUSE	CAC1E	5	5	192.15	0.36818	257071	Voltage-dependent R-type calcium channel subunit alpha-1E OS=Mus musculus OX=10090 GN=Cacna1e PE=1 SV=1	Cacna1e	871309	1.01656e+06	847691	911853	1.10233e+06	848650	1.09962e+06	1.01687e+06	908458	1.01656e+06	748054	1.2828e+06	978395	1.05444e+06	3	1	2	1	1	3
SEPT4_MOUSE;SEPT1_MOUSE	SEPT4	15	9	639.69	0.368504	54901	Septin-4 OS=Mus musculus OX=10090 GN=Septin4 PE=1 SV=1	Septin4	3.54059e+06	3.99946e+06	3.04289e+06	3.52765e+06	3.6353e+06	3.69001e+06	4.28636e+06	3.87056e+06	3.69155e+06	3.99946e+06	2.68524e+06	4.23046e+06	4.25415e+06	4.11026e+06	3	2	1	2	1	2
CAAP1_MOUSE	CAAP1	1	1	21.35	0.36857	37802	Caspase activity and apoptosis inhibitor 1 OS=Mus musculus OX=10090 GN=Caap1 PE=1 SV=2	Caap1	1.70597e+06	1.84474e+06	1.70536e+06	1.75202e+06	2.23362e+06	2.29409e+06	1.55025e+06	2.02599e+06	1.7787e+06	1.84474e+06	1.50491e+06	2.5993e+06	2.64481e+06	1.48655e+06	0	0	0	0	0	1
CANB1_MOUSE;CANB2_MOUSE	CANB1	23	22	1675.59	0.368581	19288	Calcineurin subunit B type 1 OS=Mus musculus OX=10090 GN=Ppp3r1 PE=1 SV=3	Ppp3r1	7.03768e+07	6.95812e+07	6.0051e+07	6.66697e+07	6.56349e+07	7.84471e+07	7.11985e+07	7.17602e+07	7.33773e+07	6.95812e+07	5.29927e+07	7.63805e+07	9.04404e+07	6.82733e+07	18	16	12	14	15	13
GSK3A_MOUSE	GSK3A	13	8	569.96	0.368641	51628	Glycogen synthase kinase-3 alpha OS=Mus musculus OX=10090 GN=Gsk3a PE=1 SV=2	Gsk3a	3.24763e+06	2.66276e+06	2.77049e+06	2.89363e+06	3.55755e+06	3.145e+06	2.81903e+06	3.17386e+06	3.38609e+06	2.66276e+06	2.44485e+06	4.13998e+06	3.62582e+06	2.70321e+06	4	5	6	4	6	5
NSMA2_MOUSE	NSMA2	5	5	201.91	0.368887	71152	Sphingomyelin phosphodiesterase 3 OS=Mus musculus OX=10090 GN=Smpd3 PE=1 SV=1	Smpd3	1.2703e+06	1.46881e+06	1.56328e+06	1.43413e+06	1.63352e+06	1.33551e+06	1.97699e+06	1.64867e+06	1.32446e+06	1.46881e+06	1.37953e+06	1.90095e+06	1.53968e+06	1.89576e+06	3	2	1	3	2	2
RL35_MOUSE	RL35	2	2	51.24	0.368927	14544	60S ribosomal protein L35 OS=Mus musculus OX=10090 GN=Rpl35 PE=1 SV=1	Rpl35	586717	576730	791578	651675	598059	506153	615598	573270	611732	576730	698537	695972	583535	590306	0	1	1	1	1	1
ATP5S_MOUSE	ATP5S	2	1	120.98	0.368966	23260	ATP synthase subunit s, mitochondrial OS=Mus musculus OX=10090 GN=Dmac2l PE=1 SV=1	Dmac2l	205259	200919	150006	185395	291538	176730	206767	225011	214010	200919	132374	339268	203749	198272	0	0	0	1	0	1
GPI8_MOUSE	GPI8	3	3	108.74	0.369008	44867	GPI-anchor transamidase OS=Mus musculus OX=10090 GN=Pigk PE=1 SV=2	Pigk	509067	621825	646452	592448	583286	542880	494743	540303	530772	621825	570469	678781	625878	474416	2	2	1	1	1	1
ANFY1_MOUSE	ANFY1	4	3	168.2	0.369011	128571	Rabankyrin-5 OS=Mus musculus OX=10090 GN=Ankfy1 PE=1 SV=2	Ankfy1	139946	137034	167694	148225	228922	174095	134049	179022	145912	137034	147984	266400	200711	128541	0	2	0	2	2	2
EMB_MOUSE	EMB	2	1	70.7	0.369118	37041	Embigin OS=Mus musculus OX=10090 GN=Emb PE=1 SV=2	Emb	48931.1	33682.5	41327.9	41313.8	60710.5	22747.8	8845.2	30767.8	51017.3	33682.5	36470.3	70649.9	26225.6	8481.79	0	0	0	1	0	0
KCNA2_MOUSE	KCNA2	5	1	320.82	0.36991	56664	Potassium voltage-gated channel subfamily A member 2 OS=Mus musculus OX=10090 GN=Kcna2 PE=1 SV=1	Kcna2	1.25706e+06	1.23405e+06	736378	1.07583e+06	1.49771e+06	1.22532e+06	1.12305e+06	1.28203e+06	1.31065e+06	1.23405e+06	649825	1.74291e+06	1.41265e+06	1.07691e+06	1	1	1	1	1	1
BIG3_MOUSE	BIG3	1	1	69.44	0.369982	239938	Brefeldin A-inhibited guanine nucleotide-exchange protein 3 OS=Mus musculus OX=10090 GN=Arfgef3 PE=1 SV=1	Arfgef3	61752.2	77448.7	35698.7	58299.9	52934.4	54428.1	43.4638	35802	64385	77448.7	31502.7	61600.7	62749.3	41.6781	0	1	0	1	0	0
TBCK_MOUSE	TBCK	1	1	70.86	0.370061	86316	TBC domain-containing protein kinase-like protein OS=Mus musculus OX=10090 GN=Tbck PE=1 SV=1	Tbck	220484	161782	68648.3	150305	221791	213225	156711	197242	229885	161782	60579.5	258102	245824	150272	1	0	0	2	0	1
AMPB_MOUSE	AMPB	10	9	463.7	0.370072	72370	Aminopeptidase B OS=Mus musculus OX=10090 GN=Rnpep PE=1 SV=2	Rnpep	3.3918e+06	3.30129e+06	3.77495e+06	3.48935e+06	4.13282e+06	3.29847e+06	3.95246e+06	3.79458e+06	3.53641e+06	3.30129e+06	3.33124e+06	4.80943e+06	3.80276e+06	3.79007e+06	7	7	5	6	5	5
AATC_MOUSE	AATC	28	24	2148.74	0.370165	46219	Aspartate aminotransferase, cytoplasmic OS=Mus musculus OX=10090 GN=Got1 PE=1 SV=3	Got1	7.67874e+07	5.97065e+07	8.79974e+07	7.48304e+07	8.11966e+07	7.61196e+07	9.95383e+07	8.56182e+07	8.00612e+07	5.97065e+07	7.76543e+07	9.44899e+07	8.7757e+07	9.54487e+07	23	22	24	24	25	20
PTCD3_MOUSE	PTCD3	3	3	111.92	0.37065	77747	Pentatricopeptide repeat domain-containing protein 3, mitochondrial OS=Mus musculus OX=10090 GN=Ptcd3 PE=1 SV=2	Ptcd3	401103	340820	347734	363219	530808	345150	393044	423001	418204	340820	306861	617711	397918	376896	1	1	1	3	3	4
EFTU_MOUSE	EFTU	29	28	2341.61	0.371428	49477	Elongation factor Tu, mitochondrial OS=Mus musculus OX=10090 GN=Tufm PE=1 SV=1	Tufm	1.11544e+08	1.22142e+08	1.14156e+08	1.15948e+08	1.15574e+08	1.18877e+08	1.2819e+08	1.2088e+08	1.163e+08	1.22142e+08	1.00738e+08	1.34495e+08	1.37051e+08	1.22923e+08	30	25	24	29	29	27
SQOR_MOUSE	SQOR	1	1	68.53	0.372114	50250	Sulfide:quinone oxidoreductase, mitochondrial OS=Mus musculus OX=10090 GN=Sqor PE=1 SV=3	Sqor	133631	60810.2	89869.1	94770.2	68038.2	104574	18817.3	63809.8	139329	60810.2	79306	79177.2	120562	18044.1	1	0	0	1	0	0
COR1C_MOUSE	COR1C	16	15	1023.48	0.372148	53087	Coronin-1C OS=Mus musculus OX=10090 GN=Coro1c PE=1 SV=2	Coro1c	1.49819e+07	1.5168e+07	1.45415e+07	1.48971e+07	1.69365e+07	1.44824e+07	1.55207e+07	1.56465e+07	1.56207e+07	1.5168e+07	1.28323e+07	1.97094e+07	1.66965e+07	1.4883e+07	14	10	8	10	11	6
CDS2_MOUSE	CDS2	10	10	669.15	0.372247	51280	Phosphatidate cytidylyltransferase 2 OS=Mus musculus OX=10090 GN=Cds2 PE=1 SV=1	Cds2	1.01619e+07	9.1417e+06	1.16277e+07	1.03104e+07	1.24062e+07	1.04078e+07	1.08818e+07	1.12319e+07	1.05951e+07	9.1417e+06	1.0261e+07	1.44374e+07	1.1999e+07	1.04347e+07	6	5	5	7	4	8
PRP8_MOUSE	PRP8	1	1	35.67	0.372375	273443	Pre-mRNA-processing-splicing factor 8 OS=Mus musculus OX=10090 GN=Prpf8 PE=1 SV=2	Prpf8	150195	46969.5	136097	111087	143943	24436.2	38723.6	69034.1	156598	46969.5	120101	167509	28172.1	37132.6	0	0	1	1	0	0
COX6C_MOUSE	COX6C	18	18	1142.39	0.373131	8464	Cytochrome c oxidase subunit 6C OS=Mus musculus OX=10090 GN=Cox6c PE=1 SV=3	Cox6c	1.12282e+08	1.6788e+08	1.46511e+08	1.42224e+08	1.4275e+08	1.63695e+08	1.76506e+08	1.60984e+08	1.17069e+08	1.6788e+08	1.2929e+08	1.66121e+08	1.88721e+08	1.69254e+08	23	14	10	20	18	12
ROA0_MOUSE	ROA0	8	6	386.32	0.373294	30512	Heterogeneous nuclear ribonucleoprotein A0 OS=Mus musculus OX=10090 GN=Hnrnpa0 PE=1 SV=1	Hnrnpa0	3.97922e+06	2.37097e+06	4.36057e+06	3.57025e+06	4.07411e+06	1.91073e+06	2.12455e+06	2.70313e+06	4.14887e+06	2.37097e+06	3.84803e+06	4.74111e+06	2.20285e+06	2.03726e+06	5	1	3	4	2	0
P5CR3_MOUSE	P5CR3	3	3	119.37	0.37337	28703	Pyrroline-5-carboxylate reductase 3 OS=Mus musculus OX=10090 GN=Pycr3 PE=1 SV=2	Pycr3	869772	808171	1.09162e+06	923189	789494	840795	869486	833258	906855	808171	963316	918748	969339	833763	1	1	0	1	1	0
CPNE1_MOUSE	CPNE1	4	2	182.81	0.37353	58849	Copine-1 OS=Mus musculus OX=10090 GN=Cpne1 PE=1 SV=1	Cpne1	411435	694895	818882	641738	649420	849069	834073	777520	428977	694895	722632	755741	978877	799804	0	1	2	1	1	1
YBOX1_MOUSE	YBOX1	3	2	127.39	0.373552	35709	Y-box-binding protein 1 OS=Mus musculus OX=10090 GN=Ybx1 PE=1 SV=3	Ybx1	41219.6	82971.1	98344.6	74178.4	170187	45498	245555	153747	42977	82971.1	86785.3	198050	52453.9	235466	0	0	0	1	0	1
SYSM_MOUSE	SYSM	3	2	152.02	0.373614	58280	Serine--tRNA ligase, mitochondrial OS=Mus musculus OX=10090 GN=Sars2 PE=1 SV=2	Sars2	649143	503654	643586	598794	517645	434995	625330	525990	676819	503654	567940	602392	501498	599638	2	0	1	2	0	1
YTHD2_MOUSE	YTHD2	4	3	188.49	0.373625	62242	YTH domain-containing family protein 2 OS=Mus musculus OX=10090 GN=Ythdf2 PE=1 SV=1	Ythdf2	357661	513597	574060	481773	313433	452215	429408	398352	372910	513597	506585	364748	521351	411765	3	3	3	1	3	1
SYYM_MOUSE	SYYM	2	1	63.11	0.373843	52564	Tyrosine--tRNA ligase, mitochondrial OS=Mus musculus OX=10090 GN=Yars2 PE=1 SV=2	Yars2	55412	32442.2	0	29284.7	70718.7	62322.7	18764.2	50601.9	57774.5	32442.2	0	82296.6	71850.8	17993.2	0	0	0	1	0	0
LSM4_MOUSE	LSM4	1	1	24.8	0.373901	15067	U6 snRNA-associated Sm-like protein LSm4 OS=Mus musculus OX=10090 GN=Lsm4 PE=1 SV=1	Lsm4	0	166768	0	55589.3	0	0	0	0	0	166768	0	0	0	0	0	1	0	0	0	0
SODC_MOUSE	SODC	8	7	613.15	0.373911	15933	Superoxide dismutase [Cu-Zn] OS=Mus musculus OX=10090 GN=Sod1 PE=1 SV=2	Sod1	1.92474e+07	1.4351e+07	1.36748e+07	1.57577e+07	1.87636e+07	1.60169e+07	1.78288e+07	1.75364e+07	2.0068e+07	1.4351e+07	1.20675e+07	2.18355e+07	1.84657e+07	1.70963e+07	6	5	4	6	4	5
TBC24_MOUSE	TBC24	8	7	350.49	0.374436	63195	TBC1 domain family member 24 OS=Mus musculus OX=10090 GN=Tbc1d24 PE=1 SV=2	Tbc1d24	3.19036e+06	2.48724e+06	3.25156e+06	2.97639e+06	3.13064e+06	2.49128e+06	2.22412e+06	2.61535e+06	3.32638e+06	2.48724e+06	2.86938e+06	3.64318e+06	2.87216e+06	2.13274e+06	3	2	5	4	2	3
S2546_MOUSE	S2546	9	6	445.39	0.374719	46195	Mitochondrial outer membrane protein SLC25A46 OS=Mus musculus OX=10090 GN=Slc25a46 PE=1 SV=1	Slc25a46	2.65726e+06	2.80725e+06	2.32011e+06	2.59487e+06	2.58307e+06	2.95749e+06	2.78422e+06	2.77493e+06	2.77055e+06	2.80725e+06	2.04741e+06	3.00597e+06	3.40964e+06	2.66983e+06	3	5	1	5	4	4
DP13B_MOUSE	DP13B	2	1	43.98	0.376182	73807	DCC-interacting protein 13-beta OS=Mus musculus OX=10090 GN=Appl2 PE=1 SV=1	Appl2	43877.9	16282.2	0	20053.3	28336.4	26596.2	24750.8	26561.1	45748.6	16282.2	0	32975.5	30662.4	23733.9	0	0	0	0	0	0
LEG1_MOUSE	LEG1	2	2	143.4	0.376312	14856	Galectin-1 OS=Mus musculus OX=10090 GN=Lgals1 PE=1 SV=3	Lgals1	632249	745017	936206	771157	339803	767433	721461	609566	659205	745017	826166	395435	884761	691820	2	2	2	0	2	2
RL10_MOUSE;RL10L_MOUSE	RL10	12	11	570.91	0.376686	24588	60S ribosomal protein L10 OS=Mus musculus OX=10090 GN=Rpl10 PE=1 SV=3	Rpl10	5.78282e+06	8.3098e+06	1.01389e+07	8.07716e+06	9.30893e+06	8.56413e+06	1.02034e+07	9.35881e+06	6.02937e+06	8.3098e+06	8.94714e+06	1.0833e+07	9.87344e+06	9.78416e+06	7	7	6	10	6	7
RDH11_MOUSE	RDH11	2	2	107.59	0.376886	35125	Retinol dehydrogenase 11 OS=Mus musculus OX=10090 GN=Rdh11 PE=1 SV=2	Rdh11	195207	135707	183287	171400	247192	184094	171209	200832	203530	135707	161744	287662	212239	164175	0	2	2	1	1	1
SYRC_MOUSE	SYRC	7	6	312.94	0.377173	75625	Arginine--tRNA ligase, cytoplasmic OS=Mus musculus OX=10090 GN=Rars1 PE=1 SV=2	Rars1	1.27244e+06	1.03755e+06	1.07115e+06	1.12705e+06	1.23216e+06	944847	795465	990824	1.32669e+06	1.03755e+06	945249	1.43389e+06	1.0893e+06	762783	1	1	1	3	2	0
HARS1_MOUSE	HARS1	8	7	390.22	0.377292	57396	Histidine--tRNA ligase, cytoplasmic OS=Mus musculus OX=10090 GN=Hars1 PE=1 SV=2	Hars1	1.83364e+06	1.78642e+06	1.5449e+06	1.72165e+06	1.80203e+06	1.53915e+06	1.37758e+06	1.57292e+06	1.91182e+06	1.78642e+06	1.36332e+06	2.09706e+06	1.77446e+06	1.32098e+06	5	4	2	4	3	4
RENT1_MOUSE	RENT1	18	17	892.49	0.377544	123889	Regulator of nonsense transcripts 1 OS=Mus musculus OX=10090 GN=Upf1 PE=1 SV=2	Upf1	7.74034e+06	7.64576e+06	9.46094e+06	8.28235e+06	7.70799e+06	7.97778e+06	7.31776e+06	7.66784e+06	8.07035e+06	7.64576e+06	8.34891e+06	8.96993e+06	9.19745e+06	7.01711e+06	11	8	8	8	11	9
RTRAF_MOUSE	RTRAF	10	10	704.11	0.377696	28135	RNA transcription, translation and transport factor protein OS=Mus musculus OX=10090 GN=RTRAF PE=1 SV=1	RTRAF	5.37062e+06	3.86198e+06	5.87286e+06	5.03515e+06	4.57052e+06	4.71913e+06	3.55186e+06	4.28051e+06	5.59959e+06	3.86198e+06	5.18257e+06	5.3188e+06	5.44061e+06	3.40593e+06	7	5	8	6	4	8
PIANP_MOUSE	PIANP	1	1	22.76	0.378921	29725	PILR alpha-associated neural protein OS=Mus musculus OX=10090 GN=Pianp PE=1 SV=1	Pianp	106242	48339.4	61254.4	71945.3	205511	55572.7	102746	121276	110772	48339.4	54054.7	239156	64068.9	98524.2	1	0	0	0	0	0
CHMP3_MOUSE	CHMP3	1	1	58.39	0.37893	25203	Charged multivesicular body protein 3 OS=Mus musculus OX=10090 GN=Chmp3 PE=1 SV=3	Chmp3	0	53998.1	97221.3	50406.5	110137	118919	27778.9	85611.7	0	53998.1	85794.1	128168	137100	26637.5	0	0	1	1	1	0
COPZ1_MOUSE	COPZ1	2	2	107.76	0.378952	20185	Coatomer subunit zeta-1 OS=Mus musculus OX=10090 GN=Copz1 PE=1 SV=1	Copz1	572186	548357	621763	580769	590723	566581	352081	503128	596581	548357	548682	687435	653202	337615	2	2	1	1	2	2
NDUB9_MOUSE	NDUB9	11	11	484.35	0.379629	21970	NADH dehydrogenase [ubiquinone] 1 beta subcomplex subunit 9 OS=Mus musculus OX=10090 GN=Ndufb9 PE=1 SV=3	Ndufb9	3.38731e+07	3.63971e+07	2.41851e+07	3.14851e+07	3.78177e+07	3.5373e+07	3.29565e+07	3.53824e+07	3.53173e+07	3.63971e+07	2.13424e+07	4.40091e+07	4.0781e+07	3.16025e+07	8	8	5	9	7	6
MIRO1_MOUSE	MIRO1	14	11	815.52	0.379774	72196	Mitochondrial Rho GTPase 1 OS=Mus musculus OX=10090 GN=Rhot1 PE=1 SV=1	Rhot1	4.51896e+06	4.4865e+06	3.46702e+06	4.15749e+06	5.5478e+06	3.95916e+06	4.71147e+06	4.73948e+06	4.71163e+06	4.4865e+06	3.05951e+06	6.45607e+06	4.56445e+06	4.5179e+06	5	5	5	3	4	7
TS101_MOUSE	TS101	8	7	396.27	0.380339	44096	Tumor susceptibility gene 101 protein OS=Mus musculus OX=10090 GN=Tsg101 PE=1 SV=2	Tsg101	2.69426e+06	2.65563e+06	3.1069e+06	2.81893e+06	2.85341e+06	2.60977e+06	2.45068e+06	2.63795e+06	2.80913e+06	2.65563e+06	2.74172e+06	3.32056e+06	3.00876e+06	2.34999e+06	3	2	5	6	7	4
EMC4_MOUSE	EMC4	1	1	42.14	0.380407	20103	ER membrane protein complex subunit 4 OS=Mus musculus OX=10090 GN=Emc4 PE=1 SV=1	Emc4	563270	499314	655359	572648	754894	576704	595922	642507	587286	499314	578329	878484	664872	571438	1	1	0	0	0	0
DHCR7_MOUSE	DHCR7	2	2	86.4	0.38056	53883	7-dehydrocholesterol reductase OS=Mus musculus OX=10090 GN=Dhcr7 PE=1 SV=1	Dhcr7	487799	529332	623090	546740	482123	514143	519144	505137	508596	529332	549853	561055	592747	497815	2	0	1	2	0	1
HINT1_MOUSE	HINT1	11	10	697.13	0.380686	13768	Adenosine 5'-monophosphoramidase HINT1 OS=Mus musculus OX=10090 GN=Hint1 PE=1 SV=3	Hint1	2.86261e+07	2.9745e+07	2.71276e+07	2.84996e+07	2.6977e+07	3.14612e+07	3.3303e+07	3.05804e+07	2.98466e+07	2.9745e+07	2.39391e+07	3.13936e+07	3.6271e+07	3.19348e+07	9	7	8	6	6	2
1433F_MOUSE	1433F	44	25	3077.86	0.380807	28194	14-3-3 protein eta OS=Mus musculus OX=10090 GN=Ywhah PE=1 SV=2	Ywhah	7.47167e+07	8.25087e+07	9.1374e+07	8.28665e+07	6.47239e+07	8.32527e+07	7.8752e+07	7.55762e+07	7.79023e+07	8.25087e+07	8.0634e+07	7.53203e+07	9.59807e+07	7.55164e+07	24	19	23	21	22	14
TMM43_MOUSE	TMM43	4	4	181.85	0.381661	44755	Transmembrane protein 43 OS=Mus musculus OX=10090 GN=Tmem43 PE=1 SV=1	Tmem43	877820	812186	1.17421e+06	954740	978832	672462	803152	818148	915246	812186	1.0362e+06	1.13908e+06	775270	770154	3	1	2	3	2	3
VPS35_MOUSE	VPS35	32	30	2193.66	0.3817	91655	Vacuolar protein sorting-associated protein 35 OS=Mus musculus OX=10090 GN=Vps35 PE=1 SV=1	Vps35	2.65954e+07	2.81995e+07	2.84813e+07	2.77587e+07	2.75548e+07	2.9205e+07	2.87942e+07	2.8518e+07	2.77293e+07	2.81995e+07	2.51336e+07	3.20659e+07	3.36699e+07	2.76112e+07	26	25	19	22	17	21
SRP09_MOUSE	SRP09	1	1	39.55	0.381746	10187	Signal recognition particle 9 kDa protein OS=Mus musculus OX=10090 GN=Srp9 PE=1 SV=2	Srp9	502190	297488	281088	360255	347104	423544	568998	446549	523601	297488	248049	403931	488297	545621	1	0	0	0	1	1
BSN_MOUSE	BSN	112	106	6388.53	0.381911	418587	Protein bassoon OS=Mus musculus OX=10090 GN=Bsn PE=1 SV=4	Bsn	1.02958e+08	1.13916e+08	9.8018e+07	1.04964e+08	9.66807e+07	1.04837e+08	9.75722e+07	9.96965e+07	1.07348e+08	1.13916e+08	8.64971e+07	1.12509e+08	1.20864e+08	9.35634e+07	91	75	77	70	75	71
CTNB1_MOUSE	CTNB1	28	27	1761.45	0.38234	85416	Catenin beta-1 OS=Mus musculus OX=10090 GN=Ctnnb1 PE=1 SV=1	Ctnnb1	2.28876e+07	2.42193e+07	2.38581e+07	2.3655e+07	2.27203e+07	2.39548e+07	2.25438e+07	2.3073e+07	2.38634e+07	2.42193e+07	2.10538e+07	2.64401e+07	2.76171e+07	2.16176e+07	20	21	22	19	20	18
DIC_MOUSE	DIC	2	2	64.33	0.382351	31694	Mitochondrial dicarboxylate carrier OS=Mus musculus OX=10090 GN=Slc25a10 PE=1 SV=2	Slc25a10	135260	146758	132271	138096	250267	132367	143773	175469	141027	146758	116724	291240	152604	137866	1	1	1	2	0	0
EIF3I_MOUSE	EIF3I	7	7	258.49	0.382547	36438	Eukaryotic translation initiation factor 3 subunit I OS=Mus musculus OX=10090 GN=Eif3i PE=1 SV=1	Eif3i	4.14691e+06	3.53292e+06	5.38639e+06	4.35541e+06	3.1721e+06	4.56775e+06	3.32305e+06	3.68763e+06	4.32372e+06	3.53292e+06	4.75328e+06	3.69143e+06	5.26609e+06	3.18652e+06	2	1	3	0	1	2
EIF3F_MOUSE	EIF3F	2	2	110.39	0.382654	37960	Eukaryotic translation initiation factor 3 subunit F OS=Mus musculus OX=10090 GN=Eif3f PE=1 SV=2	Eif3f	882875	1.02253e+06	1.20316e+06	1.03619e+06	981723	989963	802406	924697	920517	1.02253e+06	1.06175e+06	1.14245e+06	1.14131e+06	769439	2	1	3	2	1	1
G6PD1_MOUSE;G6PD2_MOUSE	G6PD1	10	10	424.73	0.382747	59225	Glucose-6-phosphate 1-dehydrogenase X OS=Mus musculus OX=10090 GN=G6pdx PE=1 SV=3	G6pdx	2.68804e+06	2.88249e+06	3.02808e+06	2.8662e+06	3.11412e+06	2.82079e+06	3.05775e+06	2.99755e+06	2.80264e+06	2.88249e+06	2.67216e+06	3.62395e+06	3.25204e+06	2.93212e+06	4	3	8	7	5	6
OPALI_MOUSE	OPALI	4	4	154.32	0.382758	15823	Opalin OS=Mus musculus OX=10090 GN=Opalin PE=1 SV=1	Opalin	5.76148e+06	4.9305e+06	3.97078e+06	4.88759e+06	6.24556e+06	4.637e+06	5.90071e+06	5.59442e+06	6.00712e+06	4.9305e+06	3.50406e+06	7.26807e+06	5.34592e+06	5.65828e+06	2	2	0	2	1	1
CSCL2_MOUSE	CSCL2	1	1	16.22	0.382905	94713	CSC1-like protein 2 OS=Mus musculus OX=10090 GN=Tmem63b PE=1 SV=1	Tmem63b	228603	156077	204804	196495	216897	126407	150060	164455	238349	156077	180732	252407	145732	143895	0	0	1	0	0	0
UH1BL_MOUSE	UH1BL	2	1	39.67	0.383259	161838	UHRF1-binding protein 1-like OS=Mus musculus OX=10090 GN=Uhrf1bp1l PE=1 SV=2	Uhrf1bp1l	56209.5	61314.5	45641.6	54388.5	67780.6	34567.4	31697.9	44682	58606	61314.5	40276.9	78877.5	39852.2	30395.6	0	1	0	1	0	0
RS19_MOUSE	RS19	16	15	876.51	0.383644	16076	40S ribosomal protein S19 OS=Mus musculus OX=10090 GN=Rps19 PE=1 SV=3	Rps19	3.65204e+07	4.14127e+07	4.40994e+07	4.06775e+07	3.30629e+07	4.25485e+07	3.61658e+07	3.72591e+07	3.80774e+07	4.14127e+07	3.8916e+07	3.84758e+07	4.90535e+07	3.46799e+07	11	12	15	16	14	14
CADM4_MOUSE	CADM4	8	8	399.55	0.383871	42697	Cell adhesion molecule 4 OS=Mus musculus OX=10090 GN=Cadm4 PE=1 SV=1	Cadm4	4.62089e+06	6.42853e+06	5.05795e+06	5.36912e+06	5.40853e+06	5.75641e+06	6.93103e+06	6.03199e+06	4.8179e+06	6.42853e+06	4.46344e+06	6.294e+06	6.63647e+06	6.64626e+06	4	4	3	6	4	4
PGTA_MOUSE	PGTA	4	4	175.91	0.384424	64948	Geranylgeranyl transferase type-2 subunit alpha OS=Mus musculus OX=10090 GN=Rabggta PE=1 SV=1	Rabggta	776982	790226	717533	761580	866453	736512	812991	805319	810108	790226	633195	1.00831e+06	849113	779589	3	2	2	1	2	2
SYTC_MOUSE	SYTC	9	8	351.59	0.384664	83303	Threonine--tRNA ligase 1, cytoplasmic OS=Mus musculus OX=10090 GN=Tars1 PE=1 SV=2	Tars1	2.43552e+06	2.61781e+06	3.16855e+06	2.74063e+06	2.80237e+06	2.94214e+06	3.14482e+06	2.96311e+06	2.53935e+06	2.61781e+06	2.79613e+06	3.26117e+06	3.39195e+06	3.01562e+06	5	3	4	2	4	4
MCU_MOUSE	MCU	16	13	1102.88	0.385533	39657	Calcium uniporter protein, mitochondrial OS=Mus musculus OX=10090 GN=Mcu PE=1 SV=2	Mcu	1.08764e+07	9.98016e+06	8.77487e+06	9.87714e+06	1.11209e+07	1.03453e+07	1.01157e+07	1.05273e+07	1.13401e+07	9.98016e+06	7.74349e+06	1.29416e+07	1.1927e+07	9.70007e+06	10	10	9	8	11	9
CLIP1_MOUSE	CLIP1	5	2	224.24	0.38555	155718	CAP-Gly domain-containing linker protein 1 OS=Mus musculus OX=10090 GN=Clip1 PE=1 SV=1	Clip1	329557	380326	332791	347558	328475	403636	398765	376959	343608	380326	293675	382252	465345	382382	0	2	1	1	1	1
G3BP2_MOUSE	G3BP2	19	18	1077.68	0.385568	54055	Ras GTPase-activating protein-binding protein 2 OS=Mus musculus OX=10090 GN=G3bp2 PE=1 SV=2	G3bp2	2.1933e+07	2.2921e+07	3.12789e+07	2.53776e+07	1.91795e+07	2.5826e+07	2.09514e+07	2.19856e+07	2.28681e+07	2.2921e+07	2.76024e+07	2.23195e+07	2.97744e+07	2.00906e+07	12	9	11	13	14	10
SPEE_MOUSE	SPEE	7	7	253.98	0.38563	33973	Spermidine synthase OS=Mus musculus OX=10090 GN=Srm PE=1 SV=1	Srm	1.79736e+06	1.59452e+06	2.09374e+06	1.82854e+06	2.10268e+06	1.86717e+06	1.96454e+06	1.97813e+06	1.87399e+06	1.59452e+06	1.84764e+06	2.44693e+06	2.15263e+06	1.88383e+06	3	2	3	5	3	3
NMDZ1_MOUSE	NMDZ1	17	17	753.95	0.385749	105414	Glutamate receptor ionotropic, NMDA 1 OS=Mus musculus OX=10090 GN=Grin1 PE=1 SV=1	Grin1	7.73257e+06	8.80132e+06	8.81572e+06	8.44987e+06	7.5222e+06	8.84418e+06	7.24449e+06	7.87029e+06	8.06224e+06	8.80132e+06	7.77953e+06	8.75372e+06	1.01963e+07	6.94685e+06	13	12	12	10	10	6
GBG12_MOUSE	GBG12	11	11	576.5	0.385928	7992	Guanine nucleotide-binding protein G(I)/G(S)/G(O) subunit gamma-12 OS=Mus musculus OX=10090 GN=Gng12 PE=1 SV=3	Gng12	1.89408e+07	2.13126e+07	2.00138e+07	2.00891e+07	2.02256e+07	2.02901e+07	2.33031e+07	2.12729e+07	1.97483e+07	2.13126e+07	1.76614e+07	2.35369e+07	2.33921e+07	2.23457e+07	7	9	6	11	7	8
CREL1_MOUSE	CREL1	1	1	18.23	0.38607	45687	Protein disulfide isomerase Creld1 OS=Mus musculus OX=10090 GN=Creld1 PE=1 SV=1	Creld1	228609	360744	371044	320132	304588	410751	424673	380004	238356	360744	327432	354455	473548	407225	0	0	0	0	0	0
SC16A_MOUSE	SC16A	1	1	21.6	0.386114	254045	Protein transport protein Sec16A OS=Mus musculus OX=10090 GN=Sec16a PE=1 SV=1	Sec16a	33985.4	21036.3	24579.3	26533.7	40053.1	45815.8	21333.5	35734.1	35434.4	21036.3	21690.3	46610.5	52820.3	20457	0	0	1	0	1	0
HEMH_MOUSE	HEMH	11	10	495.01	0.386462	47391	Ferrochelatase, mitochondrial OS=Mus musculus OX=10090 GN=Fech PE=1 SV=3	Fech	3.84801e+06	4.36554e+06	4.63492e+06	4.28282e+06	3.9578e+06	5.62071e+06	4.90591e+06	4.82814e+06	4.01207e+06	4.36554e+06	4.09014e+06	4.60576e+06	6.48002e+06	4.70434e+06	2	5	4	3	5	6
DGAT1_MOUSE	DGAT1	1	1	47.27	0.386529	56753	Diacylglycerol O-acyltransferase 1 OS=Mus musculus OX=10090 GN=Dgat1 PE=1 SV=1	Dgat1	33772.8	64432.3	200914	99706.2	120566	124256	133563	126128	35212.7	64432.3	177298	140305	143252	128076	0	0	1	0	0	0
PTSS1_MOUSE	PTSS1	2	2	87.94	0.38677	55567	Phosphatidylserine synthase 1 OS=Mus musculus OX=10090 GN=Ptdss1 PE=1 SV=1	Ptdss1	908295	861319	784025	851213	1.04636e+06	997021	784300	942560	947020	861319	691872	1.21767e+06	1.14945e+06	752076	0	1	1	1	1	1
F1712_MOUSE	F1712	3	3	119.46	0.386809	87433	Protein FAM171A2 OS=Mus musculus OX=10090 GN=Fam171a2 PE=1 SV=1	Fam171a2	729576	899165	1.00424e+06	877659	972965	1.01805e+06	893079	961365	760682	899165	886200	1.13226e+06	1.17369e+06	856386	1	2	0	3	2	1
CSN3_MOUSE	CSN3	6	6	442	0.386941	47801	COP9 signalosome complex subunit 3 OS=Mus musculus OX=10090 GN=Cops3 PE=1 SV=3	Cops3	3.23314e+06	3.94483e+06	4.36828e+06	3.84875e+06	4.16488e+06	4.38397e+06	3.99278e+06	4.18054e+06	3.37099e+06	3.94483e+06	3.85484e+06	4.84675e+06	5.0542e+06	3.82873e+06	4	5	4	6	6	2
CNOT2_MOUSE	CNOT2	1	1	36.57	0.387086	59673	CCR4-NOT transcription complex subunit 2 OS=Mus musculus OX=10090 GN=Cnot2 PE=1 SV=2	Cnot2	17635	78214.2	94413.6	63420.9	146407	170196	40179.6	118927	18386.9	78214.2	83316.3	170376	196216	38528.8	0	0	1	1	1	1
RGS14_MOUSE	RGS14	6	5	226.36	0.387179	59810	Regulator of G-protein signaling 14 OS=Mus musculus OX=10090 GN=Rgs14 PE=1 SV=2	Rgs14	831576	748899	747098	775858	834186	686469	614249	711634	867031	748899	659285	970757	791418	589012	1	2	3	3	3	2
DOCK9_MOUSE;DOC11_MOUSE	DOCK9	6	5	180.6	0.387233	235162	Dedicator of cytokinesis protein 9 OS=Mus musculus OX=10090 GN=Dock9 PE=1 SV=2	Dock9	254847	213603	219136	229195	223622	237959	327885	263155	265713	213603	193379	260232	274340	314414	1	0	0	2	0	0
NDRG2_MOUSE	NDRG2	23	21	1631.64	0.387615	40763	Protein NDRG2 OS=Mus musculus OX=10090 GN=Ndrg2 PE=1 SV=1	Ndrg2	5.99408e+07	6.05186e+07	4.82001e+07	5.62198e+07	5.21464e+07	5.20218e+07	5.19347e+07	5.20343e+07	6.24964e+07	6.05186e+07	4.25347e+07	6.06837e+07	5.99751e+07	4.98009e+07	16	17	14	19	12	14
ELOC_MOUSE	ELOC	3	3	387.59	0.387759	12465	Elongin-C OS=Mus musculus OX=10090 GN=Eloc PE=1 SV=1	Eloc	5.15257e+06	6.7528e+06	6.37801e+06	6.09446e+06	5.83598e+06	7.33047e+06	7.12255e+06	6.763e+06	5.37225e+06	6.7528e+06	5.62835e+06	6.79143e+06	8.45118e+06	6.82991e+06	4	3	4	4	5	5
IF4A2_MOUSE	IF4A2	21	7	1429.03	0.388218	46373	Eukaryotic initiation factor 4A-II OS=Mus musculus OX=10090 GN=Eif4a2 PE=1 SV=2	Eif4a2	1.13153e+07	1.17413e+07	1.47415e+07	1.25993e+07	1.03674e+07	1.30537e+07	1.04595e+07	1.12936e+07	1.17977e+07	1.17413e+07	1.30088e+07	1.20648e+07	1.50494e+07	1.00298e+07	9	9	8	7	8	6
AGRB1_MOUSE	AGRB1	3	3	113.42	0.388358	173186	Adhesion G protein-coupled receptor B1 OS=Mus musculus OX=10090 GN=Adgrb1 PE=1 SV=1	Adgrb1	452545	552790	456003	487112	318424	518007	438511	424981	471839	552790	402405	370555	597201	420495	1	1	1	0	1	0
GRP75_MOUSE	GRP75	59	56	4947.07	0.38866	73416	Stress-70 protein, mitochondrial OS=Mus musculus OX=10090 GN=Hspa9 PE=1 SV=3	Hspa9	1.47897e+08	1.46301e+08	1.31498e+08	1.41899e+08	1.43885e+08	1.44202e+08	1.57623e+08	1.4857e+08	1.54203e+08	1.46301e+08	1.16042e+08	1.67441e+08	1.66248e+08	1.51147e+08	57	52	48	55	49	51
NDUV3_MOUSE	NDUV3	5	4	380.04	0.388962	11806	NADH dehydrogenase [ubiquinone] flavoprotein 3, mitochondrial OS=Mus musculus OX=10090 GN=Ndufv3 PE=1 SV=1	Ndufv3	1.94027e+07	1.82959e+07	1.48691e+07	1.75226e+07	1.80616e+07	1.98522e+07	1.88427e+07	1.89188e+07	2.023e+07	1.82959e+07	1.31214e+07	2.10186e+07	2.28873e+07	1.80686e+07	3	3	4	3	2	4
ODR4_MOUSE	ODR4	1	1	27.41	0.389353	49966	Protein odr-4 homolog OS=Mus musculus OX=10090 GN=Odr4 PE=1 SV=2	Odr4	125835	110189	104443	113489	92674.3	125521	85782.6	101326	131200	110189	92167.3	107847	144711	82258.2	0	0	0	0	1	0
DNJA1_MOUSE	DNJA1	14	11	616.17	0.389438	44839	DnaJ homolog subfamily A member 1 OS=Mus musculus OX=10090 GN=Dnaja1 PE=1 SV=1	Dnaja1	6.25785e+06	6.74607e+06	6.78253e+06	6.59548e+06	6.1711e+06	7.63513e+06	7.50883e+06	7.10502e+06	6.52465e+06	6.74607e+06	5.98532e+06	7.18142e+06	8.80242e+06	7.20033e+06	6	5	7	9	9	6
RO60_MOUSE	RO60	1	1	46.9	0.389875	60085	RNA-binding protein Ro60 OS=Mus musculus OX=10090 GN=RO60 PE=1 SV=1	RO60	54772.2	38646.3	56029.7	49816.1	49445.5	39973.9	40123.9	43181.1	57107.4	38646.3	49444	57540.6	46085.2	38475.4	1	0	1	1	1	0
ECH1_MOUSE	ECH1	4	4	148.47	0.38998	36095	Delta(3,5)-Delta(2,4)-dienoyl-CoA isomerase, mitochondrial OS=Mus musculus OX=10090 GN=Ech1 PE=1 SV=1	Ech1	790210	892119	618199	766843	672019	669999	705964	682661	823901	892119	545537	782040	772431	676959	2	1	1	1	2	0
LIN7A_MOUSE;RILP_MOUSE	LIN7A	12	4	750	0.389992	25977	Protein lin-7 homolog A OS=Mus musculus OX=10090 GN=Lin7a PE=1 SV=2	Lin7a	5.57416e+06	6.37405e+06	6.72302e+06	6.22374e+06	6.23391e+06	7.07933e+06	6.56622e+06	6.62649e+06	5.81181e+06	6.37405e+06	5.93281e+06	7.25451e+06	8.16164e+06	6.29644e+06	3	4	3	3	2	3
RNBP6_MOUSE	RNBP6	4	1	91.24	0.390088	124507	Ran-binding protein 6 OS=Mus musculus OX=10090 GN=Ranbp6 PE=1 SV=3	Ranbp6	34043.1	37911.5	34533.7	35496.1	51572.9	24293.3	3588.72	26485	35494.5	37911.5	30474.7	60016.2	28007.3	3441.28	0	0	1	0	0	0
MCAT_MOUSE	MCAT	2	2	76.8	0.390216	33005	Mitochondrial carnitine/acylcarnitine carrier protein OS=Mus musculus OX=10090 GN=Slc25a20 PE=1 SV=1	Slc25a20	646585	443063	341734	477127	844762	471846	518301	611636	674152	443063	301567	983064	543983	497006	2	1	0	2	1	1
[truncated: 2,457 more rows]

## Sheet: FC 1+Unique peptides & score>35
									Normalized abundance											Raw abundance						Spectral counts
[truncated: 3,269 more rows]

[truncated: 2 more sheets: HIPPOCAMPUS RAW, HP 1+UNIQUE PEPTIDES & SCORE>35]
